# Supplementary material for: Vertically transferred maternal immune cells promote neonatal immunity against early life infections
Source: Nat Commun. 2021 Aug 4;12:4706. doi: 10.1038/s41467-021-24719-z (PMC8338998; doi:10.1038/s41467-021-24719-z)
Supplement: Supplementary file 3 — Supplementary Data 1 [file 41467_2021_24719_MOESM3_ESM.xlsx]

## Sheet: 1_MMC_2pos_100k
chr1	0	3000000	0
chr1	3000000	3100000	0.22492
chr1	3100000	3200000	0.224521
chr1	3200000	3300000	0.202948
chr1	3300000	3400000	0.216531
chr1	3400000	3500000	0.174583
chr1	3500000	3600000	0.226119
chr1	3600000	3700000	0.168191
chr1	3700000	3800000	0.223322
chr1	3800000	3900000	0.191362
chr1	3900000	4000000	0.270064
chr1	4000000	4100000	0.206543
chr1	4100000	4200000	0.181774
chr1	4200000	4300000	0.198154
chr1	4300000	4400000	0.172985
chr1	4400000	4500000	0.228116
chr1	4500000	4600000	0.247292
chr1	4600000	4700000	0.285645
chr1	4700000	4800000	0.375133
chr1	4800000	4900000	0.426669
chr1	4900000	5000000	0.293235
chr1	5000000	5100000	0.257679
chr1	5100000	5200000	0.28125
chr1	5200000	5300000	0.250089
chr1	5300000	5400000	0.210538
chr1	5400000	5500000	0.202149
chr1	5500000	5600000	0.190163
chr1	5600000	5700000	0.180176
chr1	5700000	5800000	0.224521
chr1	5800000	5900000	0.23291
chr1	5900000	6000000	0.224521
chr1	6000000	6100000	0.246094
chr1	6100000	6200000	0.325196
chr1	6200000	6300000	0.271263
chr1	6300000	6400000	0.237305
chr1	6400000	6500000	0.271263
chr1	6500000	6600000	0.224521
chr1	6600000	6700000	0.234508
chr1	6700000	6800000	0.195357
chr1	6800000	6900000	0.179776
chr1	6900000	7000000	0.278054
chr1	7000000	7100000	0.269665
chr1	7100000	7200000	0.244496
chr1	7200000	7300000	0.244096
chr1	7300000	7400000	0.351163
chr1	7400000	7500000	0.207342
chr1	7500000	7600000	0.18457
chr1	7600000	7700000	0.225719
chr1	7700000	7800000	0.212136
chr1	7800000	7900000	0.266868
chr1	7900000	8000000	0.212536
chr1	8000000	8100000	0.243697
chr1	8100000	8200000	0.244895
chr1	8200000	8300000	0.216131
chr1	8300000	8400000	0.210938
chr1	8400000	8500000	0.190563
chr1	8500000	8600000	0.176181
chr1	8600000	8700000	0.264471
chr1	8700000	8800000	0.234508
chr1	8800000	8900000	0.179377
chr1	8900000	9000000	0.229714
chr1	9000000	9100000	0.172585
chr1	9100000	9200000	0.20095
chr1	9200000	9300000	0.169789
chr1	9300000	9400000	0.196556
chr1	9400000	9500000	0.214134
chr1	9500000	9600000	0.28165
chr1	9600000	9700000	0.250089
chr1	9700000	9800000	0.43386
chr1	9800000	9900000	0.333585
chr1	9900000	10000000	0.341575
chr1	10000000	10100000	0.334384
chr1	10100000	10200000	0.290838
chr1	10200000	10300000	0.245295
chr1	10300000	10400000	0.25688
chr1	10400000	10500000	0.282049
chr1	10500000	10600000	0.188565
chr1	10600000	10700000	0.209739
chr1	10700000	10800000	0.236106
chr1	10800000	10900000	0.248091
chr1	10900000	11000000	0.276057
chr1	11000000	11100000	0.24929
chr1	11100000	11200000	0.213335
chr1	11200000	11300000	0.223722
chr1	11300000	11400000	0.246893
chr1	11400000	11500000	0.198953
chr1	11500000	11600000	0.198154
chr1	11600000	11700000	0.247292
chr1	11700000	11800000	0.200551
chr1	11800000	11900000	0.21693
chr1	11900000	12000000	0.215732
chr1	12000000	12100000	0.208141
chr1	12100000	12200000	0.20095
chr1	12200000	12300000	0.180575
chr1	12300000	12400000	0.190563
chr1	12400000	12500000	0.188565
chr1	12500000	12600000	0.222923
chr1	12600000	12700000	0.309615
chr1	12700000	12800000	0.300826
chr1	12800000	12900000	0.314808
chr1	12900000	13000000	0.249689
chr1	13000000	13100000	0.548917
chr1	13100000	13200000	0.492987
chr1	13200000	13300000	0.316007
chr1	13300000	13400000	0.411488
chr1	13400000	13500000	0.372337
chr1	13500000	13600000	0.436257
chr1	13600000	13700000	0.391913
chr1	13700000	13800000	0.274059
chr1	13800000	13900000	0.284846
chr1	13900000	14000000	0.294833
chr1	14000000	14100000	0.208541
chr1	14100000	14200000	0.254084
chr1	14200000	14300000	0.27366
chr1	14300000	14400000	0.239302
chr1	14400000	14500000	0.24889
chr1	14500000	14600000	0.226918
chr1	14600000	14700000	0.196955
chr1	14700000	14800000	0.268067
chr1	14800000	14900000	0.240101
chr1	14900000	15000000	0.267268
chr1	15000000	15100000	0.270464
chr1	15100000	15200000	0.217729
chr1	15200000	15300000	0.224521
chr1	15300000	15400000	0.206543
chr1	15400000	15500000	0.218928
chr1	15500000	15600000	0.218528
chr1	15600000	15700000	0.222523
chr1	15700000	15800000	0.258478
chr1	15800000	15900000	0.310813
chr1	15900000	16000000	0.269665
chr1	16000000	16100000	0.380327
chr1	16100000	16200000	0.298029
chr1	16200000	16300000	0.30562
chr1	16300000	16400000	0.267268
chr1	16400000	16500000	0.28125
chr1	16500000	16600000	0.32999
chr1	16600000	16700000	0.323997
chr1	16700000	16800000	0.306019
chr1	16800000	16900000	0.304821
chr1	16900000	17000000	0.229714
chr1	17000000	17100000	0.32999
chr1	17100000	17200000	0.2409
chr1	17200000	17300000	0.245694
chr1	17300000	17400000	0.253285
chr1	17400000	17500000	0.197754
chr1	17500000	17600000	0.204546
chr1	17600000	17700000	0.170188
chr1	17700000	17800000	0.21693
chr1	17800000	17900000	0.184171
chr1	17900000	18000000	0.253285
chr1	18000000	18100000	0.231712
chr1	18100000	18200000	0.191761
chr1	18200000	18300000	0.185769
chr1	18300000	18400000	0.179776
chr1	18400000	18500000	0.190163
chr1	18500000	18600000	0.213335
chr1	18600000	18700000	0.191761
chr1	18700000	18800000	0.167791
chr1	18800000	18900000	0.213335
chr1	18900000	19000000	0.200151
chr1	19000000	19100000	0.19256
chr1	19100000	19200000	0.262074
chr1	19200000	19300000	0.19296
chr1	19300000	19400000	0.225719
chr1	19400000	19500000	0.218928
chr1	19500000	19600000	0.206543
chr1	19600000	19700000	0.202548
chr1	19700000	19800000	0.444247
chr1	19800000	19900000	0.222523
chr1	19900000	20000000	0.200151
chr1	20000000	20100000	0.163397
chr1	20100000	20200000	0.226518
chr1	20200000	20300000	0.268067
chr1	20300000	20400000	0.203347
chr1	20400000	20500000	0.250888
chr1	20500000	20600000	0.290838
chr1	20600000	20700000	0.268466
chr1	20700000	20800000	0.310813
chr1	20800000	20900000	0.322399
chr1	20900000	21000000	0.387518
chr1	21000000	21100000	0.340776
chr1	21100000	21200000	0.295233
chr1	21200000	21300000	0.334784
chr1	21300000	21400000	0.349565
chr1	21400000	21500000	0.3212
chr1	21500000	21600000	0.253285
chr1	21600000	21700000	0.190163
chr1	21700000	21800000	0.208541
chr1	21800000	21900000	0.227717
chr1	21900000	22000000	0.194558
chr1	22000000	22100000	0.252086
chr1	22100000	22200000	0.22492
chr1	22200000	22300000	0.254483
chr1	22300000	22400000	0.264871
chr1	22400000	22500000	0.162997
chr1	22500000	22600000	0.24889
chr1	22600000	22700000	0.189764
chr1	22700000	22800000	0.198953
chr1	22800000	22900000	0.204945
chr1	22900000	23000000	0.269665
chr1	23000000	23100000	0.228516
chr1	23100000	23200000	0.324397
chr1	23200000	23300000	0.264471
chr1	23300000	23400000	0.399104
chr1	23400000	23500000	0.243697
chr1	23500000	23600000	0.286044
chr1	23600000	23700000	0.304821
chr1	23700000	23800000	0.276057
chr1	23800000	23900000	0.298429
chr1	23900000	24000000	0.378729
chr1	24000000	24100000	0.290039
chr1	24100000	24200000	0.286843
chr1	24200000	24300000	0.262873
chr1	24300000	24400000	0.30562
chr1	24400000	24500000	0.240101
chr1	24500000	24600000	0.279652
chr1	24600000	24700000	0.896884
chr1	24700000	24800000	0.350364
chr1	24800000	24900000	0.29763
chr1	24900000	25000000	0.212536
chr1	25000000	25100000	0.372736
chr1	25100000	25200000	0.235307
chr1	25200000	25300000	0.212136
chr1	25300000	25400000	0.183771
chr1	25400000	25500000	0.223322
chr1	25500000	25600000	0.2413
chr1	25600000	25700000	0.203347
chr1	25700000	25800000	0.224121
chr1	25800000	25900000	0.189764
chr1	25900000	26000000	0.260077
chr1	26000000	26100000	0.171786
chr1	26100000	26200000	0.18497
chr1	26200000	26300000	0.186168
chr1	26300000	26400000	0.223322
chr1	26400000	26500000	0.249689
chr1	26500000	26600000	0.194958
chr1	26600000	26700000	0.240101
chr1	26700000	26800000	0.180975
chr1	26800000	26900000	0.148216
chr1	26900000	27000000	0.188565
chr1	27000000	27100000	0.194158
chr1	27100000	27200000	0.233709
chr1	27200000	27300000	0.190563
chr1	27300000	27400000	0.20135
chr1	27400000	27500000	0.177379
chr1	27500000	27600000	0.187766
chr1	27600000	27700000	0.182972
chr1	27700000	27800000	0.210538
chr1	27800000	27900000	0.198953
chr1	27900000	28000000	0.213335
chr1	28000000	28100000	0.174183
chr1	28100000	28200000	0.236106
chr1	28200000	28300000	0.216531
chr1	28300000	28400000	0.242898
chr1	28400000	28500000	0.204945
chr1	28500000	28600000	0.143022
chr1	28600000	28700000	0.195357
chr1	28700000	28800000	0.178178
chr1	28800000	28900000	0.194958
chr1	28900000	29000000	0.187367
chr1	29000000	29100000	0.20095
chr1	29100000	29200000	0.214933
chr1	29200000	29300000	0.195357
chr1	29300000	29400000	0.17698
chr1	29400000	29500000	0.162997
chr1	29500000	29600000	0.180176
chr1	29600000	29700000	0.295632
chr1	29700000	29800000	0.194558
chr1	29800000	29900000	0.159402
chr1	29900000	30000000	0.260876
chr1	30000000	30100000	0.21693
chr1	30100000	30200000	0.180575
chr1	30200000	30300000	0.165794
chr1	30300000	30400000	0.212136
chr1	30400000	30500000	0.243697
chr1	30500000	30600000	0.238503
chr1	30600000	30700000	0.256081
chr1	30700000	30800000	0.321999
chr1	30800000	30900000	0.306019
chr1	30900000	31000000	0.349166
chr1	31000000	31100000	0.251687
chr1	31100000	31200000	0.23331
chr1	31200000	31300000	0.315607
chr1	31300000	31400000	0.203747
chr1	31400000	31500000	0.220526
chr1	31500000	31600000	0.197754
chr1	31600000	31700000	0.188965
chr1	31700000	31800000	0.161799
chr1	31800000	31900000	0.188166
chr1	31900000	32000000	0.178977
chr1	32000000	32100000	0.187367
chr1	32100000	32200000	0.19296
chr1	32200000	32300000	0.207742
chr1	32300000	32400000	0.1606
chr1	32400000	32500000	0.185769
chr1	32500000	32600000	0.239302
chr1	32600000	32700000	0.221325
chr1	32700000	32800000	0.233709
chr1	32800000	32900000	0.18497
chr1	32900000	33000000	0.225719
chr1	33000000	33100000	0.230913
chr1	33100000	33200000	0.227317
chr1	33200000	33300000	0.244895
chr1	33300000	33400000	0.221325
chr1	33400000	33500000	0.320401
chr1	33500000	33600000	0.286444
chr1	33600000	33700000	0.429865
chr1	33700000	33800000	0.391913
chr1	33800000	33900000	0.387518
chr1	33900000	34000000	0.403898
chr1	34000000	34100000	0.404297
chr1	34100000	34200000	0.518555
chr1	34200000	34300000	0.565696
chr1	34300000	34400000	0.427468
chr1	34400000	34500000	0.390315
chr1	34500000	34600000	0.365945
chr1	34600000	34700000	0.307218
chr1	34700000	34800000	0.357955
chr1	34800000	34900000	0.35356
chr1	34900000	35000000	0.298429
chr1	35000000	35100000	0.205744
chr1	35100000	35200000	0.254883
chr1	35200000	35300000	0.260876
chr1	35300000	35400000	0.258478
chr1	35400000	35500000	0.240101
chr1	35500000	35600000	0.270064
chr1	35600000	35700000	0.316406
chr1	35700000	35800000	0.262474
chr1	35800000	35900000	0.41828
chr1	35900000	36000000	0.415883
chr1	36000000	36100000	0.41828
chr1	36100000	36200000	0.409091
chr1	36200000	36300000	0.41029
chr1	36300000	36400000	0.483798
chr1	36400000	36500000	0.42627
chr1	36500000	36600000	0.604848
chr1	36600000	36700000	0.348766
chr1	36700000	36800000	0.435858
chr1	36800000	36900000	0.332786
chr1	36900000	37000000	0.468218
chr1	37000000	37100000	0.518155
chr1	37100000	37200000	0.460627
chr1	37200000	37300000	0.355558
chr1	37300000	37400000	0.35396
chr1	37400000	37500000	0.475808
chr1	37500000	37600000	0.445446
chr1	37600000	37700000	0.419878
chr1	37700000	37800000	0.345171
chr1	37800000	37900000	0.300426
chr1	37900000	38000000	0.366744
chr1	38000000	38100000	0.411488
chr1	38100000	38200000	0.40989
chr1	38200000	38300000	0.446644
chr1	38300000	38400000	0.388317
chr1	38400000	38500000	0.34597
chr1	38500000	38600000	0.512562
chr1	38600000	38700000	0.357156
chr1	38700000	38800000	0.378729
chr1	38800000	38900000	0.34597
chr1	38900000	39000000	0.352761
chr1	39000000	39100000	0.318404
chr1	39100000	39200000	0.334384
chr1	39200000	39300000	0.347568
chr1	39300000	39400000	0.412687
chr1	39400000	39500000	0.417081
chr1	39500000	39600000	0.427468
chr1	39600000	39700000	0.44984
chr1	39700000	39800000	0.403498
chr1	39800000	39900000	0.39431
chr1	39900000	40000000	0.375133
chr1	40000000	40100000	0.444247
chr1	40100000	40200000	0.367942
chr1	40200000	40300000	0.334784
chr1	40300000	40400000	0.408692
chr1	40400000	40500000	0.390315
chr1	40500000	40600000	0.288441
chr1	40600000	40700000	0.294034
chr1	40700000	40800000	0.437855
chr1	40800000	40900000	0.317205
chr1	40900000	41000000	0.33798
chr1	41000000	41100000	0.298029
chr1	41100000	41200000	0.252486
chr1	41200000	41300000	0.267268
chr1	41300000	41400000	0.324796
chr1	41400000	41500000	0.247292
chr1	41500000	41600000	0.199752
chr1	41600000	41700000	0.200551
chr1	41700000	41800000	0.207742
chr1	41800000	41900000	0.324796
chr1	41900000	42000000	0.232511
chr1	42000000	42100000	0.212536
chr1	42100000	42200000	0.240501
chr1	42200000	42300000	0.355957
chr1	42300000	42400000	0.262873
chr1	42400000	42500000	0.29763
chr1	42500000	42600000	0.304421
chr1	42600000	42700000	0.286044
chr1	42700000	42800000	0.310014
chr1	42800000	42900000	0.275258
chr1	42900000	43000000	0.290439
chr1	43000000	43100000	0.302823
chr1	43100000	43200000	0.322399
chr1	43200000	43300000	0.264471
chr1	43300000	43400000	0.278454
chr1	43400000	43500000	0.270863
chr1	43500000	43600000	0.28924
chr1	43600000	43700000	0.260876
chr1	43700000	43800000	0.448242
chr1	43800000	43900000	0.319602
chr1	43900000	44000000	0.276057
chr1	44000000	44100000	0.20095
chr1	44100000	44200000	0.302424
chr1	44200000	44300000	0.241699
chr1	44300000	44400000	0.282449
chr1	44400000	44500000	0.267667
chr1	44500000	44600000	0.254084
chr1	44600000	44700000	0.221724
chr1	44700000	44800000	0.181374
chr1	44800000	44900000	0.216131
chr1	44900000	45000000	0.227717
chr1	45000000	45100000	0.242898
chr1	45100000	45200000	0.185769
chr1	45200000	45300000	0.220126
chr1	45300000	45400000	0.191761
chr1	45400000	45500000	0.170188
chr1	45500000	45600000	0.254483
chr1	45600000	45700000	0.247292
chr1	45700000	45800000	0.254084
chr1	45800000	45900000	0.264471
chr1	45900000	46000000	0.218528
chr1	46000000	46100000	0.238104
chr1	46100000	46200000	0.23331
chr1	46200000	46300000	0.256481
chr1	46300000	46400000	0.272062
chr1	46400000	46500000	0.242099
chr1	46500000	46600000	0.263273
chr1	46600000	46700000	0.236506
chr1	46700000	46800000	0.286444
chr1	46800000	46900000	0.264871
chr1	46900000	47000000	0.267268
chr1	47000000	47100000	0.24929
chr1	47100000	47200000	0.237305
chr1	47200000	47300000	0.198953
chr1	47300000	47400000	0.199752
chr1	47400000	47500000	0.226918
chr1	47500000	47600000	0.212136
chr1	47600000	47700000	0.18457
chr1	47700000	47800000	0.20894
chr1	47800000	47900000	0.179776
chr1	47900000	48000000	0.224121
chr1	48000000	48100000	0.197754
chr1	48100000	48200000	0.177779
chr1	48200000	48300000	0.19296
chr1	48300000	48400000	0.164595
chr1	48400000	48500000	0.24889
chr1	48500000	48600000	0.178578
chr1	48600000	48700000	0.205744
chr1	48700000	48800000	0.208541
chr1	48800000	48900000	0.217729
chr1	48900000	49000000	0.194158
chr1	49000000	49100000	0.175382
chr1	49100000	49200000	0.173384
chr1	49200000	49300000	0.188565
chr1	49300000	49400000	0.249689
chr1	49400000	49500000	0.194158
chr1	49500000	49600000	0.197754
chr1	49600000	49700000	0.188166
chr1	49700000	49800000	0.20934
chr1	49800000	49900000	0.209739
chr1	49900000	50000000	0.185769
chr1	50000000	50100000	0.197754
chr1	50100000	50200000	0.18457
chr1	50200000	50300000	0.16899
chr1	50300000	50400000	0.232111
chr1	50400000	50500000	0.20135
chr1	50500000	50600000	0.139826
chr1	50600000	50700000	0.160201
chr1	50700000	50800000	0.182173
chr1	50800000	50900000	0.191362
chr1	50900000	51000000	0.203747
chr1	51000000	51100000	0.188965
chr1	51100000	51200000	0.218528
chr1	51200000	51300000	0.226518
chr1	51300000	51400000	0.360751
chr1	51400000	51500000	0.285245
chr1	51500000	51600000	0.293235
chr1	51600000	51700000	0.312411
chr1	51700000	51800000	0.353161
chr1	51800000	51900000	0.355158
chr1	51900000	52000000	0.312012
chr1	52000000	52100000	0.309615
chr1	52100000	52200000	0.38592
chr1	52200000	52300000	0.248091
chr1	52300000	52400000	0.327593
chr1	52400000	52500000	0.314009
chr1	52500000	52600000	0.34597
chr1	52600000	52700000	0.304022
chr1	52700000	52800000	0.274059
chr1	52800000	52900000	0.302823
chr1	52900000	53000000	0.266868
chr1	53000000	53100000	0.310414
chr1	53100000	53200000	0.266868
chr1	53200000	53300000	0.317205
chr1	53300000	53400000	0.270064
chr1	53400000	53500000	0.222923
chr1	53500000	53600000	0.258079
chr1	53600000	53700000	0.232111
chr1	53700000	53800000	0.28125
chr1	53800000	53900000	0.291637
chr1	53900000	54000000	0.264471
chr1	54000000	54100000	0.286044
chr1	54100000	54200000	0.282049
chr1	54200000	54300000	0.250488
chr1	54300000	54400000	0.276856
chr1	54400000	54500000	0.362749
chr1	54500000	54600000	0.29723
chr1	54600000	54700000	0.288441
chr1	54700000	54800000	0.332786
chr1	54800000	54900000	0.396707
chr1	54900000	55000000	0.326394
chr1	55000000	55100000	0.4019
chr1	55100000	55200000	0.423473
chr1	55200000	55300000	0.321999
chr1	55300000	55400000	0.245295
chr1	55400000	55500000	0.288441
chr1	55500000	55600000	0.257679
chr1	55600000	55700000	0.310813
chr1	55700000	55800000	0.299627
chr1	55800000	55900000	0.285245
chr1	55900000	56000000	0.296032
chr1	56000000	56100000	0.243697
chr1	56100000	56200000	0.207742
chr1	56200000	56300000	0.220925
chr1	56300000	56400000	0.155806
chr1	56400000	56500000	0.223322
chr1	56500000	56600000	0.238903
chr1	56600000	56700000	0.224521
chr1	56700000	56800000	0.280851
chr1	56800000	56900000	0.319602
chr1	56900000	57000000	0.294833
chr1	57000000	57100000	0.290439
chr1	57100000	57200000	0.298029
chr1	57200000	57300000	0.302823
chr1	57300000	57400000	0.260876
chr1	57400000	57500000	0.258478
chr1	57500000	57600000	0.335583
chr1	57600000	57700000	0.251287
chr1	57700000	57800000	0.29763
chr1	57800000	57900000	0.28165
chr1	57900000	58000000	0.288042
chr1	58000000	58100000	0.32959
chr1	58100000	58200000	0.315607
chr1	58200000	58300000	0.3212
chr1	58300000	58400000	0.435059
chr1	58400000	58500000	0.419878
chr1	58500000	58600000	0.268466
chr1	58600000	58700000	0.43426
chr1	58700000	58800000	0.381126
chr1	58800000	58900000	0.380726
chr1	58900000	59000000	0.292037
chr1	59000000	59100000	0.258878
chr1	59100000	59200000	0.340377
chr1	59200000	59300000	0.399104
chr1	59300000	59400000	0.375533
chr1	59400000	59500000	0.393111
chr1	59500000	59600000	0.35356
chr1	59600000	59700000	0.357955
chr1	59700000	59800000	0.484597
chr1	59800000	59900000	0.319203
chr1	59900000	60000000	0.343972
chr1	60000000	60100000	0.407893
chr1	60100000	60200000	0.322399
chr1	60200000	60300000	0.267268
chr1	60300000	60400000	0.331987
chr1	60400000	60500000	0.367543
chr1	60500000	60600000	0.268866
chr1	60600000	60700000	0.323198
chr1	60700000	60800000	0.30562
chr1	60800000	60900000	0.255682
chr1	60900000	61000000	0.296431
chr1	61000000	61100000	0.251687
chr1	61100000	61200000	0.306818
chr1	61200000	61300000	0.237704
chr1	61300000	61400000	0.272461
chr1	61400000	61500000	0.24929
chr1	61500000	61600000	0.302823
chr1	61600000	61700000	0.258878
chr1	61700000	61800000	0.18457
chr1	61800000	61900000	0.210538
chr1	61900000	62000000	0.249689
chr1	62000000	62100000	0.230513
chr1	62100000	62200000	0.2409
chr1	62200000	62300000	0.235707
chr1	62300000	62400000	0.25688
chr1	62400000	62500000	0.246893
chr1	62500000	62600000	0.310414
chr1	62600000	62700000	0.341176
chr1	62700000	62800000	0.370339
chr1	62800000	62900000	0.310414
chr1	62900000	63000000	0.376332
chr1	63000000	63100000	0.38552
chr1	63100000	63200000	0.557706
chr1	63200000	63300000	0.408292
chr1	63300000	63400000	0.315208
chr1	63400000	63500000	0.291238
chr1	63500000	63600000	0.345171
chr1	63600000	63700000	0.279253
chr1	63700000	63800000	0.25688
chr1	63800000	63900000	0.268466
chr1	63900000	64000000	0.318404
chr1	64000000	64100000	0.358354
chr1	64100000	64200000	0.296831
chr1	64200000	64300000	0.350364
chr1	64300000	64400000	0.287642
chr1	64400000	64500000	0.380726
chr1	64500000	64600000	0.278853
chr1	64600000	64700000	0.379528
chr1	64700000	64800000	0.372337
chr1	64800000	64900000	0.246893
chr1	64900000	65000000	0.382724
chr1	65000000	65100000	0.319203
chr1	65100000	65200000	0.323198
chr1	65200000	65300000	0.252086
chr1	65300000	65400000	0.286044
chr1	65400000	65500000	0.220126
chr1	65500000	65600000	0.222923
chr1	65600000	65700000	0.20135
chr1	65700000	65800000	0.165794
chr1	65800000	65900000	0.187766
chr1	65900000	66000000	0.186568
chr1	66000000	66100000	0.23291
chr1	66100000	66200000	0.193359
chr1	66200000	66300000	0.230513
chr1	66300000	66400000	0.188565
chr1	66400000	66500000	0.214134
chr1	66500000	66600000	0.251287
chr1	66600000	66700000	0.245694
chr1	66700000	66800000	0.236106
chr1	66800000	66900000	0.301625
chr1	66900000	67000000	0.268067
chr1	67000000	67100000	0.261675
chr1	67100000	67200000	0.246493
chr1	67200000	67300000	0.207742
chr1	67300000	67400000	0.167392
chr1	67400000	67500000	0.219727
chr1	67500000	67600000	0.209739
chr1	67600000	67700000	0.210538
chr1	67700000	67800000	0.189364
chr1	67800000	67900000	0.175382
chr1	67900000	68000000	0.203347
chr1	68000000	68100000	0.161
chr1	68100000	68200000	0.178178
chr1	68200000	68300000	0.150213
chr1	68300000	68400000	0.168191
chr1	68400000	68500000	0.148216
chr1	68500000	68600000	0.175382
chr1	68600000	68700000	0.211737
chr1	68700000	68800000	0.141025
chr1	68800000	68900000	0.171786
chr1	68900000	69000000	0.14502
chr1	69000000	69100000	0.171387
chr1	69100000	69200000	0.202948
chr1	69200000	69300000	0.228516
chr1	69300000	69400000	0.275258
chr1	69400000	69500000	0.315607
chr1	69500000	69600000	0.355957
chr1	69600000	69700000	0.308416
chr1	69700000	69800000	0.333585
chr1	69800000	69900000	0.239302
chr1	69900000	70000000	0.239702
chr1	70000000	70100000	0.227317
chr1	70100000	70200000	0.189764
chr1	70200000	70300000	0.256081
chr1	70300000	70400000	0.222523
chr1	70400000	70500000	0.204945
chr1	70500000	70600000	0.170987
chr1	70600000	70700000	0.190563
chr1	70700000	70800000	0.187766
chr1	70800000	70900000	0.240501
chr1	70900000	71000000	0.244496
chr1	71000000	71100000	0.302424
chr1	71100000	71200000	0.266069
chr1	71200000	71300000	0.293235
chr1	71300000	71400000	0.310414
chr1	71400000	71500000	0.267268
chr1	71500000	71600000	0.376332
chr1	71600000	71700000	0.376731
chr1	71700000	71800000	0.374334
chr1	71800000	71900000	0.355957
chr1	71900000	72000000	0.294833
chr1	72000000	72100000	0.327593
chr1	72100000	72200000	0.415084
chr1	72200000	72300000	0.4822
chr1	72300000	72400000	0.421476
chr1	72400000	72500000	0.334384
chr1	72500000	72600000	0.35396
chr1	72600000	72700000	0.337181
chr1	72700000	72800000	0.421875
chr1	72800000	72900000	0.335183
chr1	72900000	73000000	0.244895
chr1	73000000	73100000	0.276856
chr1	73100000	73200000	0.24929
chr1	73200000	73300000	0.276456
chr1	73300000	73400000	0.202948
chr1	73400000	73500000	0.215332
chr1	73500000	73600000	0.261675
chr1	73600000	73700000	0.270464
chr1	73700000	73800000	0.207342
chr1	73800000	73900000	0.35356
chr1	73900000	74000000	0.417081
chr1	74000000	74100000	0.343972
chr1	74100000	74200000	0.399503
chr1	74200000	74300000	0.477806
chr1	74300000	74400000	0.425471
chr1	74400000	74500000	0.786622
chr1	74500000	74600000	0.455833
chr1	74600000	74700000	0.485396
chr1	74700000	74800000	0.310414
chr1	74800000	74900000	0.334784
chr1	74900000	75000000	0.331588
chr1	75000000	75100000	0.186168
chr1	75100000	75200000	0.341176
chr1	75200000	75300000	0.475808
chr1	75300000	75400000	0.35356
chr1	75400000	75500000	0.366744
chr1	75500000	75600000	0.397506
chr1	75600000	75700000	0.390714
chr1	75700000	75800000	0.290439
chr1	75800000	75900000	0.260077
chr1	75900000	76000000	0.260476
chr1	76000000	76100000	0.262074
chr1	76100000	76200000	0.221325
chr1	76200000	76300000	0.21733
chr1	76300000	76400000	0.236106
chr1	76400000	76500000	0.210938
chr1	76500000	76600000	0.259677
chr1	76600000	76700000	0.244096
chr1	76700000	76800000	0.237704
chr1	76800000	76900000	0.250089
chr1	76900000	77000000	0.200151
chr1	77000000	77100000	0.29763
chr1	77100000	77200000	0.295632
chr1	77200000	77300000	0.334784
chr1	77300000	77400000	0.318404
chr1	77400000	77500000	0.369141
chr1	77500000	77600000	0.287243
chr1	77600000	77700000	0.253684
chr1	77700000	77800000	0.250089
chr1	77800000	77900000	0.208541
chr1	77900000	78000000	0.290439
chr1	78000000	78100000	0.32959
chr1	78100000	78200000	0.263672
chr1	78200000	78300000	0.274059
chr1	78300000	78400000	0.347568
chr1	78400000	78500000	0.333186
chr1	78500000	78600000	0.401101
chr1	78600000	78700000	0.375133
chr1	78700000	78800000	0.33798
chr1	78800000	78900000	0.284846
chr1	78900000	79000000	0.195357
chr1	79000000	79100000	0.170987
chr1	79100000	79200000	0.266469
chr1	79200000	79300000	0.20894
chr1	79300000	79400000	0.21693
chr1	79400000	79500000	0.274459
chr1	79500000	79600000	0.299627
chr1	79600000	79700000	0.358754
chr1	79700000	79800000	0.372337
chr1	79800000	79900000	0.288042
chr1	79900000	80000000	0.320401
chr1	80000000	80100000	0.262474
chr1	80100000	80200000	0.277255
chr1	80200000	80300000	0.28924
chr1	80300000	80400000	0.30562
chr1	80400000	80500000	0.287243
chr1	80500000	80600000	0.31361
chr1	80600000	80700000	0.236506
chr1	80700000	80800000	0.230913
chr1	80800000	80900000	0.223722
chr1	80900000	81000000	0.177779
chr1	81000000	81100000	0.197754
chr1	81100000	81200000	0.221325
chr1	81200000	81300000	0.202149
chr1	81300000	81400000	0.219727
chr1	81400000	81500000	0.182972
chr1	81500000	81600000	0.237704
chr1	81600000	81700000	0.243297
chr1	81700000	81800000	0.190962
chr1	81800000	81900000	0.237305
chr1	81900000	82000000	0.236106
chr1	82000000	82100000	0.226119
chr1	82100000	82200000	0.234508
chr1	82200000	82300000	0.294434
chr1	82300000	82400000	0.360751
chr1	82400000	82500000	0.363148
chr1	82500000	82600000	0.240101
chr1	82600000	82700000	0.335183
chr1	82700000	82800000	0.321999
chr1	82800000	82900000	0.356756
chr1	82900000	83000000	0.285245
chr1	83000000	83100000	0.320002
chr1	83100000	83200000	0.271263
chr1	83200000	83300000	0.254483
chr1	83300000	83400000	0.21693
chr1	83400000	83500000	0.170188
chr1	83500000	83600000	0.165394
chr1	83600000	83700000	0.205744
chr1	83700000	83800000	0.218928
chr1	83800000	83900000	0.242099
chr1	83900000	84000000	0.209739
chr1	84000000	84100000	0.192161
chr1	84100000	84200000	0.27326
chr1	84200000	84300000	0.26527
chr1	84300000	84400000	0.236106
chr1	84400000	84500000	0.2409
chr1	84500000	84600000	0.338779
chr1	84600000	84700000	0.336781
chr1	84700000	84800000	0.320401
chr1	84800000	84900000	0.536932
chr1	84900000	85000000	0.797408
chr1	85000000	85100000	1.13818
chr1	85100000	85200000	1.21089
chr1	85200000	85300000	2.23722
chr1	85300000	85400000	0.701527
chr1	85400000	85500000	0.597657
chr1	85500000	85600000	1.40825
chr1	85600000	85700000	1.05149
chr1	85700000	85800000	0.359553
chr1	85800000	85900000	0.455034
chr1	85900000	86000000	0.348766
chr1	86000000	86100000	0.390315
chr1	86100000	86200000	0.41029
chr1	86200000	86300000	0.436657
chr1	86300000	86400000	0.439054
chr1	86400000	86500000	0.555709
chr1	86500000	86600000	0.504572
chr1	86600000	86700000	0.402699
chr1	86700000	86800000	0.303622
chr1	86800000	86900000	0.259677
chr1	86900000	87000000	0.2409
chr1	87000000	87100000	0.321999
chr1	87100000	87200000	0.367143
chr1	87200000	87300000	0.357555
chr1	87300000	87400000	0.314409
chr1	87400000	87500000	0.343573
chr1	87500000	87600000	0.344771
chr1	87600000	87700000	0.397905
chr1	87700000	87800000	0.373136
chr1	87800000	87900000	0.353161
chr1	87900000	88000000	0.260476
chr1	88000000	88100000	0.236506
chr1	88100000	88200000	0.243297
chr1	88200000	88300000	1.61479
chr1	88300000	88400000	0.435858
chr1	88400000	88500000	0.4019
chr1	88500000	88600000	0.292836
chr1	88600000	88700000	0.304421
chr1	88700000	88800000	0.310414
chr1	88800000	88900000	0.312012
chr1	88900000	89000000	0.298828
chr1	89000000	89100000	0.321999
chr1	89100000	89200000	0.400302
chr1	89200000	89300000	0.286444
chr1	89300000	89400000	0.316406
chr1	89400000	89500000	0.437855
chr1	89500000	89600000	0.384721
chr1	89600000	89700000	0.383123
chr1	89700000	89800000	0.418679
chr1	89800000	89900000	0.453436
chr1	89900000	90000000	0.399104
chr1	90000000	90100000	0.323597
chr1	90100000	90200000	0.31321
chr1	90200000	90300000	0.339178
chr1	90300000	90400000	0.353161
chr1	90400000	90500000	0.327593
chr1	90500000	90600000	0.31361
chr1	90600000	90700000	0.304821
chr1	90700000	90800000	0.302823
chr1	90800000	90900000	0.32959
chr1	90900000	91000000	0.347568
chr1	91000000	91100000	0.318004
chr1	91100000	91200000	0.308416
chr1	91200000	91300000	0.341176
chr1	91300000	91400000	0.360751
chr1	91400000	91500000	0.410689
chr1	91500000	91600000	0.412687
chr1	91600000	91700000	0.352362
chr1	91700000	91800000	0.349565
chr1	91800000	91900000	0.288441
chr1	91900000	92000000	0.323997
chr1	92000000	92100000	0.195357
chr1	92100000	92200000	0.296831
chr1	92200000	92300000	0.292436
chr1	92300000	92400000	0.33798
chr1	92400000	92500000	0.41029
chr1	92500000	92600000	0.253285
chr1	92600000	92700000	0.282049
chr1	92700000	92800000	0.341975
chr1	92800000	92900000	0.311213
chr1	92900000	93000000	0.39391
chr1	93000000	93100000	0.31361
chr1	93100000	93200000	0.353161
chr1	93200000	93300000	0.329191
chr1	93300000	93400000	0.383523
chr1	93400000	93500000	0.295632
chr1	93500000	93600000	0.325196
chr1	93600000	93700000	0.391114
chr1	93700000	93800000	0.434659
chr1	93800000	93900000	0.335183
chr1	93900000	94000000	0.29723
chr1	94000000	94100000	0.315607
chr1	94100000	94200000	0.271662
chr1	94200000	94300000	0.295632
chr1	94300000	94500000	0.231312
chr1	94500000	94600000	0.198953
chr1	94600000	94700000	0.242099
chr1	94700000	94800000	0.203347
chr1	94800000	94900000	0.193359
chr1	94900000	95000000	0.20095
chr1	95000000	95100000	0.187367
chr1	95100000	95200000	0.242498
chr1	95200000	95300000	0.197754
chr1	95300000	95400000	0.207742
chr1	95400000	95500000	0.404297
chr1	95500000	95600000	0.208541
chr1	95600000	95700000	0.215332
chr1	95700000	95800000	0.19256
chr1	95800000	95900000	0.255282
chr1	95900000	96000000	0.182173
chr1	96000000	96100000	0.237704
chr1	96100000	96200000	0.188565
chr1	96200000	96300000	0.20095
chr1	96300000	96500000	0.175382
chr1	96500000	96600000	0.198953
chr1	96600000	96700000	0.194158
chr1	96700000	96800000	0.242498
chr1	96800000	96900000	0.231312
chr1	96900000	97000000	0.212136
chr1	97000000	97100000	0.175781
chr1	97100000	97200000	0.236506
chr1	97200000	97300000	0.191362
chr1	97300000	97400000	0.230913
chr1	97400000	97500000	0.190163
chr1	97500000	97600000	0.274059
chr1	97600000	97700000	0.270464
chr1	97700000	97800000	0.36155
chr1	97800000	97900000	0.341176
chr1	97900000	98000000	0.316007
chr1	98000000	98100000	0.318404
chr1	98100000	98200000	0.275657
chr1	98200000	98300000	0.259677
chr1	98300000	98400000	0.207742
chr1	98400000	98500000	0.205744
chr1	98500000	98600000	0.223322
chr1	98600000	98700000	0.226918
chr1	98700000	98800000	0.187367
chr1	98800000	98900000	0.255682
chr1	98900000	99000000	0.163397
chr1	99000000	99100000	0.185769
chr1	99100000	99200000	0.210139
chr1	99200000	99300000	0.195757
chr1	99300000	99400000	0.206144
chr1	99400000	99500000	0.180975
chr1	99500000	99600000	0.189764
chr1	99600000	99700000	0.163796
chr1	99700000	99800000	0.246094
chr1	99800000	99900000	0.175781
chr1	99900000	100000000	0.176181
chr1	100000000	100100000	0.181774
chr1	100100000	100200000	0.164196
chr1	100200000	100300000	0.220925
chr1	100300000	100400000	0.204146
chr1	100400000	100500000	0.171387
chr1	100500000	100600000	0.161799
chr1	100600000	100700000	0.213335
chr1	100700000	100800000	0.259278
chr1	100800000	100900000	0.229315
chr1	100900000	101000000	0.179377
chr1	101000000	101100000	0.195757
chr1	101100000	101200000	0.182573
chr1	101200000	101300000	0.177779
chr1	101300000	101400000	0.211737
chr1	101400000	101500000	0.212536
chr1	101500000	101600000	0.190563
chr1	101600000	101700000	0.173384
chr1	101700000	101800000	0.180575
chr1	101800000	101900000	0.194958
chr1	101900000	102000000	0.235707
chr1	102000000	102100000	0.225719
chr1	102100000	102200000	0.166593
chr1	102200000	102300000	0.166992
chr1	102300000	102400000	0.190962
chr1	102400000	102500000	0.187766
chr1	102500000	102600000	0.176181
chr1	102600000	102700000	0.186568
chr1	102700000	102800000	0.177379
chr1	102800000	102900000	0.198154
chr1	102900000	103000000	0.162198
chr1	103000000	103100000	0.236106
chr1	103100000	103200000	0.233709
chr1	103200000	103300000	0.26567
chr1	103300000	103400000	0.203747
chr1	103400000	103500000	0.193759
chr1	103500000	103600000	0.224121
chr1	103600000	103700000	0.189364
chr1	103700000	103800000	0.194958
chr1	103800000	103900000	0.17658
chr1	103900000	104000000	0.196955
chr1	104000000	104100000	0.189764
chr1	104100000	104200000	0.180975
chr1	104200000	104300000	0.224121
chr1	104300000	104400000	0.171786
chr1	104400000	104500000	0.214533
chr1	104500000	104600000	0.171387
chr1	104600000	104700000	0.175781
chr1	104700000	104800000	0.207342
chr1	104800000	104900000	0.174982
chr1	104900000	105000000	0.258878
chr1	105000000	105100000	0.214533
chr1	105100000	105200000	0.210139
chr1	105200000	105300000	0.23291
chr1	105300000	105400000	0.2409
chr1	105400000	105500000	0.258079
chr1	105500000	105600000	0.264072
chr1	105600000	105700000	0.268067
chr1	105700000	105800000	0.252486
chr1	105800000	105900000	0.347568
chr1	105900000	106000000	0.276057
chr1	106000000	106100000	0.353161
chr1	106100000	106200000	0.264471
chr1	106200000	106300000	0.294034
chr1	106300000	106400000	0.2409
chr1	106400000	106500000	0.268866
chr1	106500000	106600000	0.256081
chr1	106600000	106700000	0.33758
chr1	106700000	106800000	0.38552
chr1	106800000	106900000	0.235307
chr1	106900000	107000000	0.222923
chr1	107000000	107100000	0.185769
chr1	107100000	107200000	0.195357
chr1	107200000	107300000	0.225719
chr1	107300000	107400000	0.219327
chr1	107400000	107500000	0.200551
chr1	107500000	107600000	0.174183
chr1	107600000	107700000	0.21733
chr1	107700000	107800000	0.190163
chr1	107800000	107900000	0.21693
chr1	107900000	108000000	0.247292
chr1	108000000	108100000	0.208541
chr1	108100000	108200000	0.177779
chr1	108200000	108300000	0.147017
chr1	108300000	108400000	0.213734
chr1	108400000	108500000	0.222923
chr1	108500000	108600000	0.188965
chr1	108600000	108700000	0.231712
chr1	108700000	108800000	0.246094
chr1	108800000	108900000	0.194958
chr1	108900000	109000000	0.254483
chr1	109000000	109100000	0.19256
chr1	109100000	109200000	0.208541
chr1	109200000	109300000	0.177779
chr1	109300000	109400000	0.20894
chr1	109400000	109500000	0.201749
chr1	109500000	109600000	0.238503
chr1	109600000	109700000	0.226518
chr1	109700000	109800000	0.123846
chr1	109800000	109900000	0.16859
chr1	109900000	110000000	0.195357
chr1	110000000	110100000	0.143422
chr1	110100000	110200000	0.202149
chr1	110200000	110300000	0.197754
chr1	110300000	110400000	0.225719
chr1	110400000	110500000	0.197355
chr1	110500000	110600000	0.157005
chr1	110600000	110700000	0.185369
chr1	110700000	110800000	0.189764
chr1	110800000	110900000	0.147816
chr1	110900000	111000000	0.189364
chr1	111000000	111100000	0.191761
chr1	111100000	111200000	0.178977
chr1	111200000	111300000	0.213335
chr1	111300000	111400000	0.210538
chr1	111400000	111500000	0.188965
chr1	111500000	111600000	0.186168
chr1	111600000	111700000	0.309215
chr1	111700000	111800000	0.202548
chr1	111800000	111900000	0.181374
chr1	111900000	112000000	0.182173
chr1	112000000	112100000	0.159801
chr1	112100000	112200000	0.201749
chr1	112200000	112300000	0.24929
chr1	112300000	112400000	0.178977
chr1	112400000	112500000	0.229714
chr1	112500000	112600000	0.210139
chr1	112600000	112700000	0.202149
chr1	112700000	112800000	0.149814
chr1	112800000	112900000	0.214134
chr1	112900000	113000000	0.188565
chr1	113000000	113100000	0.228516
chr1	113100000	113200000	0.170188
chr1	113200000	113300000	0.195357
chr1	113300000	113400000	0.185769
chr1	113400000	113500000	0.200551
chr1	113500000	113600000	0.196156
chr1	113600000	113700000	0.199352
chr1	113700000	113800000	0.201749
chr1	113800000	113900000	0.171387
chr1	113900000	114000000	0.194558
chr1	114000000	114100000	0.204546
chr1	114100000	114200000	0.248491
chr1	114200000	114300000	0.179776
chr1	114300000	114400000	0.193359
chr1	114400000	114500000	0.155007
chr1	114500000	114600000	0.245295
chr1	114600000	114700000	0.197355
chr1	114700000	114800000	0.208141
chr1	114800000	114900000	0.186168
chr1	114900000	115000000	0.164595
chr1	115000000	115100000	0.149015
chr1	115100000	115200000	0.218528
chr1	115200000	115300000	0.155806
chr1	115300000	115400000	0.186568
chr1	115400000	115500000	0.210139
chr1	115500000	115600000	0.180975
chr1	115600000	115700000	0.215732
chr1	115700000	115800000	0.173384
chr1	115800000	115900000	0.182173
chr1	115900000	116000000	0.135831
chr1	116000000	116100000	0.175781
chr1	116100000	116200000	0.186967
chr1	116200000	116300000	0.178977
chr1	116300000	116400000	0.17698
chr1	116400000	116500000	0.192161
chr1	116500000	116600000	0.178578
chr1	116600000	116700000	0.220126
chr1	116700000	116800000	0.20095
chr1	116800000	116900000	0.174183
chr1	116900000	117000000	0.170588
chr1	117000000	117100000	0.202149
chr1	117100000	117200000	0.182972
chr1	117200000	117300000	0.199752
chr1	117300000	117400000	0.182972
chr1	117400000	117500000	0.224521
chr1	117500000	117600000	0.163397
chr1	117600000	117700000	0.214933
chr1	117700000	117800000	0.254883
chr1	117800000	117900000	0.230114
chr1	117900000	118000000	0.247692
chr1	118000000	118100000	0.260876
chr1	118100000	118200000	0.269265
chr1	118200000	118300000	0.264072
chr1	118300000	118400000	0.431463
chr1	118400000	118500000	0.335982
chr1	118500000	118600000	0.318803
chr1	118600000	118700000	0.351563
chr1	118700000	118800000	0.304821
chr1	118800000	118900000	0.306019
chr1	118900000	119000000	0.33798
chr1	119000000	119100000	0.309215
chr1	119100000	119200000	0.31321
chr1	119200000	119300000	0.325196
chr1	119300000	119400000	0.285645
chr1	119400000	119500000	0.403898
chr1	119500000	119600000	0.350764
chr1	119600000	119700000	0.33798
chr1	119700000	119800000	0.269265
chr1	119800000	119900000	0.342774
chr1	119900000	120000000	0.322399
chr1	120000000	120100000	0.336781
chr1	120100000	120200000	0.369141
chr1	120200000	120300000	0.318404
chr1	120300000	120400000	0.324397
chr1	120400000	120500000	0.316007
chr1	120500000	120600000	0.279253
chr1	120600000	120700000	0.259278
chr1	120700000	120800000	0.28165
chr1	120800000	120900000	0.220126
chr1	120900000	121000000	0.239702
chr1	121000000	121100000	0.268866
chr1	121100000	121200000	0.23291
chr1	121200000	121300000	0.292436
chr1	121300000	121400000	0.307617
chr1	121400000	121500000	0.36994
chr1	121500000	121600000	0.316406
chr1	121600000	121700000	0.204945
chr1	121700000	121800000	0.250089
chr1	121800000	121900000	0.214533
chr1	121900000	122000000	0.164196
chr1	122000000	122100000	0.205744
chr1	122100000	122200000	0.175781
chr1	122200000	122300000	0.169389
chr1	122300000	122400000	0.227717
chr1	122400000	122500000	0.155806
chr1	122500000	122600000	0.18457
chr1	122600000	122700000	0.214933
chr1	122700000	122800000	0.185769
chr1	122800000	122900000	0.208141
chr1	122900000	123000000	0.190163
chr1	123000000	123100000	0.228915
chr1	123100000	123200000	0.177379
chr1	123200000	123300000	0.20135
chr1	123300000	123400000	0.167392
chr1	123400000	123500000	0.181774
chr1	123500000	123600000	0.175781
chr1	123600000	123700000	0.178578
chr1	123700000	123800000	0.147017
chr1	123800000	123900000	0.155007
chr1	123900000	124000000	0.171387
chr1	124000000	124100000	0.215332
chr1	124100000	124200000	0.202948
chr1	124200000	124300000	0.174982
chr1	124300000	124400000	0.220925
chr1	124400000	124500000	0.176181
chr1	124500000	124600000	0.166193
chr1	124600000	124700000	0.174583
chr1	124700000	124800000	0.196156
chr1	124800000	124900000	0.143022
chr1	124900000	125000000	0.234908
chr1	125000000	125100000	0.222124
chr1	125100000	125200000	0.234109
chr1	125200000	125300000	0.30562
chr1	125300000	125400000	0.321999
chr1	125400000	125500000	0.306419
chr1	125500000	125600000	0.284446
chr1	125600000	125700000	0.266868
chr1	125700000	125800000	0.238503
chr1	125800000	125900000	0.221724
chr1	125900000	126000000	0.248091
chr1	126000000	126100000	0.262873
chr1	126100000	126200000	0.260476
chr1	126200000	126300000	0.218129
chr1	126300000	126400000	0.264072
chr1	126400000	126500000	0.315607
chr1	126500000	126600000	0.254483
chr1	126600000	126700000	0.300027
chr1	126700000	126800000	0.316406
chr1	126800000	126900000	0.235707
chr1	126900000	127000000	0.314409
chr1	127000000	127100000	0.262474
chr1	127100000	127200000	0.323597
chr1	127200000	127300000	0.387518
chr1	127300000	127400000	0.4019
chr1	127400000	127500000	0.327593
chr1	127500000	127600000	0.338379
chr1	127600000	127700000	0.347168
chr1	127700000	127800000	0.321999
chr1	127800000	127900000	0.400302
chr1	127900000	128000000	0.39431
chr1	128000000	128100000	0.387518
chr1	128100000	128200000	0.231312
chr1	128200000	128300000	0.350364
chr1	128300000	128400000	0.339977
chr1	128400000	128500000	0.389516
chr1	128500000	128600000	0.341975
chr1	128600000	128700000	0.389516
chr1	128700000	128800000	0.382724
chr1	128800000	128900000	0.345171
chr1	128900000	129000000	0.268466
chr1	129000000	129100000	0.252885
chr1	129100000	129200000	0.20934
chr1	129200000	129300000	0.189364
chr1	129300000	129400000	0.228516
chr1	129400000	129500000	0.19256
chr1	129500000	129600000	0.227317
chr1	129600000	129700000	0.188166
chr1	129700000	129800000	0.191362
chr1	129800000	129900000	0.226518
chr1	129900000	130000000	0.177379
chr1	130000000	130100000	0.159002
chr1	130100000	130200000	0.209739
chr1	130200000	130300000	0.239302
chr1	130300000	130400000	0.276057
chr1	130400000	130500000	0.339178
chr1	130500000	130600000	0.310414
chr1	130600000	130700000	0.293235
chr1	130700000	130800000	0.39391
chr1	130800000	130900000	0.343573
chr1	130900000	131000000	0.346769
chr1	131000000	131100000	0.35396
chr1	131100000	131200000	0.464622
chr1	131200000	131300000	0.353161
chr1	131300000	131400000	0.230513
chr1	131400000	131500000	0.258079
chr1	131500000	131600000	0.287243
chr1	131600000	131700000	0.378729
chr1	131700000	131800000	0.340377
chr1	131800000	131900000	0.416682
chr1	131900000	132000000	0.465821
chr1	132000000	132100000	0.467419
chr1	132100000	132200000	0.463823
chr1	132200000	132300000	0.391913
chr1	132300000	132400000	0.39431
chr1	132400000	132500000	0.368741
chr1	132500000	132600000	0.38552
chr1	132600000	132700000	0.455034
chr1	132700000	132800000	0.363947
chr1	132800000	132900000	0.395109
chr1	132900000	133000000	0.439054
chr1	133000000	133100000	0.568892
chr1	133100000	133200000	0.453436
chr1	133200000	133300000	0.383922
chr1	133300000	133400000	0.432262
chr1	133400000	133500000	0.383123
chr1	133500000	133600000	0.440652
chr1	133600000	133700000	0.446245
chr1	133700000	133800000	0.480602
chr1	133800000	133900000	0.396707
chr1	133900000	134000000	0.362349
chr1	134000000	134100000	0.318404
chr1	134100000	134200000	0.37753
chr1	134200000	134300000	0.433461
chr1	134300000	134400000	0.459429
chr1	134400000	134500000	0.415483
chr1	134500000	134600000	0.391913
chr1	134600000	134700000	0.384721
chr1	134700000	134800000	0.426669
chr1	134800000	134900000	0.398704
chr1	134900000	135000000	0.387518
chr1	135000000	135100000	0.397506
chr1	135100000	135200000	0.544922
chr1	135200000	135300000	0.441051
chr1	135300000	135400000	0.480602
chr1	135400000	135500000	0.433461
chr1	135500000	135600000	0.411089
chr1	135600000	135700000	0.396307
chr1	135700000	135800000	0.399903
chr1	135800000	135900000	0.36155
chr1	135900000	136000000	0.3212
chr1	136000000	136100000	0.36954
chr1	136100000	136200000	0.414285
chr1	136200000	136300000	0.323997
chr1	136300000	136400000	0.362349
chr1	136400000	136500000	0.520952
chr1	136500000	136600000	0.561302
chr1	136600000	136700000	0.564098
chr1	136700000	136800000	0.640004
chr1	136800000	136900000	0.409091
chr1	136900000	137000000	0.391513
chr1	137000000	137100000	0.379128
chr1	137100000	137200000	0.3212
chr1	137200000	137300000	0.358754
chr1	137300000	137400000	0.27326
chr1	137400000	137500000	0.242099
chr1	137500000	137600000	0.222923
chr1	137600000	137700000	0.256481
chr1	137700000	137800000	0.230513
chr1	137800000	137900000	0.245694
chr1	137900000	138000000	0.210139
chr1	138000000	138100000	0.244096
chr1	138100000	138200000	0.250888
chr1	138200000	138300000	0.284047
chr1	138300000	138400000	0.311213
chr1	138400000	138500000	0.258478
chr1	138500000	138600000	0.37753
chr1	138600000	138700000	0.317205
chr1	138700000	138800000	0.318803
chr1	138800000	138900000	0.307617
chr1	138900000	139000000	0.408692
chr1	139000000	139100000	0.31321
chr1	139100000	139200000	0.300027
chr1	139200000	139300000	0.334784
chr1	139300000	139400000	0.246893
chr1	139400000	139500000	0.330789
chr1	139500000	139600000	0.206543
chr1	139600000	139700000	0.226119
chr1	139700000	139800000	0.230513
chr1	139800000	139900000	0.166992
chr1	139900000	140000000	0.222124
chr1	140000000	140100000	0.267268
chr1	140100000	140200000	0.178578
chr1	140200000	140300000	0.215332
chr1	140300000	140400000	0.199752
chr1	140400000	140500000	0.166193
chr1	140500000	140600000	0.164196
chr1	140600000	140700000	0.161
chr1	140700000	140800000	0.26567
chr1	140800000	140900000	0.220925
chr1	140900000	141000000	0.254084
chr1	141000000	141100000	0.163796
chr1	141100000	141200000	0.260077
chr1	141200000	141300000	0.198953
chr1	141300000	141400000	0.210538
chr1	141400000	141500000	0.164196
chr1	141500000	141600000	0.222923
chr1	141600000	141700000	0.198953
chr1	141700000	141800000	0.182972
chr1	141800000	141900000	0.173384
chr1	141900000	142000000	0.226119
chr1	142000000	142100000	0.183372
chr1	142100000	142200000	0.183771
chr1	142200000	142300000	0.182972
chr1	142300000	142400000	0.190962
chr1	142400000	142500000	0.175382
chr1	142500000	142600000	0.213734
chr1	142600000	142700000	0.210938
chr1	142700000	142800000	0.170987
chr1	142800000	142900000	0.20095
chr1	142900000	143000000	0.197355
chr1	143000000	143100000	0.174982
chr1	143100000	143200000	0.219727
chr1	143200000	143300000	0.231312
chr1	143300000	143400000	0.310813
chr1	143400000	143500000	0.121848
chr1	143500000	143600000	0.303622
chr1	143600000	143700000	0.254084
chr1	143700000	143800000	0.457032
chr1	143800000	143900000	0.314808
chr1	143900000	144000000	0.246094
chr1	144000000	144100000	0.263672
chr1	144100000	144200000	0.283248
chr1	144200000	144300000	0.28924
chr1	144300000	144400000	0.269265
chr1	144400000	144500000	0.200151
chr1	144500000	144600000	0.202149
chr1	144600000	144700000	0.20894
chr1	144700000	144800000	0.208141
chr1	144800000	144900000	0.296831
chr1	144900000	145000000	0.213734
chr1	145000000	145100000	0.182573
chr1	145100000	145200000	0.211337
chr1	145200000	145300000	0.200151
chr1	145300000	145400000	0.176181
chr1	145400000	145500000	0.183771
chr1	145500000	145600000	0.290039
chr1	145600000	145700000	0.20095
chr1	145700000	145800000	0.214933
chr1	145800000	145900000	0.202548
chr1	145900000	146000000	0.179776
chr1	146000000	146100000	0.233709
chr1	146100000	146200000	0.275258
chr1	146200000	146300000	0.217729
chr1	146300000	146400000	0.200551
chr1	146400000	146500000	0.228516
chr1	146500000	146700000	0.157005
chr1	146700000	146800000	0.195357
chr1	146800000	146900000	0.194558
chr1	146900000	147000000	0.20095
chr1	147000000	147100000	0.194558
chr1	147100000	147200000	0.161799
chr1	147200000	147300000	0.221724
chr1	147300000	147400000	0.204546
chr1	147400000	147500000	0.235307
chr1	147500000	147600000	0.222124
chr1	147600000	147700000	0.177779
chr1	147700000	147800000	0.181374
chr1	147800000	147900000	0.167791
chr1	147900000	148000000	0.198553
chr1	148000000	148100000	0.237305
chr1	148100000	148200000	0.204945
chr1	148200000	148300000	0.498979
chr1	148300000	148400000	0.202948
chr1	148400000	148500000	0.226918
chr1	148500000	148600000	0.226518
chr1	148600000	148700000	0.18497
chr1	148700000	148800000	0.204945
chr1	148800000	148900000	0.180575
chr1	148900000	149000000	0.15301
chr1	149000000	149100000	0.16859
chr1	149100000	149200000	0.223322
chr1	149200000	149300000	0.204546
chr1	149300000	149400000	0.246893
chr1	149400000	149500000	0.198953
chr1	149500000	149600000	0.318004
chr1	149600000	149700000	0.188565
chr1	149700000	149800000	0.206943
chr1	149800000	149900000	0.285645
chr1	149900000	150000000	0.29723
chr1	150000000	150100000	0.279652
chr1	150100000	150200000	0.236905
chr1	150200000	150300000	0.325995
chr1	150300000	150400000	0.303223
chr1	150400000	150500000	0.336781
chr1	150500000	150600000	0.299627
chr1	150600000	150700000	0.300027
chr1	150700000	150800000	0.268067
chr1	150800000	150900000	0.311213
chr1	150900000	151000000	0.270464
chr1	151000000	151100000	0.377131
chr1	151100000	151200000	0.357955
chr1	151200000	151300000	0.431064
chr1	151300000	151400000	0.372337
chr1	151400000	151500000	0.464622
chr1	151500000	151600000	0.484997
chr1	151600000	151700000	0.452637
chr1	151700000	151800000	0.334784
chr1	151800000	151900000	0.374334
chr1	151900000	152000000	0.427468
chr1	152000000	152100000	0.428667
chr1	152100000	152200000	0.290439
chr1	152200000	152300000	0.356756
chr1	152300000	152400000	0.344372
chr1	152400000	152500000	0.349565
chr1	152500000	152600000	0.412687
chr1	152600000	152700000	0.368741
chr1	152700000	152800000	0.435858
chr1	152800000	152900000	0.38552
chr1	152900000	153000000	0.469816
chr1	153000000	153100000	0.438255
chr1	153100000	153200000	0.446644
chr1	153200000	153300000	0.445046
chr1	153300000	153400000	0.407893
chr1	153400000	153500000	0.344372
chr1	153500000	153600000	0.506969
chr1	153600000	153700000	0.404697
chr1	153700000	153800000	0.365545
chr1	153800000	153900000	0.344372
chr1	153900000	154000000	0.388716
chr1	154000000	154100000	0.304421
chr1	154100000	154200000	0.274059
chr1	154200000	154300000	0.320401
chr1	154300000	154400000	0.261675
chr1	154400000	154500000	0.275258
chr1	154500000	154600000	0.218928
chr1	154600000	154700000	0.246893
chr1	154700000	154800000	0.292836
chr1	154800000	154900000	0.320801
chr1	154900000	155000000	0.326794
chr1	155000000	155100000	0.376731
chr1	155100000	155200000	0.38552
chr1	155200000	155300000	0.372337
chr1	155300000	155400000	0.277655
chr1	155400000	155500000	0.368741
chr1	155500000	155600000	0.412687
chr1	155600000	155700000	0.358754
chr1	155700000	155800000	0.316806
chr1	155800000	155900000	0.328392
chr1	155900000	156000000	0.328791
chr1	156000000	156100000	0.384322
chr1	156100000	156200000	0.17658
chr1	156200000	156300000	0.362749
chr1	156300000	156400000	0.391114
chr1	156400000	156500000	0.399903
chr1	156500000	156600000	0.459029
chr1	156600000	156700000	0.439054
chr1	156700000	156800000	0.392312
chr1	156800000	156900000	0.375133
chr1	156900000	157100000	0.388716
chr1	157100000	157200000	0.318803
chr1	157200000	157300000	0.212536
chr1	157300000	157400000	0.280052
chr1	157400000	157500000	0.417481
chr1	157500000	157600000	0.332786
chr1	157600000	157700000	0.272861
chr1	157700000	157800000	0.296032
chr1	157800000	157900000	0.250888
chr1	157900000	158000000	0.168191
chr1	158000000	158100000	0.202548
chr1	158100000	158200000	0.276856
chr1	158200000	158300000	0.260077
chr1	158300000	158400000	0.276057
chr1	158400000	158500000	0.18497
chr1	158500000	158600000	0.250488
chr1	158600000	158700000	0.228516
chr1	158700000	158800000	0.190163
chr1	158800000	158900000	0.279652
chr1	158900000	159000000	0.274858
chr1	159000000	159100000	0.224521
chr1	159100000	159200000	0.23331
chr1	159200000	159300000	0.2413
chr1	159300000	159400000	0.26567
chr1	159400000	159500000	0.23331
chr1	159500000	159600000	0.213335
chr1	159600000	159700000	0.224121
chr1	159700000	159800000	0.256481
chr1	159800000	159900000	0.326394
chr1	159900000	160000000	0.279652
chr1	160000000	160100000	0.278853
chr1	160100000	160200000	0.286444
chr1	160200000	160300000	0.254483
chr1	160300000	160400000	0.296431
chr1	160400000	160500000	0.2409
chr1	160500000	160600000	0.210139
chr1	160600000	160700000	0.227317
chr1	160700000	160800000	0.300027
chr1	160800000	160900000	0.378729
chr1	160900000	161000000	0.395908
chr1	161000000	161100000	0.36155
chr1	161100000	161200000	0.368741
chr1	161200000	161300000	0.464223
chr1	161300000	161400000	0.303622
chr1	161400000	161500000	0.282049
chr1	161500000	161600000	0.27366
chr1	161600000	161700000	0.301625
chr1	161700000	161800000	0.315208
chr1	161800000	161900000	0.255682
chr1	161900000	162000000	0.36954
chr1	162000000	162100000	0.344372
chr1	162100000	162200000	0.290439
chr1	162200000	162300000	0.344372
chr1	162300000	162400000	0.303622
chr1	162400000	162500000	0.275258
chr1	162500000	162600000	0.311612
chr1	162600000	162700000	0.314409
chr1	162700000	162800000	0.266069
chr1	162800000	162900000	0.308017
chr1	162900000	163000000	0.258878
chr1	163000000	163100000	0.187367
chr1	163100000	163200000	0.261275
chr1	163200000	163300000	0.285245
chr1	163300000	163400000	0.277255
chr1	163400000	163500000	0.259677
chr1	163500000	163600000	0.236506
chr1	163600000	163700000	0.300426
chr1	163700000	163800000	0.292436
chr1	163800000	163900000	0.282848
chr1	163900000	164000000	0.272461
chr1	164000000	164100000	0.364347
chr1	164100000	164200000	0.346369
chr1	164200000	164300000	0.413885
chr1	164300000	164400000	0.469416
chr1	164400000	164500000	0.362349
chr1	164500000	164600000	0.324397
chr1	164600000	164700000	0.268466
chr1	164700000	164800000	0.301225
chr1	164800000	164900000	0.26567
chr1	164900000	165000000	0.346369
chr1	165000000	165100000	0.355558
chr1	165100000	165200000	0.447843
chr1	165200000	165300000	0.469017
chr1	165300000	165400000	0.327193
chr1	165400000	165500000	0.304022
chr1	165500000	165600000	0.47461
chr1	165600000	165700000	0.433061
chr1	165700000	165800000	0.365945
chr1	165800000	165900000	0.371937
chr1	165900000	166000000	0.274059
chr1	166000000	166100000	0.381525
chr1	166100000	166200000	0.463424
chr1	166200000	166300000	0.298429
chr1	166300000	166400000	0.496582
chr1	166400000	166500000	0.277655
chr1	166500000	166600000	0.288042
chr1	166600000	166700000	0.264871
chr1	166700000	166800000	0.290838
chr1	166800000	166900000	0.282848
chr1	166900000	167000000	0.427069
chr1	167000000	167100000	0.316406
chr1	167100000	167200000	0.368342
chr1	167200000	167300000	0.453436
chr1	167300000	167400000	0.464223
chr1	167400000	167500000	0.330389
chr1	167500000	167600000	0.326794
chr1	167600000	167700000	0.349565
chr1	167700000	167800000	0.346769
chr1	167800000	167900000	0.274459
chr1	167900000	168000000	0.24889
chr1	168000000	168100000	0.278853
chr1	168100000	168200000	0.318404
chr1	168200000	168300000	0.367143
chr1	168300000	168400000	0.349166
chr1	168400000	168500000	0.322798
chr1	168500000	168600000	0.244096
chr1	168600000	168700000	0.244496
chr1	168700000	168800000	0.237305
chr1	168800000	168900000	0.197355
chr1	168900000	169000000	0.188965
chr1	169000000	169100000	0.204146
chr1	169100000	169200000	0.2413
chr1	169200000	169300000	0.206943
chr1	169300000	169400000	0.220925
chr1	169400000	169500000	0.287243
chr1	169500000	169600000	0.310813
chr1	169600000	169700000	0.25688
chr1	169700000	169800000	0.264072
chr1	169800000	169900000	0.278054
chr1	169900000	170000000	0.326394
chr1	170000000	170100000	0.311213
chr1	170100000	170200000	0.383523
chr1	170200000	170300000	0.310014
chr1	170300000	170400000	0.347168
chr1	170400000	170500000	0.331987
chr1	170500000	170600000	0.359153
chr1	170600000	170700000	0.35396
chr1	170700000	170800000	0.364746
chr1	170800000	170900000	0.430664
chr1	170900000	171000000	0.420677
chr1	171000000	171100000	0.674361
chr1	171100000	171200000	0.367942
chr1	171200000	171300000	0.553312
chr1	171300000	171400000	0.479004
chr1	171400000	171500000	0.673163
chr1	171500000	171600000	0.69953
chr1	171600000	171700000	0.316406
chr1	171700000	171800000	0.327193
chr1	171800000	171900000	0.280451
chr1	171900000	172000000	0.338379
chr1	172000000	172100000	0.536133
chr1	172100000	172200000	0.528543
chr1	172200000	172300000	0.453436
chr1	172300000	172400000	0.46662
chr1	172400000	172500000	0.419878
chr1	172500000	172600000	0.405496
chr1	172600000	172700000	0.307218
chr1	172700000	172800000	0.250888
chr1	172800000	172900000	0.217729
chr1	172900000	173000000	0.220925
chr1	173000000	173100000	0.216531
chr1	173100000	173200000	0.187367
chr1	173200000	173300000	0.214933
chr1	173300000	173400000	0.288042
chr1	173400000	173500000	0.30522
chr1	173500000	173600000	0.222523
chr1	173600000	173700000	0.226918
chr1	173700000	173800000	0.212935
chr1	173800000	173900000	0.247292
chr1	173900000	174000000	0.274459
chr1	174000000	174100000	0.229315
chr1	174100000	174200000	0.205744
chr1	174200000	174300000	0.274459
chr1	174300000	174400000	0.228516
chr1	174400000	174500000	0.266069
chr1	174500000	174600000	0.246493
chr1	174600000	174700000	0.245694
chr1	174700000	174800000	0.259677
chr1	174800000	174900000	0.2413
chr1	174900000	175000000	0.232111
chr1	175000000	175100000	0.249689
chr1	175100000	175200000	0.20894
chr1	175200000	175300000	0.210139
chr1	175300000	175400000	0.237305
chr1	175400000	175500000	0.250888
chr1	175500000	175600000	0.29723
chr1	175600000	175700000	0.348766
chr1	175700000	175800000	0.279253
chr1	175800000	175900000	0.293235
chr1	175900000	176000000	0.374334
chr1	176000000	176100000	0.270863
chr1	176100000	176200000	0.234109
chr1	176200000	176300000	0.244895
chr1	176300000	176400000	0.20095
chr1	176400000	176500000	0.226518
chr1	176500000	176600000	0.276057
chr1	176600000	176700000	0.254483
chr1	176700000	176800000	0.253684
chr1	176800000	176900000	0.337181
chr1	176900000	177000000	0.37753
chr1	177000000	177100000	0.300426
chr1	177100000	177200000	0.207742
chr1	177200000	177300000	0.205345
chr1	177300000	177400000	0.366744
chr1	177400000	177500000	0.433461
chr1	177500000	177600000	0.333585
chr1	177600000	177700000	0.391513
chr1	177700000	177800000	0.315607
chr1	177800000	177900000	0.290039
chr1	177900000	178000000	0.335583
chr1	178000000	178100000	0.298828
chr1	178100000	178200000	0.351163
chr1	178200000	178300000	0.400702
chr1	178300000	178400000	0.310414
chr1	178400000	178500000	0.342774
chr1	178500000	178600000	0.30562
chr1	178600000	178700000	0.335183
chr1	178700000	178800000	0.358354
chr1	178800000	178900000	0.302024
chr1	178900000	179000000	0.373136
chr1	179000000	179100000	0.355558
chr1	179100000	179200000	0.46662
chr1	179200000	179300000	0.403898
chr1	179300000	179400000	0.479803
chr1	179400000	179500000	0.491788
chr1	179500000	179600000	0.467019
chr1	179600000	179700000	0.514959
chr1	179700000	179800000	0.424272
chr1	179800000	179900000	0.416682
chr1	179900000	180000000	0.363548
chr1	180000000	180100000	0.285645
chr1	180100000	180200000	0.351962
chr1	180200000	180300000	0.379927
chr1	180300000	180400000	0.405895
chr1	180400000	180500000	0.360751
chr1	180500000	180600000	0.497381
chr1	180600000	180700000	0.440252
chr1	180700000	180800000	0.437456
chr1	180800000	180900000	0.444247
chr1	180900000	181000000	0.475808
chr1	181000000	181100000	0.349166
chr1	181100000	181200000	0.482999
chr1	181200000	181300000	0.447843
chr1	181300000	181400000	0.36195
chr1	181400000	181500000	0.39391
chr1	181500000	181600000	0.399104
chr1	181600000	181700000	0.368741
chr1	181700000	181800000	0.419878
chr1	181800000	181900000	0.461426
chr1	181900000	182000000	0.375533
chr1	182000000	182100000	0.482999
chr1	182100000	182200000	0.404297
chr1	182200000	182300000	0.430265
chr1	182300000	182400000	0.425071
chr1	182400000	182500000	0.412687
chr1	182500000	182600000	0.354359
chr1	182600000	182700000	0.387518
chr1	182700000	182800000	0.383922
chr1	182800000	182900000	0.420277
chr1	182900000	183000000	0.346369
chr1	183000000	183100000	0.252086
chr1	183100000	183200000	0.40989
chr1	183200000	183300000	1.09184
chr1	183300000	183400000	0.462225
chr1	183400000	183500000	0.234109
chr1	183500000	183600000	0.324796
chr1	183600000	183700000	0.343972
chr1	183700000	183800000	0.244496
chr1	183800000	183900000	0.256481
chr1	183900000	184000000	0.269665
chr1	184000000	184100000	0.367543
chr1	184100000	184200000	0.288441
chr1	184200000	184300000	0.310813
chr1	184300000	184400000	0.266868
chr1	184400000	184500000	0.387118
chr1	184500000	184600000	0.291238
chr1	184600000	184700000	0.434659
chr1	184700000	184800000	0.343573
chr1	184800000	184900000	0.415084
chr1	184900000	185000000	0.393511
chr1	185000000	185100000	0.375932
chr1	185100000	185200000	0.395508
chr1	185200000	185300000	0.464223
chr1	185300000	185400000	0.481401
chr1	185400000	185500000	0.373136
chr1	185500000	185600000	0.361151
chr1	185600000	185700000	0.349166
chr1	185700000	185800000	0.282049
chr1	185800000	185900000	0.295233
chr1	185900000	186000000	0.252885
chr1	186000000	186100000	0.222523
chr1	186100000	186200000	0.331588
chr1	186200000	186300000	0.254883
chr1	186300000	186400000	0.242099
chr1	186400000	186500000	0.27366
chr1	186500000	186600000	0.279652
chr1	186600000	186700000	0.343573
chr1	186700000	186800000	0.327593
chr1	186800000	186900000	0.347568
chr1	186900000	187000000	0.371138
chr1	187000000	187100000	0.302424
chr1	187100000	187200000	0.282049
chr1	187200000	187300000	0.331987
chr1	187300000	187400000	0.445446
chr1	187400000	187500000	0.294833
chr1	187500000	187600000	0.256481
chr1	187600000	187700000	0.333985
chr1	187700000	187800000	0.331188
chr1	187800000	187900000	0.349965
chr1	187900000	188000000	0.325995
chr1	188000000	188100000	0.335183
chr1	188100000	188200000	0.339977
chr1	188200000	188300000	0.240501
chr1	188300000	188400000	0.343573
chr1	188400000	188500000	0.260876
chr1	188500000	188600000	0.296831
chr1	188600000	188700000	0.269265
chr1	188700000	188800000	0.366344
chr1	188800000	188900000	0.393111
chr1	188900000	189000000	0.414684
chr1	189000000	189100000	0.311612
chr1	189100000	189200000	0.258878
chr1	189200000	189300000	0.33798
chr1	189300000	189400000	0.300027
chr1	189400000	189500000	0.339578
chr1	189500000	189600000	0.322399
chr1	189600000	189700000	0.393511
chr1	189700000	189800000	0.463424
chr1	189800000	189900000	0.479404
chr1	189900000	190000000	0.45863
chr1	190000000	190100000	0.415084
chr1	190100000	190200000	0.352362
chr1	190200000	190300000	0.325995
chr1	190300000	190400000	0.440652
chr1	190400000	190500000	0.370339
chr1	190500000	190600000	0.347967
chr1	190600000	190700000	0.348766
chr1	190700000	190800000	0.394709
chr1	190800000	190900000	0.374734
chr1	190900000	191000000	0.407493
chr1	191000000	191100000	0.441451
chr1	191100000	191200000	0.409091
chr1	191200000	191300000	0.357156
chr1	191300000	191400000	0.471414
chr1	191400000	191500000	0.453836
chr1	191500000	191600000	0.386719
chr1	191600000	191700000	0.43426
chr1	191700000	191800000	0.330789
chr1	191800000	191900000	0.416682
chr1	191900000	192000000	0.381925
chr1	192000000	192100000	0.155007
chr1	192100000	192200000	0.367143
chr1	192200000	192300000	0.320801
chr1	192300000	192400000	0.28964
chr1	192400000	192600000	0.284446
chr1	192600000	192700000	0.352362
chr1	192700000	192800000	0.362349
chr1	192800000	192900000	0.266469
chr1	192900000	193000000	0.212536
chr1	193000000	193100000	0.252486
chr1	193100000	193200000	0.332387
chr1	193200000	193300000	0.319602
chr1	193300000	193400000	0.296431
chr1	193400000	193500000	0.253684
chr1	193500000	193600000	0.236905
chr1	193600000	193700000	0.237704
chr1	193700000	193800000	0.210538
chr1	193800000	193900000	0.246493
chr1	193900000	194000000	0.175382
chr1	194000000	194100000	0.180176
chr1	194100000	194200000	0.136231
chr1	194200000	194300000	0.178578
chr1	194300000	194400000	0.164595
chr1	194400000	194500000	0.172186
chr1	194500000	194600000	0.172585
chr1	194600000	194700000	0.195357
chr1	194700000	194800000	0.180176
chr1	194800000	194900000	0.176181
chr1	194900000	195000000	0.194158
chr1	195000000	195100000	0.224121
chr1	195100000	195200000	0.172985
chr1	195200000	195300000	0.336382
chr1	195300000	195400000	0.288042
chr1	195400000	195471971	0
chr2	0	3000000	0
chr2	3000000	3100000	0.227717
chr2	3100000	3200000	0.343972
chr2	3200000	3300000	0.295233
chr2	3300000	3400000	0.321999
chr2	3400000	3500000	0.44225
chr2	3500000	3600000	0.278853
chr2	3600000	3700000	0.367143
chr2	3700000	3800000	0.293635
chr2	3800000	3900000	0.238503
chr2	3900000	4000000	0.260876
chr2	4000000	4100000	0.266069
chr2	4100000	4200000	0.256081
chr2	4200000	4300000	0.325196
chr2	4300000	4400000	0.318803
chr2	4400000	4500000	0.367143
chr2	4500000	4600000	0.365945
chr2	4600000	4700000	0.380327
chr2	4700000	4800000	0.377131
chr2	4800000	4900000	0.471014
chr2	4900000	5000000	0.567294
chr2	5000000	5100000	0.395109
chr2	5100000	5200000	0.298828
chr2	5200000	5300000	0.315607
chr2	5300000	5400000	0.377131
chr2	5400000	5500000	0.31321
chr2	5500000	5600000	0.334784
chr2	5600000	5700000	0.433061
chr2	5700000	5800000	0.35356
chr2	5800000	5900000	0.403498
chr2	5900000	6000000	0.464622
chr2	6000000	6100000	0.41788
chr2	6100000	6200000	0.455833
chr2	6200000	6300000	0.349565
chr2	6300000	6400000	0.420677
chr2	6400000	6500000	0.4023
chr2	6500000	6600000	0.367543
chr2	6600000	6700000	0.258478
chr2	6700000	6800000	0.2413
chr2	6800000	6900000	0.311213
chr2	6900000	7000000	0.300426
chr2	7000000	7100000	0.329191
chr2	7100000	7200000	0.208541
chr2	7200000	7300000	0.200151
chr2	7300000	7400000	0.226119
chr2	7400000	7500000	0.28165
chr2	7500000	7600000	0.220126
chr2	7600000	7700000	0.223722
chr2	7700000	7800000	0.235307
chr2	7800000	7900000	0.18457
chr2	7900000	8000000	0.221724
chr2	8000000	8100000	0.205345
chr2	8100000	8200000	0.277255
chr2	8200000	8300000	0.200551
chr2	8300000	8400000	0.21693
chr2	8400000	8500000	0.199752
chr2	8500000	8600000	0.23331
chr2	8600000	8700000	0.215332
chr2	8700000	8800000	0.194558
chr2	8800000	8900000	0.205744
chr2	8900000	9000000	0.215332
chr2	9000000	9100000	0.206543
chr2	9100000	9200000	0.214134
chr2	9200000	9300000	0.217729
chr2	9300000	9400000	0.194158
chr2	9400000	9500000	0.284446
chr2	9500000	9600000	0.304022
chr2	9600000	9700000	0.343173
chr2	9700000	9800000	0.306019
chr2	9800000	9900000	0.395109
chr2	9900000	10000000	0.419079
chr2	10000000	10100000	0.373535
chr2	10100000	10200000	0.362749
chr2	10200000	10300000	0.371937
chr2	10300000	10400000	0.419079
chr2	10400000	10500000	0.355558
chr2	10500000	10600000	0.308416
chr2	10600000	10700000	0.210538
chr2	10700000	10800000	0.250888
[truncated: 24,562 more rows]

## Sheet: 2_MMC_4pos_100k
chr1	0	3000000	0
chr1	3000000	3100000	0.227006
chr1	3100000	3200000	0.203111
chr1	3200000	3300000	0.182836
chr1	3300000	3400000	0.191525
chr1	3400000	3500000	0.131787
chr1	3500000	3600000	0.188629
chr1	3600000	3700000	0.144096
chr1	3700000	3800000	0.206731
chr1	3800000	3900000	0.174147
chr1	3900000	4000000	0.242212
chr1	4000000	4100000	0.188267
chr1	4100000	4200000	0.175233
chr1	4200000	4300000	0.191163
chr1	4300000	4400000	0.179215
chr1	4400000	4500000	0.193335
chr1	4500000	4600000	0.219403
chr1	4600000	4700000	0.258867
chr1	4700000	4800000	0.313537
chr1	4800000	4900000	0.399705
chr1	4900000	5000000	0.26647
chr1	5000000	5100000	0.228816
chr1	5100000	5200000	0.274073
chr1	5200000	5300000	0.223386
chr1	5300000	5400000	0.191887
chr1	5400000	5500000	0.196956
chr1	5500000	5600000	0.184284
chr1	5600000	5700000	0.164371
chr1	5700000	5800000	0.182112
chr1	5800000	5900000	0.229541
chr1	5900000	6000000	0.212524
chr1	6000000	6100000	0.217955
chr1	6100000	6200000	0.286383
chr1	6200000	6300000	0.251988
chr1	6300000	6400000	0.200939
chr1	6400000	6500000	0.231713
chr1	6500000	6600000	0.18537
chr1	6600000	6700000	0.221938
chr1	6700000	6800000	0.174871
chr1	6800000	6900000	0.166906
chr1	6900000	7000000	0.247643
chr1	7000000	7100000	0.219765
chr1	7100000	7200000	0.243299
chr1	7200000	7300000	0.221938
chr1	7300000	7400000	0.357345
chr1	7400000	7500000	0.19949
chr1	7500000	7600000	0.16582
chr1	7600000	7700000	0.210714
chr1	7700000	7800000	0.216145
chr1	7800000	7900000	0.271539
chr1	7900000	8000000	0.224472
chr1	8000000	8200000	0.235333
chr1	8200000	8300000	0.205645
chr1	8300000	8400000	0.225558
chr1	8400000	8500000	0.159665
chr1	8500000	8600000	0.181388
chr1	8600000	8700000	0.228092
chr1	8700000	8800000	0.226644
chr1	8800000	8900000	0.165095
chr1	8900000	9000000	0.206007
chr1	9000000	9100000	0.154596
chr1	9100000	9200000	0.195146
chr1	9200000	9300000	0.173061
chr1	9300000	9400000	0.179578
chr1	9400000	9500000	0.195146
chr1	9500000	9600000	0.278418
chr1	9600000	9700000	0.228816
chr1	9700000	9800000	0.397895
chr1	9800000	9900000	0.325122
chr1	9900000	10000000	0.320053
chr1	10000000	10100000	0.323312
chr1	10100000	10200000	0.275883
chr1	10200000	10300000	0.220489
chr1	10300000	10400000	0.231713
chr1	10400000	10500000	0.267194
chr1	10500000	10600000	0.165095
chr1	10600000	10700000	0.191163
chr1	10700000	10800000	0.215783
chr1	10800000	10900000	0.208904
chr1	10900000	11000000	0.279504
chr1	11000000	11100000	0.245833
chr1	11100000	11200000	0.212524
chr1	11200000	11300000	0.187543
chr1	11300000	11400000	0.226282
chr1	11400000	11500000	0.163285
chr1	11500000	11600000	0.170526
chr1	11600000	11700000	0.213972
chr1	11700000	11800000	0.191163
chr1	11800000	11900000	0.205645
chr1	11900000	12000000	0.204197
chr1	12000000	12100000	0.221575
chr1	12100000	12200000	0.203111
chr1	12200000	12300000	0.179215
chr1	12300000	12400000	0.192249
chr1	12400000	12500000	0.185732
chr1	12500000	12600000	0.223748
chr1	12600000	12700000	0.343949
chr1	12700000	12800000	0.274797
chr1	12800000	12900000	0.27878
chr1	12900000	13000000	0.248729
chr1	13000000	13100000	0.483339
chr1	13100000	13200000	0.419618
chr1	13200000	13300000	0.299417
chr1	13300000	13400000	0.355534
chr1	13400000	13500000	0.322588
chr1	13500000	13600000	0.400067
chr1	13600000	13700000	0.339604
chr1	13700000	13800000	0.242212
chr1	13800000	13900000	0.250902
chr1	13900000	14000000	0.276245
chr1	14000000	14100000	0.212524
chr1	14100000	14200000	0.237506
chr1	14200000	14300000	0.233523
chr1	14300000	14400000	0.216145
chr1	14400000	14500000	0.224834
chr1	14500000	14600000	0.2118
chr1	14600000	14700000	0.18356
chr1	14700000	14800000	0.237506
chr1	14800000	14900000	0.200939
chr1	14900000	15000000	0.233161
chr1	15000000	15100000	0.248729
chr1	15100000	15200000	0.200939
chr1	15200000	15300000	0.204921
chr1	15300000	15400000	0.18537
chr1	15400000	15500000	0.188267
chr1	15500000	15600000	0.202749
chr1	15600000	15700000	0.177043
chr1	15700000	15800000	0.227006
chr1	15800000	15900000	0.296882
chr1	15900000	16000000	0.242212
chr1	16000000	16100000	0.319329
chr1	16100000	16200000	0.265022
chr1	16200000	16300000	0.276245
chr1	16300000	16400000	0.25235
chr1	16400000	16500000	0.260315
chr1	16500000	16600000	0.314261
chr1	16600000	16700000	0.292175
chr1	16700000	16800000	0.293262
chr1	16800000	16900000	0.305209
chr1	16900000	17000000	0.207818
chr1	17000000	17100000	0.262487
chr1	17100000	17200000	0.223024
chr1	17200000	17300000	0.207455
chr1	17300000	17400000	0.222662
chr1	17400000	17500000	0.202749
chr1	17500000	17600000	0.214334
chr1	17600000	17700000	0.160389
chr1	17700000	17800000	0.209266
chr1	17800000	17900000	0.173785
chr1	17900000	18000000	0.232075
chr1	18000000	18100000	0.211438
chr1	18100000	18200000	0.198766
chr1	18200000	18300000	0.172699
chr1	18300000	18400000	0.18356
chr1	18400000	18500000	0.177405
chr1	18500000	18600000	0.20818
chr1	18600000	18700000	0.184646
chr1	18700000	18800000	0.153872
chr1	18800000	18900000	0.188991
chr1	18900000	19000000	0.176681
chr1	19000000	19100000	0.18356
chr1	19100000	19200000	0.245833
chr1	19200000	19300000	0.20999
chr1	19300000	19400000	0.193698
chr1	19400000	19500000	0.209266
chr1	19500000	19600000	0.200214
chr1	19600000	19700000	0.198404
chr1	19700000	19800000	0.53656
chr1	19800000	19900000	0.205645
chr1	19900000	20000000	0.207093
chr1	20000000	20100000	0.149165
chr1	20100000	20200000	0.221575
chr1	20200000	20300000	0.262487
chr1	20300000	20400000	0.187905
chr1	20400000	20500000	0.217593
chr1	20500000	20600000	0.246557
chr1	20600000	20700000	0.246919
chr1	20700000	20800000	0.282762
chr1	20800000	20900000	0.275159
chr1	20900000	21000000	0.316795
chr1	21000000	21100000	0.324036
chr1	21100000	21200000	0.263935
chr1	21200000	21300000	0.302675
chr1	21300000	21400000	0.309192
chr1	21400000	21500000	0.300865
chr1	21500000	21600000	0.21361
chr1	21600000	21700000	0.160389
chr1	21700000	21800000	0.186819
chr1	21800000	21900000	0.212162
chr1	21900000	22000000	0.202387
chr1	22000000	22100000	0.244023
chr1	22100000	22200000	0.238592
chr1	22200000	22300000	0.241488
chr1	22300000	22400000	0.246557
chr1	22400000	22500000	0.158941
chr1	22500000	22600000	0.251626
chr1	22600000	22700000	0.212886
chr1	22700000	22800000	0.200576
chr1	22800000	22900000	0.168716
chr1	22900000	23000000	0.232799
chr1	23000000	23100000	0.212524
chr1	23100000	23200000	0.282762
chr1	23200000	23300000	0.247281
chr1	23300000	23400000	0.373999
chr1	23400000	23500000	0.220489
chr1	23500000	23600000	0.249815
chr1	23600000	23700000	0.268642
chr1	23700000	23800000	0.240764
chr1	23800000	23900000	0.300503
chr1	23900000	24000000	0.341777
chr1	24000000	24100000	0.274797
chr1	24100000	24200000	0.271539
chr1	24200000	24300000	0.255246
chr1	24300000	24400000	0.273711
chr1	24400000	24500000	0.207455
chr1	24500000	24600000	0.274435
chr1	24600000	24700000	0.863855
chr1	24700000	24800000	0.283848
chr1	24800000	24900000	0.266832
chr1	24900000	25000000	0.187543
chr1	25000000	25100000	0.322226
chr1	25100000	25200000	0.228092
chr1	25200000	25300000	0.19768
chr1	25300000	25400000	0.178129
chr1	25400000	25500000	0.219041
chr1	25500000	25600000	0.231351
chr1	25600000	25700000	0.187181
chr1	25700000	25800000	0.212886
chr1	25800000	25900000	0.178491
chr1	25900000	26000000	0.237506
chr1	26000000	26100000	0.173061
chr1	26100000	26200000	0.168354
chr1	26200000	26300000	0.18537
chr1	26300000	26400000	0.18175
chr1	26400000	26500000	0.244747
chr1	26500000	26600000	0.170164
chr1	26600000	26700000	0.212524
chr1	26700000	26800000	0.182474
chr1	26800000	26900000	0.1412
chr1	26900000	27000000	0.172336
chr1	27000000	27100000	0.180302
chr1	27100000	27200000	0.235695
chr1	27200000	27300000	0.181026
chr1	27300000	27400000	0.167268
chr1	27400000	27500000	0.153872
chr1	27500000	27700000	0.160751
chr1	27700000	27800000	0.190801
chr1	27800000	27900000	0.178129
chr1	27900000	28000000	0.200214
chr1	28000000	28100000	0.153148
chr1	28100000	28200000	0.232799
chr1	28200000	28300000	0.190439
chr1	28300000	28400000	0.206731
chr1	28400000	28500000	0.19768
chr1	28500000	28600000	0.143734
chr1	28600000	28700000	0.167992
chr1	28700000	28800000	0.168354
chr1	28800000	28900000	0.201663
chr1	28900000	29000000	0.186094
chr1	29000000	29100000	0.201663
chr1	29100000	29200000	0.182112
chr1	29200000	29300000	0.189353
chr1	29300000	29400000	0.15713
chr1	29400000	29500000	0.159665
chr1	29500000	29600000	0.169802
chr1	29600000	29700000	0.284572
chr1	29700000	29800000	0.205645
chr1	29800000	29900000	0.172336
chr1	29900000	30000000	0.250902
chr1	30000000	30100000	0.205283
chr1	30100000	30200000	0.161837
chr1	30200000	30300000	0.150975
chr1	30300000	30400000	0.19768
chr1	30400000	30500000	0.222662
chr1	30500000	30600000	0.224834
chr1	30600000	30700000	0.259591
chr1	30700000	30800000	0.306658
chr1	30800000	30900000	0.291089
chr1	30900000	31000000	0.297968
chr1	31000000	31100000	0.25235
chr1	31100000	31200000	0.225196
chr1	31200000	31300000	0.257057
chr1	31300000	31400000	0.191887
chr1	31400000	31500000	0.212524
chr1	31500000	31600000	0.169078
chr1	31600000	31700000	0.199128
chr1	31700000	31800000	0.168354
chr1	31800000	31900000	0.182112
chr1	31900000	32000000	0.158941
chr1	32000000	32100000	0.156406
chr1	32100000	32200000	0.173061
chr1	32200000	32300000	0.196956
chr1	32300000	32400000	0.148803
chr1	32400000	32500000	0.167992
chr1	32500000	32600000	0.214334
chr1	32600000	32700000	0.20999
chr1	32700000	32800000	0.209266
chr1	32800000	32900000	0.194784
chr1	32900000	33000000	0.179215
chr1	33000000	33100000	0.208904
chr1	33100000	33200000	0.211076
chr1	33200000	33300000	0.21361
chr1	33300000	33400000	0.216507
chr1	33400000	33500000	0.297244
chr1	33500000	33600000	0.266108
chr1	33600000	33700000	0.385947
chr1	33700000	33800000	0.345759
chr1	33800000	33900000	0.373275
chr1	33900000	34000000	0.35481
chr1	34000000	34100000	0.351552
chr1	34100000	34200000	0.488769
chr1	34200000	34300000	0.540181
chr1	34300000	34400000	0.387395
chr1	34400000	34500000	0.363862
chr1	34500000	34600000	0.313174
chr1	34600000	34700000	0.305571
chr1	34700000	34800000	0.335622
chr1	34800000	34900000	0.290365
chr1	34900000	35000000	0.272625
chr1	35000000	35100000	0.196232
chr1	35100000	35200000	0.215783
chr1	35200000	35300000	0.237868
chr1	35300000	35400000	0.234971
chr1	35400000	35500000	0.237868
chr1	35500000	35600000	0.245109
chr1	35600000	35700000	0.272625
chr1	35700000	35800000	0.25054
chr1	35800000	35900000	0.386671
chr1	35900000	36000000	0.342863
chr1	36000000	36100000	0.396446
chr1	36100000	36200000	0.373637
chr1	36200000	36300000	0.379792
chr1	36300000	36400000	0.391016
chr1	36400000	36500000	0.397532
chr1	36500000	36600000	0.5648
chr1	36600000	36700000	0.326208
chr1	36700000	36800000	0.403325
chr1	36800000	36900000	0.305933
chr1	36900000	37000000	0.418531
chr1	37000000	37100000	0.455461
chr1	37100000	37200000	0.427583
chr1	37200000	37300000	0.322226
chr1	37300000	37400000	0.312088
chr1	37400000	37500000	0.413825
chr1	37500000	37600000	0.401877
chr1	37600000	37700000	0.366034
chr1	37700000	37800000	0.311726
chr1	37800000	37900000	0.242574
chr1	37900000	38000000	0.284934
chr1	38000000	38100000	0.352638
chr1	38100000	38200000	0.375085
chr1	38200000	38300000	0.414187
chr1	38300000	38400000	0.36893
chr1	38400000	38500000	0.316071
chr1	38500000	38600000	0.445685
chr1	38600000	38700000	0.337794
chr1	38700000	38800000	0.342863
chr1	38800000	38900000	0.305209
chr1	38900000	39000000	0.308106
chr1	39000000	39100000	0.304485
chr1	39100000	39200000	0.319329
chr1	39200000	39300000	0.346121
chr1	39300000	39400000	0.377258
chr1	39400000	39500000	0.368206
chr1	39500000	39600000	0.376896
chr1	39600000	39700000	0.404411
chr1	39700000	39800000	0.372189
chr1	39800000	39900000	0.346121
chr1	39900000	40000000	0.374361
chr1	40000000	40100000	0.442789
chr1	40100000	40200000	0.321502
chr1	40200000	40300000	0.330553
chr1	40300000	40400000	0.373275
chr1	40400000	40500000	0.326932
chr1	40500000	40600000	0.274073
chr1	40600000	40700000	0.246195
chr1	40700000	40800000	0.417445
chr1	40800000	40900000	0.310278
chr1	40900000	41000000	0.308106
chr1	41000000	41100000	0.278055
chr1	41100000	41200000	0.237868
chr1	41200000	41300000	0.240402
chr1	41300000	41400000	0.309916
chr1	41400000	41500000	0.201301
chr1	41500000	41600000	0.164009
chr1	41600000	41700000	0.177767
chr1	41700000	41800000	0.185008
chr1	41800000	41900000	0.414911
chr1	41900000	42000000	0.193335
chr1	42000000	42100000	0.167992
chr1	42100000	42200000	0.226644
chr1	42200000	42300000	0.355897
chr1	42300000	42400000	0.251626
chr1	42400000	42500000	0.300503
chr1	42500000	42600000	0.256694
chr1	42600000	42700000	0.248729
chr1	42700000	42800000	0.275521
chr1	42800000	42900000	0.272263
chr1	42900000	43000000	0.274797
chr1	43000000	43100000	0.257781
chr1	43100000	43200000	0.324398
chr1	43200000	43300000	0.248729
chr1	43300000	43400000	0.233161
chr1	43400000	43500000	0.264298
chr1	43500000	43600000	0.268642
chr1	43600000	43700000	0.246195
chr1	43700000	43800000	0.421428
chr1	43800000	43900000	0.264298
chr1	43900000	44000000	0.237868
chr1	44000000	44100000	0.198404
chr1	44100000	44200000	0.288917
chr1	44200000	44300000	0.228454
chr1	44300000	44400000	0.260315
chr1	44400000	44500000	0.266832
chr1	44500000	44600000	0.241488
chr1	44600000	44700000	0.183198
chr1	44700000	44800000	0.178491
chr1	44800000	44900000	0.203473
chr1	44900000	45000000	0.271177
chr1	45000000	45100000	0.233885
chr1	45100000	45200000	0.182836
chr1	45200000	45300000	0.233885
chr1	45300000	45400000	0.139028
chr1	45400000	45500000	0.151337
chr1	45500000	45600000	0.218317
chr1	45600000	45700000	0.245471
chr1	45700000	45800000	0.22592
chr1	45800000	45900000	0.263573
chr1	45900000	46000000	0.204559
chr1	46000000	46100000	0.217231
chr1	46100000	46200000	0.225196
chr1	46200000	46300000	0.253798
chr1	46300000	46400000	0.224472
chr1	46400000	46500000	0.231713
chr1	46500000	46600000	0.232437
chr1	46600000	46700000	0.212162
chr1	46700000	46800000	0.26647
chr1	46800000	46900000	0.241488
chr1	46900000	47000000	0.271177
chr1	47000000	47100000	0.228816
chr1	47100000	47200000	0.219403
chr1	47200000	47300000	0.175233
chr1	47300000	47400000	0.195146
chr1	47400000	47500000	0.193335
chr1	47500000	47600000	0.220489
chr1	47600000	47700000	0.174871
chr1	47700000	47800000	0.178491
chr1	47800000	47900000	0.172699
chr1	47900000	48000000	0.237506
chr1	48000000	48100000	0.221575
chr1	48100000	48200000	0.184284
chr1	48200000	48300000	0.162923
chr1	48300000	48400000	0.154958
chr1	48400000	48500000	0.23823
chr1	48500000	48600000	0.166182
chr1	48600000	48700000	0.225196
chr1	48700000	48800000	0.18537
chr1	48800000	48900000	0.213248
chr1	48900000	49000000	0.186819
chr1	49000000	49100000	0.16763
chr1	49100000	49200000	0.166906
chr1	49200000	49300000	0.173423
chr1	49300000	49400000	0.263573
chr1	49400000	49500000	0.179215
chr1	49500000	49600000	0.16763
chr1	49600000	49700000	0.181388
chr1	49700000	49800000	0.193698
chr1	49800000	49900000	0.192249
chr1	49900000	50000000	0.162199
chr1	50000000	50100000	0.171974
chr1	50100000	50200000	0.176681
chr1	50200000	50300000	0.167992
chr1	50300000	50400000	0.212524
chr1	50400000	50500000	0.182112
chr1	50500000	50600000	0.129252
chr1	50600000	50700000	0.123097
chr1	50700000	50800000	0.171612
chr1	50800000	50900000	0.183198
chr1	50900000	51000000	0.177767
chr1	51000000	51100000	0.186094
chr1	51100000	51200000	0.191163
chr1	51200000	51300000	0.237144
chr1	51300000	51400000	0.313174
chr1	51400000	51500000	0.270452
chr1	51500000	51700000	0.262849
chr1	51700000	51800000	0.321864
chr1	51800000	51900000	0.360965
chr1	51900000	52000000	0.258143
chr1	52000000	52100000	0.293624
chr1	52100000	52200000	0.315347
chr1	52200000	52300000	0.222662
chr1	52300000	52400000	0.314261
chr1	52400000	52500000	0.261039
chr1	52500000	52600000	0.297606
chr1	52600000	52700000	0.269366
chr1	52700000	52800000	0.23642
chr1	52800000	52900000	0.269366
chr1	52900000	53000000	0.25597
chr1	53000000	53100000	0.25416
chr1	53100000	53200000	0.236058
chr1	53200000	53300000	0.29471
chr1	53300000	53400000	0.237868
chr1	53400000	53500000	0.203473
chr1	53500000	53600000	0.271901
chr1	53600000	53700000	0.222662
chr1	53700000	53800000	0.273349
chr1	53800000	53900000	0.251626
chr1	53900000	54000000	0.232075
chr1	54000000	54100000	0.251988
chr1	54100000	54200000	0.240764
chr1	54200000	54300000	0.220489
chr1	54300000	54400000	0.253798
chr1	54400000	54500000	0.310278
chr1	54500000	54600000	0.270452
chr1	54600000	54700000	0.255246
chr1	54700000	54800000	0.314623
chr1	54800000	54900000	0.330915
chr1	54900000	55000000	0.294348
chr1	55000000	55100000	0.337432
chr1	55100000	55200000	0.376896
chr1	55200000	55300000	0.287107
chr1	55300000	55400000	0.215783
chr1	55400000	55500000	0.246195
chr1	55500000	55600000	0.214334
chr1	55600000	55700000	0.276969
chr1	55700000	55800000	0.288193
chr1	55800000	55900000	0.263211
chr1	55900000	56000000	0.252712
chr1	56000000	56100000	0.229541
chr1	56100000	56200000	0.217231
chr1	56200000	56300000	0.20818
chr1	56300000	56400000	0.150975
chr1	56400000	56500000	0.212162
chr1	56500000	56600000	0.2223
chr1	56600000	56700000	0.207093
chr1	56700000	56800000	0.280228
chr1	56800000	56900000	0.270814
chr1	56900000	57000000	0.269004
chr1	57000000	57100000	0.270814
chr1	57100000	57200000	0.259953
chr1	57200000	57300000	0.271177
chr1	57300000	57400000	0.25235
chr1	57400000	57500000	0.213972
chr1	57500000	57600000	0.299417
chr1	57600000	57700000	0.224472
chr1	57700000	57800000	0.27878
chr1	57800000	57900000	0.269004
chr1	57900000	58000000	0.256694
chr1	58000000	58100000	0.286021
chr1	58100000	58200000	0.261039
chr1	58200000	58300000	0.307382
chr1	58300000	58400000	0.436634
chr1	58400000	58500000	0.362051
chr1	58500000	58600000	0.217593
chr1	58600000	58700000	0.433013
chr1	58700000	58800000	0.371465
chr1	58800000	58900000	0.35481
chr1	58900000	59000000	0.281676
chr1	59000000	59100000	0.239316
chr1	59100000	59200000	0.320053
chr1	59200000	59300000	0.346845
chr1	59300000	59400000	0.319329
chr1	59400000	59500000	0.34938
chr1	59500000	59600000	0.293624
chr1	59600000	59700000	0.313537
chr1	59700000	59800000	0.427583
chr1	59800000	59900000	0.272987
chr1	59900000	60000000	0.275883
chr1	60000000	60100000	0.360965
chr1	60100000	60200000	0.282762
chr1	60200000	60300000	0.25597
chr1	60300000	60400000	0.296882
chr1	60400000	60500000	0.316433
chr1	60500000	60600000	0.229541
chr1	60600000	60700000	0.275521
chr1	60700000	60800000	0.306296
chr1	60800000	60900000	0.248005
chr1	60900000	61000000	0.265746
chr1	61000000	61100000	0.244747
chr1	61100000	61200000	0.253074
chr1	61200000	61300000	0.192973
chr1	61300000	61400000	0.237868
chr1	61400000	61500000	0.208904
chr1	61500000	61600000	0.254884
chr1	61600000	61700000	0.217231
chr1	61700000	61800000	0.160389
chr1	61800000	61900000	0.169078
chr1	61900000	62000000	0.221213
chr1	62000000	62100000	0.198766
chr1	62100000	62200000	0.209628
chr1	62200000	62300000	0.215059
chr1	62300000	62400000	0.242937
chr1	62400000	62500000	0.228816
chr1	62500000	62600000	0.2824
chr1	62600000	62700000	0.296158
chr1	62700000	62800000	0.32476
chr1	62800000	62900000	0.295072
chr1	62900000	63000000	0.321502
chr1	63000000	63100000	0.344673
chr1	63100000	63200000	0.488407
chr1	63200000	63300000	0.393912
chr1	63300000	63400000	0.323674
chr1	63400000	63500000	0.297968
chr1	63500000	63600000	0.293986
chr1	63600000	63700000	0.26647
chr1	63700000	63800000	0.229903
chr1	63800000	63900000	0.242937
chr1	63900000	64000000	0.316795
chr1	64000000	64100000	0.321864
chr1	64100000	64200000	0.272987
chr1	64200000	64300000	0.322226
chr1	64300000	64400000	0.28421
chr1	64400000	64500000	0.336708
chr1	64500000	64600000	0.232437
chr1	64600000	64700000	0.326932
chr1	64700000	64800000	0.346483
chr1	64800000	64900000	0.221938
chr1	64900000	65000000	0.337794
chr1	65000000	65100000	0.253074
chr1	65100000	65200000	0.305933
chr1	65200000	65300000	0.212886
chr1	65300000	65400000	0.266108
chr1	65400000	65500000	0.195146
chr1	65500000	65600000	0.206007
chr1	65600000	65700000	0.200939
chr1	65700000	65800000	0.14301
chr1	65800000	65900000	0.174871
chr1	65900000	66000000	0.15532
chr1	66000000	66100000	0.211438
chr1	66100000	66200000	0.166544
chr1	66200000	66300000	0.19768
chr1	66300000	66400000	0.180302
chr1	66400000	66500000	0.192611
chr1	66500000	66600000	0.2223
chr1	66600000	66700000	0.220127
chr1	66700000	66800000	0.224834
chr1	66800000	66900000	0.293262
chr1	66900000	67000000	0.259229
chr1	67000000	67100000	0.237868
chr1	67100000	67200000	0.242574
chr1	67200000	67300000	0.189353
chr1	67300000	67400000	0.165095
chr1	67400000	67500000	0.193335
chr1	67500000	67600000	0.190077
chr1	67600000	67700000	0.167992
chr1	67700000	67800000	0.183198
chr1	67800000	67900000	0.173785
chr1	67900000	68000000	0.187543
chr1	68000000	68100000	0.150251
chr1	68100000	68200000	0.169802
chr1	68200000	68300000	0.144459
chr1	68300000	68400000	0.149165
chr1	68400000	68500000	0.141924
chr1	68500000	68600000	0.165095
chr1	68600000	68700000	0.202025
chr1	68700000	68800000	0.145183
chr1	68800000	68900000	0.146631
chr1	68900000	69000000	0.136855
chr1	69000000	69100000	0.155682
chr1	69100000	69200000	0.175957
chr1	69200000	69300000	0.219403
chr1	69300000	69400000	0.248367
chr1	69400000	69500000	0.297968
chr1	69500000	69600000	0.329829
chr1	69600000	69700000	0.265746
chr1	69700000	69800000	0.290003
chr1	69800000	69900000	0.229541
chr1	69900000	70000000	0.221213
chr1	70000000	70100000	0.195146
chr1	70100000	70200000	0.163647
chr1	70200000	70300000	0.246195
chr1	70300000	70400000	0.202749
chr1	70400000	70500000	0.223024
chr1	70500000	70600000	0.157492
chr1	70600000	70700000	0.193698
chr1	70700000	70800000	0.175957
chr1	70800000	70900000	0.190439
chr1	70900000	71000000	0.242937
chr1	71000000	71100000	0.273349
chr1	71100000	71200000	0.245471
chr1	71200000	71300000	0.250902
chr1	71300000	71400000	0.272987
chr1	71400000	71500000	0.275159
chr1	71500000	71600000	0.327294
chr1	71600000	71700000	0.335984
chr1	71700000	71800000	0.322588
chr1	71800000	71900000	0.33526
chr1	71900000	72000000	0.273711
chr1	72000000	72100000	0.300865
chr1	72100000	72200000	0.376171
chr1	72200000	72300000	0.451116
chr1	72300000	72400000	0.39717
chr1	72400000	72500000	0.311364
chr1	72500000	72600000	0.354086
chr1	72600000	72700000	0.303399
chr1	72700000	72800000	0.401153
chr1	72800000	72900000	0.29652
chr1	72900000	73000000	0.221938
chr1	73000000	73100000	0.249091
chr1	73100000	73200000	0.231351
chr1	73200000	73300000	0.256332
chr1	73300000	73400000	0.192973
chr1	73400000	73500000	0.194784
chr1	73500000	73600000	0.218317
chr1	73600000	73700000	0.233885
chr1	73700000	73800000	0.19768
chr1	73800000	73900000	0.302675
chr1	73900000	74000000	0.39174
chr1	74000000	74100000	0.300141
chr1	74100000	74200000	0.352638
chr1	74200000	74300000	0.379068
chr1	74300000	74400000	0.386671
chr1	74400000	74500000	0.848649
chr1	74500000	74600000	0.389929
chr1	74600000	74700000	0.416359
chr1	74700000	74800000	0.332001
chr1	74800000	74900000	0.273711
chr1	74900000	75000000	0.283848
chr1	75000000	75100000	0.185732
chr1	75100000	75200000	0.298692
chr1	75200000	75300000	0.417445
chr1	75300000	75400000	0.324398
chr1	75400000	75500000	0.357345
chr1	75500000	75600000	0.378344
chr1	75600000	75700000	0.363138
chr1	75700000	75800000	0.277693
chr1	75800000	76000000	0.244023
chr1	76000000	76100000	0.23823
chr1	76100000	76200000	0.204197
chr1	76200000	76300000	0.184284
chr1	76300000	76400000	0.206007
chr1	76400000	76500000	0.186819
chr1	76500000	76600000	0.242212
chr1	76600000	76700000	0.227006
chr1	76700000	76800000	0.246557
chr1	76800000	76900000	0.229903
chr1	76900000	77000000	0.207455
chr1	77000000	77100000	0.273349
chr1	77100000	77200000	0.255608
chr1	77200000	77300000	0.311002
chr1	77300000	77400000	0.283486
chr1	77400000	77500000	0.335984
chr1	77500000	77600000	0.255608
chr1	77600000	77700000	0.237506
chr1	77700000	77800000	0.229541
chr1	77800000	77900000	0.196956
chr1	77900000	78000000	0.2824
chr1	78000000	78100000	0.30883
chr1	78100000	78200000	0.25597
chr1	78200000	78300000	0.262849
chr1	78300000	78400000	0.316433
chr1	78400000	78500000	0.311002
chr1	78500000	78600000	0.377982
chr1	78600000	78700000	0.316433
chr1	78700000	78900000	0.300141
chr1	78900000	79000000	0.213972
chr1	79000000	79100000	0.165457
chr1	79100000	79200000	0.243661
chr1	79200000	79300000	0.188267
chr1	79300000	79400000	0.19949
chr1	79400000	79500000	0.247643
chr1	79500000	79600000	0.239316
chr1	79600000	79700000	0.367844
chr1	79700000	79800000	0.313899
chr1	79800000	79900000	0.276245
chr1	79900000	80000000	0.300865
chr1	80000000	80100000	0.240764
chr1	80100000	80200000	0.259591
chr1	80200000	80300000	0.25416
chr1	80300000	80400000	0.267556
chr1	80400000	80500000	0.224834
chr1	80500000	80600000	0.275521
chr1	80600000	80700000	0.220127
chr1	80700000	80800000	0.215783
chr1	80800000	80900000	0.204559
chr1	80900000	81000000	0.159303
chr1	81000000	81100000	0.18175
chr1	81100000	81200000	0.20999
chr1	81200000	81300000	0.204197
chr1	81300000	81400000	0.194422
chr1	81400000	81500000	0.164733
chr1	81500000	81600000	0.229179
chr1	81600000	81700000	0.220489
chr1	81700000	81800000	0.189715
chr1	81800000	81900000	0.225196
chr1	81900000	82000000	0.231713
chr1	82000000	82100000	0.204197
chr1	82100000	82200000	0.19768
chr1	82200000	82300000	0.256332
chr1	82300000	82400000	0.291451
chr1	82400000	82500000	0.339604
chr1	82500000	82600000	0.250178
chr1	82600000	82700000	0.304485
chr1	82700000	82800000	0.286383
chr1	82800000	82900000	0.321864
chr1	82900000	83000000	0.25054
chr1	83000000	83100000	0.269728
chr1	83100000	83200000	0.242574
chr1	83200000	83300000	0.243661
chr1	83300000	83400000	0.197318
chr1	83400000	83600000	0.158216
chr1	83600000	83700000	0.207818
chr1	83700000	83800000	0.218679
chr1	83800000	83900000	0.233161
chr1	83900000	84000000	0.23823
chr1	84000000	84100000	0.183922
chr1	84100000	84200000	0.23642
chr1	84200000	84300000	0.23823
chr1	84300000	84400000	0.21361
chr1	84400000	84500000	0.209266
chr1	84500000	84600000	0.293624
chr1	84600000	84700000	0.299779
chr1	84700000	84800000	0.309916
chr1	84800000	84900000	0.460167
chr1	84900000	85000000	0.792531
chr1	85000000	85100000	1.0981
chr1	85100000	85200000	1.21432
chr1	85200000	85300000	2.22263
chr1	85300000	85400000	0.662916
chr1	85400000	85500000	0.645176
chr1	85500000	85600000	1.45545
chr1	85600000	85700000	1.01338
chr1	85700000	85800000	0.31064
chr1	85800000	85900000	0.39717
chr1	85900000	86000000	0.318967
chr1	86000000	86100000	0.35119
chr1	86100000	86200000	0.350466
chr1	86200000	86300000	0.40767
chr1	86300000	86400000	0.415997
chr1	86400000	86500000	0.503614
chr1	86500000	86600000	0.413101
chr1	86600000	86700000	0.372913
chr1	86700000	86800000	0.306658
chr1	86800000	86900000	0.209266
chr1	86900000	87000000	0.199128
chr1	87000000	87100000	0.310278
chr1	87100000	87200000	0.32476
chr1	87200000	87300000	0.287831
chr1	87300000	87400000	0.300141
chr1	87400000	87500000	0.332363
chr1	87500000	87600000	0.304485
chr1	87600000	87700000	0.366396
chr1	87700000	87800000	0.33707
chr1	87800000	87900000	0.300865
chr1	87900000	88000000	0.234609
chr1	88000000	88100000	0.22411
chr1	88100000	88200000	0.210352
chr1	88200000	88300000	1.47572
chr1	88300000	88400000	0.427945
chr1	88400000	88500000	0.379068
chr1	88500000	88600000	0.263573
chr1	88600000	88700000	0.28059
chr1	88700000	88800000	0.289641
chr1	88800000	88900000	0.299417
chr1	88900000	89000000	0.301589
chr1	89000000	89100000	0.289641
chr1	89100000	89200000	0.401877
chr1	89200000	89300000	0.273349
chr1	89300000	89400000	0.270452
chr1	89400000	89500000	0.438444
chr1	89500000	89600000	0.345397
chr1	89600000	89700000	0.318605
chr1	89700000	89800000	0.365672
chr1	89800000	89900000	0.42179
chr1	89900000	90000000	0.344311
chr1	90000000	90100000	0.273711
chr1	90100000	90200000	0.282762
chr1	90200000	90300000	0.30702
chr1	90300000	90400000	0.307744
chr1	90400000	90500000	0.29652
chr1	90500000	90600000	0.275521
chr1	90600000	90700000	0.296158
chr1	90700000	90800000	0.251988
chr1	90800000	90900000	0.316433
chr1	90900000	91000000	0.314623
chr1	91000000	91100000	0.288193
chr1	91100000	91200000	0.302313
chr1	91200000	91300000	0.317519
chr1	91300000	91400000	0.328019
chr1	91400000	91500000	0.371103
chr1	91500000	91600000	0.33888
chr1	91600000	91700000	0.327294
chr1	91700000	91800000	0.353362
chr1	91800000	91900000	0.291813
chr1	91900000	92000000	0.292175
chr1	92000000	92100000	0.173785
chr1	92100000	92200000	0.265746
chr1	92200000	92300000	0.28059
chr1	92300000	92400000	0.278418
chr1	92400000	92500000	0.328381
chr1	92500000	92600000	0.234247
chr1	92600000	92700000	0.243661
chr1	92700000	92800000	0.281314
chr1	92800000	92900000	0.256332
chr1	92900000	93000000	0.342863
chr1	93000000	93100000	0.287469
chr1	93100000	93200000	0.310278
chr1	93200000	93300000	0.277331
chr1	93300000	93400000	0.335984
chr1	93400000	93500000	0.25235
chr1	93500000	93600000	0.262487
chr1	93600000	93700000	0.370741
chr1	93700000	93800000	0.421428
chr1	93800000	93900000	0.304123
chr1	93900000	94000000	0.292175
chr1	94000000	94100000	0.273711
chr1	94100000	94200000	0.244385
chr1	94200000	94300000	0.264298
chr1	94300000	94400000	0.20818
chr1	94400000	94500000	0.227006
chr1	94500000	94600000	0.198042
chr1	94600000	94700000	0.192611
chr1	94700000	94800000	0.191163
chr1	94800000	94900000	0.186456
chr1	94900000	95000000	0.193335
chr1	95000000	95100000	0.164009
chr1	95100000	95200000	0.221938
chr1	95200000	95300000	0.169078
chr1	95300000	95400000	0.219765
chr1	95400000	95500000	0.356259
chr1	95500000	95600000	0.191887
chr1	95600000	95700000	0.175233
chr1	95700000	95800000	0.178129
chr1	95800000	95900000	0.247281
chr1	95900000	96000000	0.184646
chr1	96000000	96100000	0.205283
chr1	96100000	96200000	0.180664
chr1	96200000	96300000	0.169078
chr1	96300000	96400000	0.151337
chr1	96400000	96500000	0.147355
chr1	96500000	96600000	0.216145
chr1	96600000	96700000	0.178491
chr1	96700000	96800000	0.235695
chr1	96800000	96900000	0.200214
chr1	96900000	97000000	0.211438
chr1	97000000	97100000	0.156768
chr1	97100000	97200000	0.206369
chr1	97200000	97300000	0.181026
chr1	97300000	97400000	0.199852
chr1	97400000	97500000	0.177405
chr1	97500000	97600000	0.255608
chr1	97600000	97700000	0.254884
chr1	97700000	97800000	0.347207
chr1	97800000	97900000	0.285297
chr1	97900000	98000000	0.269004
chr1	98000000	98100000	0.298692
chr1	98100000	98200000	0.24185
chr1	98200000	98300000	0.237868
chr1	98300000	98400000	0.176319
chr1	98400000	98500000	0.210352
chr1	98500000	98600000	0.211076
chr1	98600000	98700000	0.226644
chr1	98700000	98800000	0.174147
chr1	98800000	98900000	0.213248
chr1	98900000	99000000	0.161837
chr1	99000000	99100000	0.175233
chr1	99100000	99200000	0.206731
chr1	99200000	99300000	0.188991
chr1	99300000	99400000	0.203111
chr1	99400000	99500000	0.199128
chr1	99500000	99600000	0.175595
chr1	99600000	99700000	0.185008
chr1	99700000	99800000	0.214696
chr1	99800000	99900000	0.156406
chr1	99900000	100000000	0.18175
chr1	100000000	100100000	0.170526
chr1	100100000	100200000	0.156044
chr1	100200000	100300000	0.189715
chr1	100300000	100400000	0.160389
chr1	100400000	100500000	0.15713
chr1	100500000	100600000	0.15351
chr1	100600000	100700000	0.196232
chr1	100700000	100800000	0.226282
chr1	100800000	100900000	0.208542
chr1	100900000	101000000	0.192973
chr1	101000000	101100000	0.188629
chr1	101100000	101200000	0.196594
chr1	101200000	101300000	0.185008
chr1	101300000	101400000	0.170526
chr1	101400000	101500000	0.211076
chr1	101500000	101600000	0.164733
chr1	101600000	101700000	0.144096
chr1	101700000	101800000	0.174509
chr1	101800000	101900000	0.171612
chr1	101900000	102000000	0.217231
chr1	102000000	102100000	0.226282
chr1	102100000	102200000	0.164733
chr1	102200000	102300000	0.164009
chr1	102300000	102400000	0.176681
chr1	102400000	102500000	0.184284
chr1	102500000	102600000	0.150613
chr1	102600000	102700000	0.181388
chr1	102700000	102800000	0.182112
chr1	102800000	102900000	0.207818
chr1	102900000	103000000	0.153872
chr1	103000000	103100000	0.237144
chr1	103100000	103200000	0.231713
chr1	103200000	103300000	0.229179
chr1	103300000	103400000	0.21361
chr1	103400000	103500000	0.202387
chr1	103500000	103600000	0.201663
chr1	103600000	103700000	0.199128
chr1	103700000	103800000	0.183922
chr1	103800000	103900000	0.166544
chr1	103900000	104000000	0.163647
chr1	104000000	104100000	0.183922
chr1	104100000	104200000	0.158941
chr1	104200000	104300000	0.17994
chr1	104300000	104400000	0.179215
chr1	104400000	104500000	0.196232
chr1	104500000	104600000	0.18356
chr1	104600000	104700000	0.181388
chr1	104700000	104800000	0.178491
chr1	104800000	104900000	0.146993
chr1	104900000	105000000	0.228092
chr1	105000000	105100000	0.21361
chr1	105100000	105200000	0.210352
chr1	105200000	105300000	0.202749
chr1	105300000	105400000	0.204559
chr1	105400000	105500000	0.218679
chr1	105500000	105600000	0.247281
chr1	105600000	105700000	0.250902
chr1	105700000	105800000	0.249815
chr1	105800000	105900000	0.342501
chr1	105900000	106000000	0.236058
chr1	106000000	106100000	0.334536
chr1	106100000	106200000	0.258143
chr1	106200000	106300000	0.258867
chr1	106300000	106400000	0.228092
chr1	106400000	106500000	0.251988
chr1	106500000	106600000	0.220489
chr1	106600000	106700000	0.301227
chr1	106700000	106800000	0.32114
chr1	106800000	106900000	0.225196
chr1	106900000	107000000	0.21361
chr1	107000000	107100000	0.163285
chr1	107100000	107200000	0.18175
chr1	107200000	107300000	0.208904
chr1	107300000	107400000	0.198766
chr1	107400000	107500000	0.182474
chr1	107500000	107600000	0.161113
chr1	107600000	107700000	0.188267
chr1	107700000	107800000	0.178853
chr1	107800000	107900000	0.202387
chr1	107900000	108000000	0.237868
chr1	108000000	108100000	0.194422
chr1	108100000	108200000	0.164733
chr1	108200000	108300000	0.13939
chr1	108300000	108400000	0.197318
chr1	108400000	108500000	0.202387
chr1	108500000	108600000	0.191887
chr1	108600000	108700000	0.207455
chr1	108700000	108800000	0.207093
chr1	108800000	108900000	0.217593
chr1	108900000	109000000	0.244747
chr1	109000000	109100000	0.203835
chr1	109100000	109200000	0.208542
chr1	109200000	109300000	0.172699
chr1	109300000	109400000	0.188629
chr1	109400000	109500000	0.219765
chr1	109500000	109600000	0.205283
chr1	109600000	109700000	0.215421
chr1	109700000	109800000	0.124184
chr1	109800000	109900000	0.183922
chr1	109900000	110000000	0.153148
chr1	110000000	110100000	0.158941
chr1	110100000	110200000	0.184646
chr1	110200000	110300000	0.194784
chr1	110300000	110400000	0.212524
chr1	110400000	110500000	0.191525
chr1	110500000	110600000	0.139752
chr1	110600000	110700000	0.177767
chr1	110700000	110800000	0.171974
chr1	110800000	110900000	0.133235
chr1	110900000	111000000	0.175957
chr1	111000000	111100000	0.183922
chr1	111100000	111200000	0.173061
chr1	111200000	111300000	0.185732
chr1	111300000	111400000	0.20999
chr1	111400000	111500000	0.178129
chr1	111500000	111600000	0.185732
chr1	111600000	111700000	0.283124
chr1	111700000	111800000	0.215421
chr1	111800000	111900000	0.16763
chr1	111900000	112000000	0.184284
chr1	112000000	112100000	0.144096
chr1	112100000	112200000	0.19587
chr1	112200000	112300000	0.236782
chr1	112300000	112400000	0.17125
chr1	112400000	112500000	0.208904
chr1	112500000	112600000	0.194784
chr1	112600000	112700000	0.196956
chr1	112700000	112800000	0.162199
chr1	112800000	112900000	0.203473
chr1	112900000	113000000	0.184646
chr1	113000000	113100000	0.202025
chr1	113100000	113200000	0.150251
chr1	113200000	113300000	0.173061
chr1	113300000	113400000	0.161475
chr1	113400000	113500000	0.202025
chr1	113500000	113600000	0.188267
chr1	113600000	113700000	0.191163
chr1	113700000	113800000	0.212524
chr1	113800000	113900000	0.168716
chr1	113900000	114000000	0.170526
chr1	114000000	114100000	0.192973
chr1	114100000	114200000	0.258505
chr1	114200000	114300000	0.176319
chr1	114300000	114400000	0.192973
chr1	114400000	114500000	0.145907
chr1	114500000	114600000	0.228816
chr1	114600000	114700000	0.191163
chr1	114700000	114800000	0.189715
chr1	114800000	114900000	0.166906
chr1	114900000	115000000	0.160389
chr1	115000000	115100000	0.146993
chr1	115100000	115200000	0.209266
chr1	115200000	115300000	0.156406
chr1	115300000	115400000	0.188991
chr1	115400000	115500000	0.183922
chr1	115500000	115600000	0.17994
chr1	115600000	115700000	0.207818
chr1	115700000	115800000	0.178853
chr1	115800000	115900000	0.172336
chr1	115900000	116000000	0.125994
chr1	116000000	116100000	0.161475
chr1	116100000	116200000	0.168716
chr1	116200000	116300000	0.171974
chr1	116300000	116400000	0.156406
chr1	116400000	116500000	0.16763
chr1	116500000	116600000	0.164371
chr1	116600000	116700000	0.209628
chr1	116700000	116800000	0.168716
chr1	116800000	116900000	0.174147
chr1	116900000	117000000	0.160389
chr1	117000000	117100000	0.213248
chr1	117100000	117200000	0.129252
chr1	117200000	117300000	0.191887
chr1	117300000	117400000	0.179215
chr1	117400000	117500000	0.219403
chr1	117500000	117600000	0.161113
chr1	117600000	117700000	0.202387
chr1	117700000	117800000	0.262849
chr1	117800000	117900000	0.227006
chr1	117900000	118000000	0.213972
chr1	118000000	118100000	0.265022
chr1	118100000	118200000	0.269366
chr1	118200000	118300000	0.212162
chr1	118300000	118400000	0.371465
chr1	118400000	118500000	0.296158
chr1	118500000	118600000	0.290003
chr1	118600000	118700000	0.297968
chr1	118700000	118800000	0.288917
chr1	118800000	118900000	0.296882
chr1	118900000	119000000	0.291813
chr1	119000000	119100000	0.317881
chr1	119100000	119200000	0.27009
chr1	119200000	119300000	0.29652
chr1	119300000	119400000	0.306296
chr1	119400000	119500000	0.357345
chr1	119500000	119600000	0.353
chr1	119600000	119700000	0.297606
chr1	119700000	119800000	0.229179
chr1	119800000	119900000	0.326208
chr1	119900000	120000000	0.303037
chr1	120000000	120100000	0.305571
chr1	120100000	120200000	0.323312
chr1	120200000	120300000	0.293624
chr1	120300000	120400000	0.275521
chr1	120400000	120500000	0.280952
chr1	120500000	120600000	0.267194
chr1	120600000	120700000	0.21361
chr1	120700000	120800000	0.25597
chr1	120800000	120900000	0.21361
chr1	120900000	121000000	0.210352
chr1	121000000	121100000	0.272625
chr1	121100000	121200000	0.219403
chr1	121200000	121300000	0.289279
chr1	121300000	121400000	0.273711
chr1	121400000	121500000	0.34938
chr1	121500000	121600000	0.279504
chr1	121600000	121700000	0.198042
chr1	121700000	121800000	0.231351
chr1	121800000	121900000	0.182112
chr1	121900000	122000000	0.139752
chr1	122000000	122100000	0.18537
chr1	122100000	122200000	0.16582
chr1	122200000	122300000	0.150613
chr1	122300000	122400000	0.179578
chr1	122400000	122500000	0.148441
chr1	122500000	122600000	0.180302
chr1	122600000	122700000	0.204921
chr1	122700000	122800000	0.174509
chr1	122800000	122900000	0.200939
chr1	122900000	123000000	0.183198
chr1	123000000	123100000	0.20818
chr1	123100000	123200000	0.158216
chr1	123200000	123300000	0.192973
chr1	123300000	123400000	0.149165
chr1	123400000	123500000	0.163647
chr1	123500000	123600000	0.148441
chr1	123600000	123700000	0.156768
chr1	123700000	123800000	0.138666
chr1	123800000	123900000	0.149889
chr1	123900000	124000000	0.1517
chr1	124000000	124100000	0.173061
chr1	124100000	124200000	0.197318
chr1	124200000	124300000	0.152786
chr1	124300000	124400000	0.190439
chr1	124400000	124500000	0.166544
chr1	124500000	124600000	0.164009
chr1	124600000	124700000	0.17125
chr1	124700000	124800000	0.194422
chr1	124800000	124900000	0.134321
chr1	124900000	125000000	0.19406
chr1	125000000	125100000	0.18537
chr1	125100000	125200000	0.236058
chr1	125200000	125300000	0.260315
chr1	125300000	125400000	0.289641
chr1	125400000	125500000	0.254522
chr1	125500000	125600000	0.26828
chr1	125600000	125700000	0.277693
chr1	125700000	125800000	0.206731
chr1	125800000	125900000	0.190801
chr1	125900000	126000000	0.234971
chr1	126000000	126100000	0.229179
chr1	126100000	126200000	0.267918
chr1	126200000	126300000	0.21361
chr1	126300000	126400000	0.234609
chr1	126400000	126500000	0.272987
chr1	126500000	126600000	0.247281
chr1	126600000	126700000	0.289279
chr1	126700000	126800000	0.26466
chr1	126800000	126900000	0.212886
chr1	126900000	127000000	0.271901
chr1	127000000	127100000	0.242212
chr1	127100000	127200000	0.2824
chr1	127200000	127300000	0.351914
chr1	127300000	127400000	0.33707
chr1	127400000	127600000	0.318243
chr1	127600000	127700000	0.325846
chr1	127700000	127800000	0.294348
chr1	127800000	127900000	0.349742
chr1	127900000	128000000	0.34938
chr1	128000000	128100000	0.359517
chr1	128100000	128200000	0.246195
chr1	128200000	128300000	0.291089
chr1	128300000	128400000	0.309916
chr1	128400000	128500000	0.339604
chr1	128500000	128600000	0.32295
chr1	128600000	128700000	0.329829
chr1	128700000	128800000	0.33707
chr1	128800000	128900000	0.303399
chr1	128900000	129000000	0.229179
chr1	129000000	129100000	0.231351
chr1	129100000	129200000	0.184284
chr1	129200000	129300000	0.166906
chr1	129300000	129400000	0.196956
chr1	129400000	129500000	0.167992
chr1	129500000	129600000	0.203111
chr1	129600000	129700000	0.147355
chr1	129700000	129800000	0.152062
chr1	129800000	129900000	0.183922
chr1	129900000	130000000	0.171612
chr1	130000000	130100000	0.174871
chr1	130100000	130200000	0.166182
chr1	130200000	130300000	0.202025
chr1	130300000	130400000	0.243299
chr1	130400000	130500000	0.30702
chr1	130500000	130600000	0.283124
chr1	130600000	130700000	0.263935
chr1	130700000	130800000	0.364948
chr1	130800000	130900000	0.293986
chr1	130900000	131000000	0.299054
chr1	131000000	131100000	0.334173
chr1	131100000	131200000	0.404773
chr1	131200000	131300000	0.310278
chr1	131300000	131400000	0.2223
chr1	131400000	131500000	0.203473
chr1	131500000	131600000	0.269004
chr1	131600000	131700000	0.346483
chr1	131700000	131800000	0.304123
chr1	131800000	131900000	0.373275
chr1	131900000	132000000	0.400067
chr1	132000000	132100000	0.380878
chr1	132100000	132200000	0.397895
chr1	132200000	132300000	0.349742
chr1	132300000	132400000	0.327294
chr1	132400000	132500000	0.324036
chr1	132500000	132600000	0.370379
chr1	132600000	132700000	0.385947
chr1	132700000	132800000	0.315709
chr1	132800000	132900000	0.33526
chr1	132900000	133000000	0.372551
chr1	133000000	133100000	0.448944
chr1	133100000	133200000	0.414911
chr1	133200000	133300000	0.355897
chr1	133300000	133400000	0.383775
chr1	133400000	133500000	0.323674
chr1	133500000	133600000	0.406222
chr1	133600000	133700000	0.382326
chr1	133700000	133800000	0.412739
chr1	133800000	133900000	0.334173
chr1	133900000	134000000	0.327657
chr1	134000000	134100000	0.337432
chr1	134100000	134200000	0.370741
chr1	134200000	134300000	0.373275
chr1	134300000	134400000	0.409118
chr1	134400000	134500000	0.378344
chr1	134500000	134600000	0.363862
chr1	134600000	134700000	0.376533
chr1	134700000	134800000	0.381964
chr1	134800000	134900000	0.354448
chr1	134900000	135000000	0.349742
chr1	135000000	135100000	0.331639
chr1	135100000	135200000	0.488769
chr1	135200000	135300000	0.398981
chr1	135300000	135400000	0.398257
chr1	135400000	135500000	0.37943
chr1	135500000	135600000	0.370017
chr1	135600000	135700000	0.349018
chr1	135700000	135800000	0.355897
chr1	135800000	135900000	0.323674
chr1	135900000	136000000	0.273711
chr1	136000000	136100000	0.298692
chr1	136100000	136200000	0.366758
chr1	136200000	136300000	0.325846
chr1	136300000	136400000	0.362051
chr1	136400000	136500000	0.452202
chr1	136500000	136600000	0.488769
chr1	136600000	136700000	0.489131
chr1	136700000	136800000	0.603902
chr1	136800000	136900000	0.371465
chr1	136900000	137000000	0.357707
chr1	137000000	137100000	0.350104
chr1	137100000	137200000	0.33888
chr1	137200000	137300000	0.322226
chr1	137300000	137400000	0.24185
chr1	137400000	137500000	0.212524
chr1	137500000	137600000	0.204559
chr1	137600000	137700000	0.229903
chr1	137700000	137800000	0.212524
chr1	137800000	137900000	0.225196
chr1	137900000	138000000	0.206007
chr1	138000000	138100000	0.207093
chr1	138100000	138200000	0.216507
chr1	138200000	138300000	0.229903
chr1	138300000	138400000	0.279866
chr1	138400000	138500000	0.232437
chr1	138500000	138600000	0.308468
chr1	138600000	138700000	0.283124
chr1	138700000	138800000	0.285659
chr1	138800000	138900000	0.273349
chr1	138900000	139000000	0.435186
chr1	139000000	139100000	0.274073
chr1	139100000	139200000	0.275521
chr1	139200000	139300000	0.268642
chr1	139300000	139400000	0.232437
chr1	139400000	139500000	0.299417
chr1	139500000	139600000	0.188991
chr1	139600000	139700000	0.230989
chr1	139700000	139800000	0.209628
chr1	139800000	139900000	0.154958
chr1	139900000	140000000	0.216869
chr1	140000000	140100000	0.228454
chr1	140100000	140200000	0.173785
chr1	140200000	140300000	0.189353
chr1	140300000	140400000	0.167268
chr1	140400000	140500000	0.173785
chr1	140500000	140600000	0.159303
chr1	140600000	140700000	0.152062
chr1	140700000	140800000	0.244023
chr1	140800000	140900000	0.207818
chr1	140900000	141000000	0.256694
chr1	141000000	141100000	0.155682
chr1	141100000	141200000	0.249815
chr1	141200000	141300000	0.182836
chr1	141300000	141400000	0.196232
chr1	141400000	141500000	0.138666
chr1	141500000	141600000	0.242212
chr1	141600000	141700000	0.178853
chr1	141700000	141800000	0.152786
chr1	141800000	141900000	0.165457
chr1	141900000	142000000	0.194422
chr1	142000000	142100000	0.159303
chr1	142100000	142200000	0.16944
chr1	142200000	142300000	0.180302
chr1	142300000	142400000	0.171612
chr1	142400000	142500000	0.16944
chr1	142500000	142600000	0.213248
chr1	142600000	142700000	0.192973
chr1	142700000	142800000	0.16944
chr1	142800000	142900000	0.191525
chr1	142900000	143000000	0.198404
chr1	143000000	143100000	0.158579
chr1	143100000	143200000	0.190801
chr1	143200000	143300000	0.211438
chr1	143300000	143400000	0.261763
chr1	143400000	143500000	0.127804
chr1	143500000	143600000	0.272625
chr1	143600000	143700000	0.233523
chr1	143700000	143800000	0.407308
chr1	143800000	143900000	0.301589
chr1	143900000	144000000	0.229541
chr1	144000000	144100000	0.242574
chr1	144100000	144200000	0.253436
chr1	144200000	144300000	0.264298
chr1	144300000	144400000	0.262849
chr1	144400000	144500000	0.190077
chr1	144500000	144600000	0.169078
chr1	144600000	144700000	0.177043
chr1	144700000	144800000	0.204197
chr1	144800000	144900000	0.246195
chr1	144900000	145000000	0.190801
chr1	145000000	145100000	0.169802
chr1	145100000	145200000	0.201301
chr1	145200000	145300000	0.182474
chr1	145300000	145400000	0.161475
chr1	145400000	145500000	0.16582
chr1	145500000	145600000	0.272263
chr1	145600000	145700000	0.161837
chr1	145700000	145800000	0.217593
chr1	145800000	145900000	0.175233
chr1	145900000	146000000	0.18175
chr1	146000000	146100000	0.224472
chr1	146100000	146200000	0.265746
chr1	146200000	146300000	0.226282
chr1	146300000	146400000	0.173423
chr1	146400000	146500000	0.228092
chr1	146500000	146600000	0.12708
chr1	146600000	146700000	0.162561
chr1	146700000	146800000	0.208542
chr1	146800000	146900000	0.18356
chr1	146900000	147000000	0.187181
chr1	147000000	147100000	0.16944
chr1	147100000	147200000	0.1412
chr1	147200000	147300000	0.170526
chr1	147300000	147400000	0.198404
chr1	147400000	147500000	0.237506
chr1	147500000	147600000	0.191887
chr1	147600000	147700000	0.162561
chr1	147700000	147800000	0.169078
chr1	147800000	147900000	0.165457
chr1	147900000	148000000	0.179215
chr1	148000000	148100000	0.217231
chr1	148100000	148200000	0.181026
chr1	148200000	148300000	0.407308
chr1	148300000	148400000	0.203111
chr1	148400000	148500000	0.236058
chr1	148500000	148600000	0.213248
chr1	148600000	148700000	0.159303
chr1	148700000	148800000	0.177767
chr1	148800000	148900000	0.164371
chr1	148900000	149000000	0.149527
chr1	149000000	149100000	0.149165
chr1	149100000	149200000	0.216145
chr1	149200000	149300000	0.188991
chr1	149300000	149400000	0.216145
chr1	149400000	149500000	0.198766
chr1	149500000	149600000	0.281314
chr1	149600000	149700000	0.17994
chr1	149700000	149800000	0.199128
chr1	149800000	149900000	0.240402
chr1	149900000	150000000	0.292175
chr1	150000000	150100000	0.259229
chr1	150100000	150200000	0.221575
chr1	150200000	150300000	0.296158
chr1	150300000	150400000	0.285659
chr1	150400000	150500000	0.295434
chr1	150500000	150600000	0.252712
chr1	150600000	150700000	0.296158
chr1	150700000	150800000	0.217231
chr1	150800000	150900000	0.257057
chr1	150900000	151000000	0.266108
chr1	151000000	151100000	0.342139
chr1	151100000	151200000	0.302313
chr1	151200000	151300000	0.372189
chr1	151300000	151400000	0.32114
chr1	151400000	151500000	0.447858
chr1	151500000	151600000	0.448582
chr1	151600000	151700000	0.371465
chr1	151700000	151800000	0.294348
chr1	151800000	151900000	0.335984
chr1	151900000	152000000	0.358069
chr1	152000000	152100000	0.373275
chr1	152100000	152200000	0.270814
chr1	152200000	152300000	0.353
chr1	152300000	152400000	0.297606
chr1	152400000	152500000	0.297968
chr1	152500000	152600000	0.362776
chr1	152600000	152700000	0.348656
chr1	152700000	152800000	0.392464
chr1	152800000	152900000	0.362776
chr1	152900000	153000000	0.463426
chr1	153000000	153100000	0.381964
chr1	153100000	153200000	0.383775
chr1	153200000	153300000	0.408756
chr1	153300000	153400000	0.361689
chr1	153400000	153500000	0.316795
chr1	153500000	153600000	0.461978
chr1	153600000	153700000	0.346121
chr1	153700000	153800000	0.307744
chr1	153800000	153900000	0.312812
chr1	153900000	154000000	0.35481
chr1	154000000	154100000	0.263211
chr1	154100000	154200000	0.245833
chr1	154200000	154300000	0.272625
chr1	154300000	154400000	0.237506
chr1	154400000	154500000	0.242212
chr1	154500000	154600000	0.206731
chr1	154600000	154700000	0.20818
chr1	154700000	154800000	0.288193
chr1	154800000	154900000	0.309554
chr1	154900000	155000000	0.319329
chr1	155000000	155100000	0.330553
chr1	155100000	155200000	0.332001
chr1	155200000	155300000	0.329467
chr1	155300000	155400000	0.262125
chr1	155400000	155500000	0.320416
chr1	155500000	155600000	0.328381
chr1	155600000	155700000	0.329105
chr1	155700000	155800000	0.265384
chr1	155800000	155900000	0.258867
chr1	155900000	156000000	0.28059
chr1	156000000	156100000	0.309192
chr1	156100000	156200000	0.180664
chr1	156200000	156300000	0.318605
chr1	156300000	156400000	0.33888
chr1	156400000	156500000	0.379792
chr1	156500000	156600000	0.424686
chr1	156600000	156700000	0.398981
chr1	156700000	156800000	0.371827
chr1	156800000	156900000	0.349018
chr1	156900000	157000000	0.38124
chr1	157000000	157100000	0.387757
chr1	157100000	157200000	0.269004
chr1	157200000	157300000	0.184284
chr1	157300000	157400000	0.272263
chr1	157400000	157500000	0.366034
chr1	157500000	157600000	0.341414
chr1	157600000	157700000	0.24185
chr1	157700000	157800000	0.265746
chr1	157800000	157900000	0.23642
chr1	157900000	158000000	0.178491
chr1	158000000	158100000	0.220127
chr1	158100000	158200000	0.251626
chr1	158200000	158300000	0.239316
chr1	158300000	158400000	0.237144
chr1	158400000	158500000	0.163647
chr1	158500000	158600000	0.248005
chr1	158600000	158700000	0.207455
chr1	158700000	158800000	0.173061
chr1	158800000	158900000	0.263573
chr1	158900000	159000000	0.242574
chr1	159000000	159100000	0.207818
chr1	159100000	159200000	0.209628
chr1	159200000	159300000	0.227006
chr1	159300000	159400000	0.220127
chr1	159400000	159500000	0.208904
chr1	159500000	159600000	0.221575
chr1	159600000	159700000	0.200939
chr1	159700000	159800000	0.26828
chr1	159800000	159900000	0.300141
chr1	159900000	160000000	0.277693
chr1	160000000	160100000	0.253436
chr1	160100000	160200000	0.287107
chr1	160200000	160300000	0.220851
chr1	160300000	160400000	0.253074
chr1	160400000	160500000	0.230989
chr1	160500000	160600000	0.178129
chr1	160600000	160700000	0.209266
chr1	160700000	160800000	0.27009
chr1	160800000	160900000	0.352638
chr1	160900000	161000000	0.326208
chr1	161000000	161100000	0.333449
chr1	161100000	161200000	0.327657
chr1	161200000	161300000	0.408394
chr1	161300000	161400000	0.282038
chr1	161400000	161500000	0.237868
chr1	161500000	161600000	0.22773
chr1	161600000	161700000	0.259229
chr1	161700000	161800000	0.278055
chr1	161800000	161900000	0.204197
chr1	161900000	162000000	0.33526
chr1	162000000	162100000	0.298692
chr1	162100000	162200000	0.257057
chr1	162200000	162300000	0.294348
chr1	162300000	162400000	0.31245
chr1	162400000	162500000	0.25416
chr1	162500000	162600000	0.315709
chr1	162600000	162700000	0.299417
chr1	162700000	162800000	0.246195
chr1	162800000	162900000	0.282038
chr1	162900000	163000000	0.212886
chr1	163000000	163100000	0.169078
chr1	163100000	163200000	0.242937
chr1	163200000	163300000	0.259953
chr1	163300000	163400000	0.275883
chr1	163400000	163500000	0.238954
chr1	163500000	163600000	0.231351
chr1	163600000	163700000	0.263573
chr1	163700000	163800000	0.249815
chr1	163800000	163900000	0.283124
chr1	163900000	164000000	0.263573
chr1	164000000	164100000	0.328019
chr1	164100000	164200000	0.327294
chr1	164200000	164300000	0.393188
chr1	164300000	164400000	0.406946
chr1	164400000	164500000	0.320416
chr1	164500000	164600000	0.281676
chr1	164600000	164700000	0.269004
chr1	164700000	164800000	0.277693
chr1	164800000	164900000	0.23823
chr1	164900000	165000000	0.314261
chr1	165000000	165100000	0.293624
chr1	165100000	165200000	0.414911
chr1	165200000	165300000	0.423238
chr1	165300000	165400000	0.315347
chr1	165400000	165500000	0.250902
chr1	165500000	165600000	0.423962
chr1	165600000	165700000	0.396084
chr1	165700000	165800000	0.329105
chr1	165800000	165900000	0.358793
chr1	165900000	166000000	0.237506
chr1	166000000	166100000	0.340328
chr1	166100000	166200000	0.394636
chr1	166200000	166300000	0.276607
chr1	166300000	166400000	0.475374
chr1	166400000	166500000	0.266832
chr1	166500000	166600000	0.249453
chr1	166600000	166700000	0.230627
chr1	166700000	166800000	0.271177
chr1	166800000	166900000	0.242212
chr1	166900000	167000000	0.376896
chr1	167000000	167100000	0.295796
chr1	167100000	167200000	0.318967
chr1	167200000	167300000	0.437358
chr1	167300000	167400000	0.405136
chr1	167400000	167500000	0.331277
chr1	167500000	167600000	0.316071
chr1	167600000	167700000	0.316795
chr1	167700000	167800000	0.29471
chr1	167800000	167900000	0.258867
chr1	167900000	168000000	0.238592
chr1	168000000	168100000	0.233885
chr1	168100000	168200000	0.25597
chr1	168200000	168300000	0.304485
chr1	168300000	168400000	0.313899
chr1	168400000	168500000	0.318967
chr1	168500000	168600000	0.232075
chr1	168600000	168700000	0.229179
chr1	168700000	168800000	0.233885
chr1	168800000	168900000	0.170888
chr1	168900000	169000000	0.188629
chr1	169000000	169100000	0.207093
chr1	169100000	169200000	0.19949
chr1	169200000	169300000	0.199852
chr1	169300000	169400000	0.198042
chr1	169400000	169500000	0.27878
chr1	169500000	169600000	0.280952
chr1	169600000	169700000	0.233161
chr1	169700000	169800000	0.235695
chr1	169800000	169900000	0.244023
chr1	169900000	170000000	0.305209
chr1	170000000	170100000	0.316433
chr1	170100000	170200000	0.36712
chr1	170200000	170300000	0.293986
chr1	170300000	170400000	0.328019
chr1	170400000	170500000	0.297968
chr1	170500000	170600000	0.317881
chr1	170600000	170700000	0.321864
chr1	170700000	170800000	0.309192
chr1	170800000	170900000	0.353724
chr1	170900000	171000000	0.359517
chr1	171000000	171100000	0.60897
chr1	171100000	171200000	0.312088
chr1	171200000	171300000	0.515561
chr1	171300000	171400000	0.45003
chr1	171400000	171500000	0.598471
chr1	171500000	171600000	0.583265
chr1	171600000	171700000	0.281676
chr1	171700000	171800000	0.305571
chr1	171800000	171900000	0.279504
chr1	171900000	172000000	0.286745
chr1	172000000	172100000	0.517371
chr1	172100000	172200000	0.46777
chr1	172200000	172300000	0.416721
chr1	172300000	172400000	0.410204
chr1	172400000	172500000	0.389567
chr1	172500000	172600000	0.384499
chr1	172600000	172700000	0.271539
chr1	172700000	172800000	0.234609
chr1	172800000	172900000	0.221938
chr1	172900000	173000000	0.205645
chr1	173000000	173100000	0.190801
chr1	173100000	173200000	0.181026
chr1	173200000	173300000	0.179215
chr1	173300000	173400000	0.258867
chr1	173400000	173500000	0.269728
chr1	173500000	173600000	0.22592
chr1	173600000	173700000	0.20818
chr1	173700000	173800000	0.198042
chr1	173800000	173900000	0.225558
chr1	173900000	174000000	0.270452
chr1	174000000	174100000	0.185008
chr1	174100000	174200000	0.19949
chr1	174200000	174300000	0.253436
chr1	174300000	174400000	0.207455
chr1	174400000	174500000	0.254884
chr1	174500000	174600000	0.239678
chr1	174600000	174700000	0.237506
chr1	174700000	174800000	0.230627
chr1	174800000	174900000	0.221938
chr1	174900000	175000000	0.215059
chr1	175000000	175100000	0.214334
chr1	175100000	175200000	0.180664
chr1	175200000	175300000	0.193335
chr1	175300000	175400000	0.21361
chr1	175400000	175500000	0.2118
chr1	175500000	175600000	0.25235
chr1	175600000	175700000	0.30883
chr1	175700000	175800000	0.248729
chr1	175800000	175900000	0.268642
chr1	175900000	176000000	0.327294
chr1	176000000	176100000	0.23823
chr1	176100000	176200000	0.216145
chr1	176200000	176300000	0.223024
chr1	176300000	176400000	0.200576
chr1	176400000	176500000	0.22773
chr1	176500000	176600000	0.243661
chr1	176600000	176700000	0.219403
chr1	176700000	176800000	0.212886
chr1	176800000	176900000	0.332363
chr1	176900000	177000000	0.316071
chr1	177000000	177100000	0.272263
chr1	177100000	177200000	0.184646
chr1	177200000	177300000	0.166182
chr1	177300000	177400000	0.32476
chr1	177400000	177500000	0.39536
chr1	177500000	177600000	0.276969
chr1	177600000	177700000	0.332363
chr1	177700000	177800000	0.289641
chr1	177800000	177900000	0.25597
chr1	177900000	178000000	0.32476
chr1	178000000	178100000	0.279504
chr1	178100000	178200000	0.303399
chr1	178200000	178300000	0.358793
chr1	178300000	178400000	0.286021
chr1	178400000	178500000	0.319691
chr1	178500000	178600000	0.287831
chr1	178600000	178700000	0.271177
chr1	178700000	178800000	0.301227
chr1	178800000	178900000	0.266832
chr1	178900000	179000000	0.350828
chr1	179000000	179100000	0.293624
chr1	179100000	179200000	0.385223
chr1	179200000	179300000	0.374723
chr1	179300000	179400000	0.424324
chr1	179400000	179500000	0.443513
chr1	179500000	179600000	0.440617
chr1	179600000	179700000	0.438082
chr1	179700000	179800000	0.353
chr1	179800000	179900000	0.334173
chr1	179900000	180000000	0.363138
chr1	180000000	180100000	0.259953
chr1	180100000	180200000	0.314985
chr1	180200000	180300000	0.329829
chr1	180300000	180400000	0.400429
chr1	180400000	180500000	0.313899
chr1	180500000	180600000	0.481166
chr1	180600000	180700000	0.414911
chr1	180700000	180800000	0.396808
chr1	180800000	180900000	0.415635
chr1	180900000	181000000	0.420704
chr1	181000000	181100000	0.301589
chr1	181100000	181200000	0.433013
chr1	181200000	181300000	0.37943
chr1	181300000	181400000	0.339966
chr1	181400000	181500000	0.368568
chr1	181500000	181700000	0.36893
chr1	181700000	181800000	0.415635
chr1	181800000	181900000	0.455823
chr1	181900000	182000000	0.362413
chr1	182000000	182100000	0.42541
chr1	182100000	182200000	0.38124
chr1	182200000	182300000	0.419618
chr1	182300000	182400000	0.399343
chr1	182400000	182500000	0.395722
chr1	182500000	182600000	0.322226
chr1	182600000	182700000	0.346483
chr1	182700000	182800000	0.394636
chr1	182800000	182900000	0.370017
chr1	182900000	183000000	0.321864
chr1	183000000	183100000	0.24185
chr1	183100000	183200000	0.370017
chr1	183200000	183300000	1.05357
chr1	183300000	183400000	0.417083
chr1	183400000	183500000	0.212886
chr1	183500000	183600000	0.289641
chr1	183600000	183700000	0.331277
chr1	183700000	183800000	0.231351
chr1	183800000	183900000	0.242937
chr1	183900000	184000000	0.246919
chr1	184000000	184100000	0.345397
chr1	184100000	184200000	0.271901
chr1	184200000	184300000	0.282038
chr1	184300000	184400000	0.247281
chr1	184400000	184500000	0.369292
chr1	184500000	184600000	0.291813
chr1	184600000	184700000	0.39536
chr1	184700000	184800000	0.305571
chr1	184800000	184900000	0.364224
chr1	184900000	185000000	0.376171
chr1	185000000	185100000	0.359155
chr1	185100000	185200000	0.370017
chr1	185200000	185300000	0.401515
chr1	185300000	185400000	0.400429
chr1	185400000	185500000	0.363862
chr1	185500000	185600000	0.318967
chr1	185600000	185700000	0.332001
chr1	185700000	185800000	0.320778
chr1	185800000	185900000	0.305933
chr1	185900000	186000000	0.250178
chr1	186000000	186100000	0.207455
chr1	186100000	186200000	0.290727
chr1	186200000	186300000	0.23642
chr1	186300000	186400000	0.236058
chr1	186400000	186500000	0.258867
chr1	186500000	186600000	0.255246
chr1	186600000	186700000	0.312088
chr1	186700000	186800000	0.316795
chr1	186800000	186900000	0.323312
chr1	186900000	187000000	0.373999
chr1	187000000	187100000	0.251626
chr1	187100000	187200000	0.285659
chr1	187200000	187300000	0.313537
chr1	187300000	187400000	0.405498
chr1	187400000	187500000	0.277331
chr1	187500000	187600000	0.224472
chr1	187600000	187700000	0.325484
chr1	187700000	187800000	0.308468
chr1	187800000	188000000	0.313899
chr1	188000000	188100000	0.312088
chr1	188100000	188200000	0.332363
chr1	188200000	188300000	0.216869
chr1	188300000	188400000	0.347931
chr1	188400000	188500000	0.234971
chr1	188500000	188600000	0.251626
chr1	188600000	188700000	0.246919
chr1	188700000	188800000	0.303037
chr1	188800000	188900000	0.367482
chr1	188900000	189000000	0.386309
chr1	189000000	189100000	0.273711
chr1	189100000	189200000	0.252712
chr1	189200000	189300000	0.332001
chr1	189300000	189400000	0.278418
chr1	189400000	189500000	0.316433
chr1	189500000	189600000	0.324398
chr1	189600000	189700000	0.339604
chr1	189700000	189800000	0.429031
chr1	189800000	189900000	0.441703
chr1	189900000	190000000	0.384499
chr1	190000000	190100000	0.378344
chr1	190100000	190200000	0.325484
chr1	190200000	190300000	0.326932
chr1	190300000	190400000	0.388843
chr1	190400000	190500000	0.323674
chr1	190500000	190600000	0.311726
chr1	190600000	190700000	0.342139
chr1	190700000	190800000	0.38124
chr1	190800000	190900000	0.352276
chr1	190900000	191000000	0.379068
chr1	191000000	191100000	0.362776
chr1	191100000	191200000	0.375447
chr1	191200000	191300000	0.327294
chr1	191300000	191400000	0.440255
chr1	191400000	191500000	0.421428
chr1	191500000	191600000	0.351552
chr1	191600000	191700000	0.403325
chr1	191700000	191800000	0.292175
chr1	191800000	191900000	0.362051
chr1	191900000	192000000	0.343225
chr1	192000000	192100000	0.151337
chr1	192100000	192200000	0.31064
chr1	192200000	192300000	0.261763
chr1	192300000	192400000	0.256332
chr1	192400000	192500000	0.258505
chr1	192500000	192600000	0.255608
chr1	192600000	192700000	0.296882
chr1	192700000	192800000	0.319329
chr1	192800000	192900000	0.233885
chr1	192900000	193000000	0.193335
chr1	193000000	193100000	0.231351
chr1	193100000	193200000	0.296158
chr1	193200000	193300000	0.288555
chr1	193300000	193400000	0.253436
chr1	193400000	193500000	0.243299
chr1	193500000	193600000	0.21361
chr1	193600000	193700000	0.199852
chr1	193700000	193800000	0.186819
chr1	193800000	193900000	0.235695
chr1	193900000	194000000	0.136131
chr1	194000000	194100000	0.158579
chr1	194100000	194200000	0.121649
chr1	194200000	194300000	0.157492
chr1	194300000	194400000	0.145545
chr1	194400000	194500000	0.1517
chr1	194500000	194600000	0.154596
chr1	194600000	194700000	0.178853
chr1	194700000	194800000	0.156406
chr1	194800000	194900000	0.142286
chr1	194900000	195000000	0.19949
chr1	195000000	195100000	0.203473
chr1	195100000	195200000	0.154596
chr1	195200000	195300000	0.353724
chr1	195300000	195400000	0.267556
chr1	195400000	195471971	0
chr2	0	3000000	0
chr2	3000000	3100000	0.182112
chr2	3100000	3200000	0.304847
chr2	3200000	3300000	0.275883
chr2	3300000	3400000	0.290727
chr2	3400000	3500000	0.383412
chr2	3500000	3600000	0.257419
chr2	3600000	3700000	0.323674
chr2	3700000	3800000	0.266832
chr2	3800000	3900000	0.213972
chr2	3900000	4000000	0.238592
chr2	4000000	4100000	0.229541
chr2	4100000	4200000	0.233161
chr2	4200000	4300000	0.274435
chr2	4300000	4400000	0.271901
chr2	4400000	4500000	0.319691
chr2	4500000	4600000	0.327294
chr2	4600000	4700000	0.311726
chr2	4700000	4800000	0.343587
chr2	4800000	4900000	0.442065
chr2	4900000	5000000	0.468857
chr2	5000000	5100000	0.349018
chr2	5100000	5200000	0.287831
chr2	5200000	5300000	0.303037
chr2	5300000	5400000	0.363138
chr2	5400000	5500000	0.284934
chr2	5500000	5600000	0.32295
chr2	5600000	5700000	0.359879
chr2	5700000	5800000	0.315347
chr2	5800000	5900000	0.33526
chr2	5900000	6000000	0.422152
chr2	6000000	6100000	0.413463
chr2	6100000	6200000	0.435548
chr2	6200000	6300000	0.346483
chr2	6300000	6400000	0.376896
chr2	6400000	6500000	0.341052
chr2	6500000	6600000	0.318967
chr2	6600000	6700000	0.223024
chr2	6700000	6800000	0.228092
chr2	6800000	6900000	0.245109
chr2	6900000	7000000	0.280952
chr2	7000000	7100000	0.311726
chr2	7100000	7200000	0.199128
chr2	7200000	7300000	0.188991
chr2	7300000	7400000	0.228454
chr2	7400000	7500000	0.231351
chr2	7500000	7600000	0.215059
chr2	7600000	7700000	0.214696
chr2	7700000	7800000	0.241126
chr2	7800000	7900000	0.192611
chr2	7900000	8000000	0.203835
chr2	8000000	8100000	0.200576
chr2	8100000	8200000	0.243661
chr2	8200000	8300000	0.182836
chr2	8300000	8400000	0.19949
chr2	8400000	8500000	0.185732
chr2	8500000	8600000	0.198404
chr2	8600000	8700000	0.186456
chr2	8700000	8800000	0.172336
chr2	8800000	8900000	0.202387
chr2	8900000	9000000	0.200939
chr2	9000000	9100000	0.206369
chr2	9100000	9200000	0.164371
chr2	9200000	9300000	0.207455
chr2	9300000	9400000	0.201301
chr2	9400000	9500000	0.256332
chr2	9500000	9600000	0.2929
chr2	9600000	9700000	0.322588
chr2	9700000	9800000	0.269728
chr2	9800000	9900000	0.358069
chr2	9900000	10000000	0.392102
chr2	10000000	10100000	0.350104
chr2	10100000	10200000	0.334173
chr2	10200000	10300000	0.35481
chr2	10300000	10400000	0.36712
chr2	10400000	10500000	0.29471
chr2	10500000	10600000	0.292175
chr2	10600000	10700000	0.20818
chr2	10700000	10800000	0.232437
chr2	10800000	10900000	0.25597
chr2	10900000	11000000	0.315709
chr2	11000000	11100000	0.274073
chr2	11100000	11200000	0.315709
[truncated: 24,564 more rows]

## Sheet: 3_MMC_5pos_100k
chr1	0	3000000	0
chr1	3000000	3100000	0.207964
chr1	3100000	3200000	0.229294
chr1	3200000	3300000	0.178792
chr1	3300000	3400000	0.218001
chr1	3400000	3500000	0.141779
chr1	3500000	3600000	0.195417
chr1	3600000	3700000	0.165305
chr1	3700000	3800000	0.202004
chr1	3800000	3900000	0.170951
chr1	3900000	4000000	0.250309
chr1	4000000	4100000	0.190712
chr1	4100000	4200000	0.172833
chr1	4200000	4300000	0.193849
chr1	4300000	4400000	0.176597
chr1	4400000	4500000	0.19824
chr1	4500000	4600000	0.241527
chr1	4600000	4700000	0.282618
chr1	4700000	4800000	0.310534
chr1	4800000	4900000	0.418751
chr1	4900000	5000000	0.260033
chr1	5000000	5100000	0.249055
chr1	5100000	5200000	0.275717
chr1	5200000	5300000	0.2042
chr1	5300000	5400000	0.197299
chr1	5400000	5500000	0.208591
chr1	5500000	5600000	0.183184
chr1	5600000	5700000	0.186321
chr1	5700000	5800000	0.210787
chr1	5800000	5900000	0.240899
chr1	5900000	6000000	0.210787
chr1	6000000	6100000	0.227412
chr1	6100000	6200000	0.289518
chr1	6200000	6300000	0.249996
chr1	6300000	6400000	0.221452
chr1	6400000	6500000	0.256897
chr1	6500000	6600000	0.205141
chr1	6600000	6700000	0.225843
chr1	6700000	6800000	0.170951
chr1	6800000	6900000	0.153071
chr1	6900000	7000000	0.258779
chr1	7000000	7100000	0.239958
chr1	7100000	7200000	0.240899
chr1	7200000	7300000	0.244663
chr1	7300000	7400000	0.360094
chr1	7400000	7500000	0.195731
chr1	7500000	7600000	0.180675
chr1	7600000	7700000	0.215806
chr1	7700000	7800000	0.205141
chr1	7800000	7900000	0.255956
chr1	7900000	8000000	0.220511
chr1	8000000	8100000	0.233371
chr1	8100000	8200000	0.229921
chr1	8200000	8300000	0.174401
chr1	8300000	8400000	0.211101
chr1	8400000	8500000	0.160286
chr1	8500000	8600000	0.181929
chr1	8600000	8700000	0.262543
chr1	8700000	8800000	0.19824
chr1	8800000	8900000	0.172833
chr1	8900000	9000000	0.229607
chr1	9000000	9100000	0.1606
chr1	9100000	9200000	0.18287
chr1	9200000	9300000	0.167814
chr1	9300000	9400000	0.199495
chr1	9400000	9500000	0.209532
chr1	9500000	9600000	0.273835
chr1	9600000	9700000	0.231803
chr1	9700000	9800000	0.388325
chr1	9800000	9900000	0.309593
chr1	9900000	10000000	0.308025
chr1	10000000	10100000	0.335628
chr1	10100000	10200000	0.278226
chr1	10200000	10300000	0.224902
chr1	10300000	10400000	0.221138
chr1	10400000	10500000	0.27509
chr1	10500000	10600000	0.184125
chr1	10600000	10700000	0.213924
chr1	10700000	10800000	0.252819
chr1	10800000	10900000	0.226157
chr1	10900000	11000000	0.264111
chr1	11000000	11100000	0.212983
chr1	11100000	11200000	0.219883
chr1	11200000	11300000	0.195417
chr1	11300000	11400000	0.251564
chr1	11400000	11500000	0.179106
chr1	11500000	11600000	0.18538
chr1	11600000	11700000	0.208591
chr1	11700000	11800000	0.189771
chr1	11800000	11900000	0.20169
chr1	11900000	12000000	0.208905
chr1	12000000	12100000	0.221138
chr1	12100000	12200000	0.19228
chr1	12200000	12300000	0.199495
chr1	12300000	12400000	0.203573
chr1	12400000	12500000	0.179106
chr1	12500000	12600000	0.239645
chr1	12600000	12700000	0.276344
chr1	12700000	12800000	0.28795
chr1	12800000	12900000	0.2845
chr1	12900000	13000000	0.228039
chr1	13000000	13100000	0.485876
chr1	13100000	13200000	0.490895
chr1	13200000	13300000	0.329668
chr1	13300000	13400000	0.360408
chr1	13400000	13500000	0.335942
chr1	13500000	13600000	0.437885
chr1	13600000	13700000	0.386756
chr1	13700000	13900000	0.254387
chr1	13900000	14000000	0.267561
chr1	14000000	14100000	0.20169
chr1	14100000	14200000	0.239017
chr1	14200000	14300000	0.255642
chr1	14300000	14400000	0.20765
chr1	14400000	14500000	0.222393
chr1	14500000	14600000	0.206709
chr1	14600000	14700000	0.179734
chr1	14700000	14800000	0.277913
chr1	14800000	14900000	0.217688
chr1	14900000	15000000	0.231803
chr1	15000000	15100000	0.249368
chr1	15100000	15200000	0.202631
chr1	15200000	15300000	0.211414
chr1	15300000	15400000	0.191339
chr1	15400000	15500000	0.193221
chr1	15500000	15600000	0.208278
chr1	15600000	15700000	0.200122
chr1	15700000	15800000	0.233999
chr1	15800000	15900000	0.313357
chr1	15900000	16000000	0.240586
chr1	16000000	16100000	0.29736
chr1	16100000	16200000	0.258151
chr1	16200000	16300000	0.294223
chr1	16300000	16400000	0.241527
chr1	16400000	16500000	0.298615
chr1	16500000	16600000	0.318062
chr1	16600000	16700000	0.297046
chr1	16700000	16800000	0.314298
chr1	16800000	16900000	0.305829
chr1	16900000	17000000	0.222393
chr1	17000000	17100000	0.279481
chr1	17100000	17200000	0.216747
chr1	17200000	17300000	0.218315
chr1	17300000	17400000	0.24184
chr1	17400000	17500000	0.197613
chr1	17500000	17600000	0.200122
chr1	17600000	17700000	0.172205
chr1	17700000	17800000	0.207023
chr1	17800000	17900000	0.165618
chr1	17900000	18000000	0.269757
chr1	18000000	18100000	0.205455
chr1	18100000	18200000	0.197299
chr1	18200000	18300000	0.182243
chr1	18300000	18400000	0.173774
chr1	18400000	18500000	0.187262
chr1	18500000	18600000	0.212355
chr1	18600000	18700000	0.186948
chr1	18700000	18800000	0.152758
chr1	18800000	18900000	0.186634
chr1	18900000	19000000	0.173146
chr1	19000000	19100000	0.19228
chr1	19100000	19200000	0.249682
chr1	19200000	19300000	0.206709
chr1	19300000	19400000	0.214865
chr1	19400000	19500000	0.212355
chr1	19500000	19600000	0.200749
chr1	19600000	19700000	0.222079
chr1	19700000	19800000	0.523517
chr1	19800000	19900000	0.221452
chr1	19900000	20000000	0.210787
chr1	20000000	20100000	0.153385
chr1	20100000	20200000	0.207023
chr1	20200000	20300000	0.254701
chr1	20300000	20400000	0.196672
chr1	20400000	20500000	0.21957
chr1	20500000	20600000	0.276658
chr1	20600000	20700000	0.265993
chr1	20700000	20800000	0.302065
chr1	20800000	20900000	0.308966
chr1	20900000	21000000	0.366054
chr1	21000000	21100000	0.336569
chr1	21100000	21200000	0.263797
chr1	21200000	21300000	0.298929
chr1	21300000	21400000	0.313985
chr1	21400000	21500000	0.31869
chr1	21500000	21600000	0.233058
chr1	21600000	21700000	0.159345
chr1	21700000	21800000	0.189144
chr1	21800000	21900000	0.217374
chr1	21900000	22000000	0.227725
chr1	22000000	22100000	0.256583
chr1	22100000	22200000	0.236194
chr1	22200000	22300000	0.263484
chr1	22300000	22400000	0.247173
chr1	22400000	22500000	0.152758
chr1	22500000	22600000	0.243409
chr1	22600000	22700000	0.20169
chr1	22700000	22800000	0.200436
chr1	22800000	22900000	0.181929
chr1	22900000	23000000	0.261602
chr1	23000000	23100000	0.204514
chr1	23100000	23200000	0.310848
chr1	23200000	23300000	0.244663
chr1	23300000	23400000	0.397735
chr1	23400000	23500000	0.233058
chr1	23500000	23600000	0.260661
chr1	23600000	23700000	0.294851
chr1	23700000	23800000	0.264425
chr1	23800000	23900000	0.29736
chr1	23900000	24000000	0.363231
chr1	24000000	24100000	0.28795
chr1	24100000	24200000	0.287636
chr1	24200000	24300000	0.27854
chr1	24300000	24400000	0.292341
chr1	24400000	24500000	0.201377
chr1	24500000	24600000	0.270698
chr1	24600000	24700000	0.842207
chr1	24700000	24800000	0.312416
chr1	24800000	24900000	0.271012
chr1	24900000	25000000	0.195731
chr1	25000000	25100000	0.366368
chr1	25100000	25200000	0.22898
chr1	25200000	25300000	0.190085
chr1	25300000	25400000	0.169696
chr1	25400000	25500000	0.226157
chr1	25500000	25600000	0.234626
chr1	25600000	25700000	0.207023
chr1	25700000	25800000	0.2042
chr1	25800000	25900000	0.183184
chr1	25900000	26000000	0.272894
chr1	26000000	26100000	0.18287
chr1	26100000	26200000	0.157463
chr1	26200000	26300000	0.177851
chr1	26300000	26400000	0.191967
chr1	26400000	26500000	0.276658
chr1	26500000	26600000	0.179106
chr1	26600000	26700000	0.217688
chr1	26700000	26800000	0.175342
chr1	26800000	26900000	0.157149
chr1	26900000	27000000	0.178165
chr1	27000000	27100000	0.179106
chr1	27100000	27200000	0.24184
chr1	27200000	27300000	0.190398
chr1	27300000	27400000	0.182557
chr1	27400000	27500000	0.14868
chr1	27500000	27600000	0.150562
chr1	27600000	27700000	0.167814
chr1	27700000	27800000	0.202004
chr1	27800000	27900000	0.190398
chr1	27900000	28000000	0.202631
chr1	28000000	28100000	0.158718
chr1	28100000	28200000	0.254701
chr1	28200000	28300000	0.208905
chr1	28300000	28400000	0.228353
chr1	28400000	28500000	0.199808
chr1	28500000	28600000	0.148053
chr1	28600000	28700000	0.196358
chr1	28700000	28800000	0.1606
chr1	28800000	28900000	0.198554
chr1	28900000	29000000	0.196044
chr1	29000000	29100000	0.181302
chr1	29100000	29200000	0.192594
chr1	29200000	29300000	0.228039
chr1	29300000	29400000	0.184439
chr1	29400000	29500000	0.159972
chr1	29500000	29600000	0.176597
chr1	29600000	29700000	0.2914
chr1	29700000	29800000	0.2042
chr1	29800000	29900000	0.150562
chr1	29900000	30000000	0.249682
chr1	30000000	30100000	0.209846
chr1	30100000	30200000	0.170951
chr1	30200000	30300000	0.147425
chr1	30300000	30400000	0.197299
chr1	30400000	30500000	0.236822
chr1	30500000	30600000	0.246859
chr1	30600000	30700000	0.268502
chr1	30700000	30800000	0.317435
chr1	30800000	30900000	0.288264
chr1	30900000	31000000	0.330609
chr1	31000000	31100000	0.24184
chr1	31100000	31200000	0.21957
chr1	31200000	31300000	0.279481
chr1	31300000	31400000	0.200436
chr1	31400000	31500000	0.217374
chr1	31500000	31600000	0.178165
chr1	31600000	31700000	0.196044
chr1	31700000	31800000	0.168755
chr1	31800000	31900000	0.183811
chr1	31900000	32000000	0.174087
chr1	32000000	32100000	0.175342
chr1	32100000	32200000	0.170323
chr1	32200000	32300000	0.198867
chr1	32300000	32400000	0.152444
chr1	32400000	32500000	0.195103
chr1	32500000	32600000	0.207964
chr1	32600000	32700000	0.214551
chr1	32700000	32800000	0.225843
chr1	32800000	32900000	0.193535
chr1	32900000	33000000	0.207023
chr1	33000000	33100000	0.200749
chr1	33100000	33200000	0.211414
chr1	33200000	33300000	0.227725
chr1	33300000	33400000	0.229921
chr1	33400000	33500000	0.284813
chr1	33500000	33600000	0.26662
chr1	33600000	33700000	0.409341
chr1	33700000	33800000	0.387384
chr1	33800000	33900000	0.387697
chr1	33900000	34000000	0.403381
chr1	34000000	34100000	0.393971
chr1	34100000	34200000	0.509715
chr1	34200000	34300000	0.595348
chr1	34300000	34400000	0.424083
chr1	34400000	34500000	0.376405
chr1	34500000	34600000	0.344724
chr1	34600000	34700000	0.317435
chr1	34700000	34800000	0.356958
chr1	34800000	34900000	0.302065
chr1	34900000	35000000	0.291087
chr1	35000000	35100000	0.187889
chr1	35100000	35200000	0.220824
chr1	35200000	35300000	0.262856
chr1	35300000	35400000	0.237135
chr1	35400000	35500000	0.269443
chr1	35500000	35600000	0.251878
chr1	35600000	35700000	0.271639
chr1	35700000	35800000	0.251878
chr1	35800000	35900000	0.378601
chr1	35900000	36000000	0.361035
chr1	36000000	36100000	0.409654
chr1	36100000	36200000	0.372641
chr1	36200000	36300000	0.395226
chr1	36300000	36400000	0.425652
chr1	36400000	36500000	0.394598
chr1	36500000	36600000	0.595348
chr1	36600000	36700000	0.338765
chr1	36700000	36800000	0.434748
chr1	36800000	36900000	0.320885
chr1	36900000	37000000	0.444158
chr1	37000000	37100000	0.48619
chr1	37100000	37200000	0.469252
chr1	37200000	37300000	0.347548
chr1	37300000	37400000	0.333746
chr1	37400000	37500000	0.443845
chr1	37500000	37600000	0.433493
chr1	37600000	37700000	0.415614
chr1	37700000	37800000	0.345665
chr1	37800000	37900000	0.277913
chr1	37900000	38000000	0.335942
chr1	38000000	38100000	0.405263
chr1	38100000	38200000	0.407772
chr1	38200000	38300000	0.452941
chr1	38300000	38400000	0.378601
chr1	38400000	38500000	0.330296
chr1	38500000	38600000	0.460469
chr1	38600000	38700000	0.366054
chr1	38700000	38800000	0.364172
chr1	38800000	38900000	0.29987
chr1	38900000	39000000	0.324022
chr1	39000000	39100000	0.325277
chr1	39100000	39200000	0.314612
chr1	39200000	39300000	0.334373
chr1	39300000	39400000	0.406204
chr1	39400000	39500000	0.398362
chr1	39500000	39600000	0.395853
chr1	39600000	39700000	0.424397
chr1	39700000	39800000	0.377033
chr1	39800000	39900000	0.389266
chr1	39900000	40000000	0.378287
chr1	40000000	40100000	0.449491
chr1	40100000	40200000	0.33155
chr1	40200000	40300000	0.313985
chr1	40300000	40400000	0.383933
chr1	40400000	40500000	0.365113
chr1	40500000	40600000	0.260033
chr1	40600000	40700000	0.284186
chr1	40700000	40800000	0.461724
chr1	40800000	40900000	0.305829
chr1	40900000	41000000	0.3281
chr1	41000000	41100000	0.335001
chr1	41100000	41200000	0.240272
chr1	41200000	41300000	0.261288
chr1	41300000	41400000	0.330609
chr1	41400000	41500000	0.226784
chr1	41500000	41600000	0.174087
chr1	41600000	41700000	0.196044
chr1	41700000	41800000	0.209846
chr1	41800000	41900000	0.314612
chr1	41900000	42000000	0.202318
chr1	42000000	42100000	0.191339
chr1	42100000	42200000	0.23243
chr1	42200000	42300000	0.365427
chr1	42300000	42400000	0.268502
chr1	42400000	42500000	0.304261
chr1	42500000	42600000	0.26317
chr1	42600000	42700000	0.256583
chr1	42700000	42800000	0.298301
chr1	42800000	42900000	0.282618
chr1	42900000	43000000	0.285441
chr1	43000000	43100000	0.285754
chr1	43100000	43200000	0.323081
chr1	43200000	43300000	0.235253
chr1	43300000	43400000	0.239017
chr1	43400000	43500000	0.261602
chr1	43500000	43600000	0.285127
chr1	43600000	43700000	0.240586
chr1	43700000	43800000	0.445413
chr1	43800000	43900000	0.2845
chr1	43900000	44000000	0.249996
chr1	44000000	44100000	0.19228
chr1	44100000	44200000	0.304261
chr1	44200000	44300000	0.231803
chr1	44300000	44400000	0.280108
chr1	44400000	44500000	0.252192
chr1	44500000	44600000	0.242154
chr1	44600000	44700000	0.204514
chr1	44700000	44800000	0.199181
chr1	44800000	44900000	0.207964
chr1	44900000	45000000	0.208591
chr1	45000000	45100000	0.219883
chr1	45100000	45200000	0.175656
chr1	45200000	45300000	0.226157
chr1	45300000	45400000	0.15809
chr1	45400000	45500000	0.155267
chr1	45500000	45600000	0.218001
chr1	45600000	45700000	0.256269
chr1	45700000	45800000	0.251878
chr1	45800000	45900000	0.267875
chr1	45900000	46000000	0.218629
chr1	46000000	46100000	0.244036
chr1	46100000	46200000	0.218942
chr1	46200000	46300000	0.246232
chr1	46300000	46400000	0.22898
chr1	46400000	46500000	0.243722
chr1	46500000	46600000	0.261915
chr1	46600000	46700000	0.203886
chr1	46700000	46800000	0.267248
chr1	46800000	46900000	0.243722
chr1	46900000	47000000	0.244036
chr1	47000000	47100000	0.229607
chr1	47100000	47200000	0.230862
chr1	47200000	47300000	0.168441
chr1	47300000	47400000	0.193221
chr1	47400000	47500000	0.213296
chr1	47500000	47600000	0.203886
chr1	47600000	47700000	0.167187
chr1	47700000	47800000	0.206082
chr1	47800000	47900000	0.173146
chr1	47900000	48000000	0.226157
chr1	48000000	48100000	0.208591
chr1	48100000	48200000	0.174715
chr1	48200000	48300000	0.181929
chr1	48300000	48400000	0.184752
chr1	48400000	48500000	0.248427
chr1	48500000	48600000	0.17691
chr1	48600000	48700000	0.204514
chr1	48700000	48800000	0.183811
chr1	48800000	48900000	0.21957
chr1	48900000	49000000	0.194476
chr1	49000000	49100000	0.173146
chr1	49100000	49200000	0.17942
chr1	49200000	49300000	0.1675
chr1	49300000	49400000	0.294537
chr1	49400000	49500000	0.198867
chr1	49500000	49600000	0.203259
chr1	49600000	49700000	0.180361
chr1	49700000	49800000	0.2042
chr1	49800000	49900000	0.193221
chr1	49900000	50000000	0.178792
chr1	50000000	50100000	0.180047
chr1	50100000	50200000	0.199181
chr1	50200000	50300000	0.154326
chr1	50300000	50400000	0.224902
chr1	50400000	50500000	0.196358
chr1	50500000	50600000	0.133938
chr1	50600000	50700000	0.132369
chr1	50700000	50800000	0.181302
chr1	50800000	50900000	0.180675
chr1	50900000	51000000	0.185693
chr1	51000000	51100000	0.178165
chr1	51100000	51200000	0.202004
chr1	51200000	51300000	0.245918
chr1	51300000	51400000	0.309593
chr1	51400000	51500000	0.277599
chr1	51500000	51600000	0.26662
chr1	51600000	51700000	0.25376
chr1	51700000	51800000	0.335001
chr1	51800000	51900000	0.358526
chr1	51900000	52000000	0.294223
chr1	52000000	52100000	0.307084
chr1	52100000	52200000	0.350684
chr1	52200000	52300000	0.224588
chr1	52300000	52400000	0.323709
chr1	52400000	52500000	0.265993
chr1	52500000	52600000	0.329041
chr1	52600000	52700000	0.276658
chr1	52700000	52800000	0.241527
chr1	52800000	52900000	0.280422
chr1	52900000	53000000	0.252192
chr1	53000000	53100000	0.268189
chr1	53100000	53200000	0.257838
chr1	53200000	53300000	0.296419
chr1	53300000	53400000	0.235253
chr1	53400000	53500000	0.200436
chr1	53500000	53600000	0.271012
chr1	53600000	53700000	0.231489
chr1	53700000	53800000	0.274462
chr1	53800000	53900000	0.25721
chr1	53900000	54000000	0.239645
chr1	54000000	54100000	0.245918
chr1	54100000	54200000	0.270698
chr1	54200000	54300000	0.232744
chr1	54300000	54400000	0.255642
chr1	54400000	54500000	0.335001
chr1	54500000	54600000	0.255956
chr1	54600000	54700000	0.26913
chr1	54700000	54800000	0.332491
chr1	54800000	54900000	0.350371
chr1	54900000	55000000	0.285127
chr1	55000000	55100000	0.362604
chr1	55100000	55200000	0.393971
chr1	55200000	55300000	0.294537
chr1	55300000	55400000	0.21361
chr1	55400000	55500000	0.27258
chr1	55500000	55600000	0.248114
chr1	55600000	55700000	0.276344
chr1	55700000	55800000	0.285754
chr1	55800000	55900000	0.26913
chr1	55900000	56000000	0.280108
chr1	56000000	56100000	0.233371
chr1	56100000	56200000	0.198554
chr1	56200000	56300000	0.20765
chr1	56300000	56400000	0.15809
chr1	56400000	56500000	0.212355
chr1	56500000	56600000	0.216433
chr1	56600000	56700000	0.206396
chr1	56700000	56800000	0.287636
chr1	56800000	56900000	0.297674
chr1	56900000	57000000	0.270071
chr1	57000000	57100000	0.272894
chr1	57100000	57200000	0.28199
chr1	57200000	57300000	0.292028
chr1	57300000	57400000	0.241213
chr1	57400000	57500000	0.239331
chr1	57500000	57600000	0.335314
chr1	57600000	57700000	0.227098
chr1	57700000	57800000	0.290773
chr1	57800000	57900000	0.262229
chr1	57900000	58000000	0.253446
chr1	58000000	58100000	0.322454
chr1	58100000	58200000	0.306457
chr1	58200000	58300000	0.320258
chr1	58300000	58400000	0.432239
chr1	58400000	58500000	0.402126
chr1	58500000	58600000	0.237449
chr1	58600000	58700000	0.4153
chr1	58700000	58800000	0.370446
chr1	58800000	58900000	0.37766
chr1	58900000	59000000	0.291087
chr1	59000000	59100000	0.236508
chr1	59100000	59200000	0.307711
chr1	59200000	59300000	0.366054
chr1	59300000	59400000	0.313671
chr1	59400000	59500000	0.375778
chr1	59500000	59600000	0.336255
chr1	59600000	59700000	0.314926
chr1	59700000	59800000	0.422201
chr1	59800000	59900000	0.288891
chr1	59900000	60000000	0.296733
chr1	60000000	60100000	0.368877
chr1	60100000	60200000	0.277913
chr1	60200000	60300000	0.255642
chr1	60300000	60400000	0.30332
chr1	60400000	60500000	0.334373
chr1	60500000	60600000	0.250937
chr1	60600000	60700000	0.273521
chr1	60700000	60800000	0.329041
chr1	60800000	60900000	0.265052
chr1	60900000	61000000	0.279795
chr1	61000000	61100000	0.228353
chr1	61100000	61200000	0.262856
chr1	61200000	61300000	0.199808
chr1	61300000	61400000	0.258151
chr1	61400000	61500000	0.237449
chr1	61500000	61600000	0.283245
chr1	61600000	61700000	0.240899
chr1	61700000	61800000	0.171892
chr1	61800000	61900000	0.172205
chr1	61900000	62000000	0.218942
chr1	62000000	62100000	0.213924
chr1	62100000	62200000	0.225843
chr1	62200000	62300000	0.22647
chr1	62300000	62400000	0.262543
chr1	62400000	62500000	0.273835
chr1	62500000	62600000	0.319003
chr1	62600000	62700000	0.333746
chr1	62700000	62800000	0.356644
chr1	62800000	62900000	0.280108
chr1	62900000	63000000	0.335942
chr1	63000000	63100000	0.351312
chr1	63100000	63200000	0.521635
chr1	63200000	63300000	0.396794
chr1	63300000	63400000	0.323709
chr1	63400000	63500000	0.313671
chr1	63500000	63600000	0.300183
chr1	63600000	63700000	0.271012
chr1	63700000	63800000	0.242468
chr1	63800000	63900000	0.255328
chr1	63900000	64000000	0.300497
chr1	64000000	64100000	0.30928
chr1	64100000	64200000	0.286695
chr1	64200000	64300000	0.350998
chr1	64300000	64400000	0.277913
chr1	64400000	64500000	0.34943
chr1	64500000	64600000	0.235253
chr1	64600000	64700000	0.336255
chr1	64700000	64800000	0.34692
chr1	64800000	64900000	0.211101
chr1	64900000	65000000	0.356017
chr1	65000000	65100000	0.281049
chr1	65100000	65200000	0.34096
chr1	65200000	65300000	0.226784
chr1	65300000	65400000	0.282304
chr1	65400000	65500000	0.202631
chr1	65500000	65600000	0.223647
chr1	65600000	65700000	0.192908
chr1	65700000	65800000	0.157777
chr1	65800000	65900000	0.191339
chr1	65900000	66000000	0.181616
chr1	66000000	66100000	0.222393
chr1	66100000	66200000	0.163736
chr1	66200000	66300000	0.195731
chr1	66300000	66400000	0.173774
chr1	66400000	66500000	0.172519
chr1	66500000	66600000	0.222706
chr1	66600000	66700000	0.231803
chr1	66700000	66800000	0.242781
chr1	66800000	66900000	0.278226
chr1	66900000	67000000	0.27509
chr1	67000000	67100000	0.244977
chr1	67100000	67200000	0.249055
chr1	67200000	67300000	0.209846
chr1	67300000	67400000	0.177851
chr1	67400000	67500000	0.203259
chr1	67500000	67600000	0.207337
chr1	67600000	67700000	0.186948
chr1	67700000	67800000	0.199181
chr1	67800000	67900000	0.167187
chr1	67900000	68000000	0.184439
chr1	68000000	68100000	0.169696
chr1	68100000	68200000	0.180361
chr1	68200000	68300000	0.154012
chr1	68300000	68400000	0.150248
chr1	68400000	68500000	0.153071
chr1	68500000	68600000	0.159659
chr1	68600000	68700000	0.205141
chr1	68700000	68800000	0.150248
chr1	68800000	68900000	0.14868
chr1	68900000	69000000	0.136133
chr1	69000000	69100000	0.154953
chr1	69100000	69200000	0.180047
chr1	69200000	69300000	0.222079
chr1	69300000	69400000	0.292028
chr1	69400000	69500000	0.302065
chr1	69500000	69600000	0.33406
chr1	69600000	69700000	0.285127
chr1	69700000	69800000	0.322768
chr1	69800000	69900000	0.242468
chr1	69900000	70000000	0.239645
chr1	70000000	70100000	0.204514
chr1	70100000	70200000	0.180988
chr1	70200000	70300000	0.252192
chr1	70300000	70400000	0.212355
chr1	70400000	70500000	0.199181
chr1	70500000	70600000	0.163423
chr1	70600000	70700000	0.18883
chr1	70700000	70800000	0.161541
chr1	70800000	70900000	0.214865
chr1	70900000	71000000	0.256583
chr1	71000000	71100000	0.283872
chr1	71100000	71200000	0.249996
chr1	71200000	71300000	0.282931
chr1	71300000	71400000	0.260974
chr1	71400000	71500000	0.278854
chr1	71500000	71600000	0.339078
chr1	71600000	71700000	0.346607
chr1	71700000	71800000	0.36229
chr1	71800000	71900000	0.324336
chr1	71900000	72000000	0.28199
chr1	72000000	72100000	0.330296
chr1	72100000	72200000	0.422201
chr1	72200000	72300000	0.4956
chr1	72300000	72400000	0.405263
chr1	72400000	72500000	0.312103
chr1	72500000	72600000	0.377974
chr1	72600000	72700000	0.340647
chr1	72700000	72800000	0.423142
chr1	72800000	72900000	0.306457
chr1	72900000	73000000	0.229607
chr1	73000000	73100000	0.257838
chr1	73100000	73200000	0.233685
chr1	73200000	73300000	0.25721
chr1	73300000	73400000	0.207964
chr1	73400000	73500000	0.189771
chr1	73500000	73600000	0.239017
chr1	73600000	73700000	0.253446
chr1	73700000	73800000	0.210473
chr1	73800000	73900000	0.338451
chr1	73900000	74000000	0.395226
chr1	74000000	74100000	0.311475
chr1	74100000	74200000	0.395226
chr1	74200000	74300000	0.419692
chr1	74300000	74400000	0.393657
chr1	74400000	74500000	0.852244
chr1	74500000	74600000	0.412477
chr1	74600000	74700000	0.449804
chr1	74700000	74800000	0.256269
chr1	74800000	74900000	0.296733
chr1	74900000	75000000	0.281049
chr1	75000000	75100000	0.198867
chr1	75100000	75200000	0.315553
chr1	75200000	75300000	0.440708
chr1	75300000	75400000	0.335001
chr1	75400000	75500000	0.374523
chr1	75500000	75600000	0.409341
chr1	75600000	75700000	0.395853
chr1	75700000	75800000	0.291087
chr1	75800000	75900000	0.250937
chr1	75900000	76000000	0.267561
chr1	76000000	76100000	0.238076
chr1	76100000	76200000	0.208278
chr1	76200000	76300000	0.197926
chr1	76300000	76400000	0.212983
chr1	76400000	76500000	0.184752
chr1	76500000	76600000	0.2478
chr1	76600000	76700000	0.215178
chr1	76700000	76800000	0.252505
chr1	76800000	76900000	0.246545
chr1	76900000	77000000	0.19479
chr1	77000000	77100000	0.276658
chr1	77100000	77200000	0.278854
chr1	77200000	77300000	0.323081
chr1	77300000	77400000	0.31618
chr1	77400000	77500000	0.353194
chr1	77500000	77600000	0.25972
chr1	77600000	77700000	0.246232
chr1	77700000	77800000	0.236822
chr1	77800000	77900000	0.199495
chr1	77900000	78000000	0.313671
chr1	78000000	78100000	0.341901
chr1	78100000	78200000	0.250309
chr1	78200000	78300000	0.291087
chr1	78300000	78400000	0.335942
chr1	78400000	78500000	0.349116
chr1	78500000	78600000	0.395853
chr1	78600000	78700000	0.347861
chr1	78700000	78800000	0.330609
chr1	78800000	78900000	0.295164
chr1	78900000	79000000	0.210473
chr1	79000000	79100000	0.154326
chr1	79100000	79200000	0.287009
chr1	79200000	79300000	0.196985
chr1	79300000	79400000	0.20765
chr1	79400000	79500000	0.25972
chr1	79500000	79600000	0.252192
chr1	79600000	79700000	0.357899
chr1	79700000	79800000	0.320258
chr1	79800000	79900000	0.280736
chr1	79900000	80000000	0.311789
chr1	80000000	80100000	0.262229
chr1	80100000	80200000	0.288577
chr1	80200000	80300000	0.265366
chr1	80300000	80400000	0.265993
chr1	80400000	80500000	0.237763
chr1	80500000	80600000	0.30332
chr1	80600000	80700000	0.209219
chr1	80700000	80800000	0.197299
chr1	80800000	80900000	0.207023
chr1	80900000	81000000	0.173146
chr1	81000000	81100000	0.186007
chr1	81100000	81200000	0.21016
chr1	81200000	81300000	0.203573
chr1	81300000	81400000	0.201063
chr1	81400000	81500000	0.164991
chr1	81500000	81600000	0.24435
chr1	81600000	81700000	0.231803
chr1	81700000	81800000	0.180988
chr1	81800000	81900000	0.230548
chr1	81900000	82000000	0.241213
chr1	82000000	82100000	0.222706
chr1	82100000	82200000	0.20765
chr1	82200000	82300000	0.265993
chr1	82300000	82400000	0.334373
chr1	82400000	82500000	0.362604
chr1	82500000	82600000	0.257838
chr1	82600000	82700000	0.321513
chr1	82700000	82800000	0.301752
chr1	82800000	82900000	0.350057
chr1	82900000	83000000	0.274462
chr1	83000000	83100000	0.2914
chr1	83100000	83200000	0.243409
chr1	83200000	83300000	0.232744
chr1	83300000	83400000	0.221452
chr1	83400000	83500000	0.161541
chr1	83500000	83600000	0.164991
chr1	83600000	83700000	0.184752
chr1	83700000	83800000	0.223334
chr1	83800000	83900000	0.22647
chr1	83900000	84000000	0.236194
chr1	84000000	84100000	0.175342
chr1	84100000	84200000	0.250309
chr1	84200000	84300000	0.26317
chr1	84300000	84400000	0.222706
chr1	84400000	84500000	0.23494
chr1	84500000	84600000	0.299556
chr1	84600000	84700000	0.316808
chr1	84700000	84800000	0.310534
chr1	84800000	84900000	0.528849
chr1	84900000	85000000	0.779786
chr1	85000000	85100000	1.05989
chr1	85100000	85200000	1.15494
chr1	85200000	85300000	2.11697
chr1	85300000	85400000	0.643653
chr1	85400000	85500000	0.608208
chr1	85500000	85600000	1.37796
chr1	85600000	85700000	0.996219
chr1	85700000	85800000	0.348489
chr1	85800000	85900000	0.421888
chr1	85900000	86000000	0.344097
chr1	86000000	86100000	0.376092
chr1	86100000	86200000	0.393343
chr1	86200000	86300000	0.43318
chr1	86300000	86400000	0.441649
chr1	86400000	86500000	0.525399
chr1	86500000	86600000	0.425024
chr1	86600000	86700000	0.400558
chr1	86700000	86800000	0.291714
chr1	86800000	86900000	0.222393
chr1	86900000	87000000	0.242154
chr1	87000000	87100000	0.316494
chr1	87100000	87200000	0.354762
chr1	87200000	87300000	0.320885
chr1	87300000	87400000	0.31273
chr1	87400000	87500000	0.349116
chr1	87500000	87600000	0.315867
chr1	87600000	87700000	0.38111
chr1	87700000	87800000	0.365427
chr1	87800000	87900000	0.293282
chr1	87900000	88000000	0.262856
chr1	88000000	88100000	0.225843
chr1	88100000	88200000	0.223961
chr1	88200000	88300000	1.54671
chr1	88300000	88400000	0.455764
chr1	88400000	88500000	0.377974
chr1	88500000	88600000	0.271639
chr1	88600000	88700000	0.285441
chr1	88700000	88800000	0.272266
chr1	88800000	88900000	0.306143
chr1	88900000	89000000	0.293282
chr1	89000000	89100000	0.322768
chr1	89100000	89200000	0.413732
chr1	89200000	89300000	0.306143
chr1	89300000	89400000	0.274462
chr1	89400000	89500000	0.42722
chr1	89500000	89600000	0.367622
chr1	89600000	89700000	0.379542
chr1	89700000	89800000	0.398362
chr1	89800000	89900000	0.444158
chr1	89900000	90000000	0.380797
chr1	90000000	90100000	0.307711
chr1	90100000	90200000	0.286382
chr1	90200000	90300000	0.339706
chr1	90300000	90400000	0.317749
chr1	90400000	90500000	0.343783
chr1	90500000	90600000	0.291714
chr1	90600000	90700000	0.31273
chr1	90700000	90800000	0.269757
chr1	90800000	90900000	0.322454
chr1	90900000	91000000	0.329041
chr1	91000000	91100000	0.290773
chr1	91100000	91200000	0.319317
chr1	91200000	91300000	0.333746
chr1	91300000	91400000	0.353821
chr1	91400000	91500000	0.416555
chr1	91500000	91600000	0.372641
chr1	91600000	91700000	0.329041
chr1	91700000	91800000	0.344411
chr1	91800000	91900000	0.305516
chr1	91900000	92000000	0.300497
chr1	92000000	92100000	0.180675
chr1	92100000	92200000	0.272894
chr1	92200000	92300000	0.263797
chr1	92300000	92400000	0.29736
chr1	92400000	92500000	0.375778
chr1	92500000	92600000	0.258151
chr1	92600000	92700000	0.265366
chr1	92700000	92800000	0.302379
chr1	92800000	92900000	0.314926
chr1	92900000	93000000	0.399931
chr1	93000000	93100000	0.292028
chr1	93100000	93200000	0.3281
chr1	93200000	93300000	0.295164
chr1	93300000	93400000	0.343783
chr1	93400000	93500000	0.276658
chr1	93500000	93600000	0.309593
chr1	93600000	93700000	0.370759
chr1	93700000	93800000	0.425024
chr1	93800000	93900000	0.314926
chr1	93900000	94000000	0.304575
chr1	94000000	94100000	0.292028
chr1	94100000	94200000	0.264738
chr1	94200000	94300000	0.275403
chr1	94300000	94400000	0.211728
chr1	94400000	94500000	0.226784
chr1	94500000	94600000	0.183811
chr1	94600000	94700000	0.204514
chr1	94700000	94800000	0.198554
chr1	94800000	94900000	0.190398
chr1	94900000	95000000	0.183498
chr1	95000000	95100000	0.184125
chr1	95100000	95200000	0.224902
chr1	95200000	95300000	0.170951
chr1	95300000	95400000	0.20765
chr1	95400000	95500000	0.366995
chr1	95500000	95600000	0.191967
chr1	95600000	95700000	0.188516
chr1	95700000	95800000	0.171264
chr1	95800000	95900000	0.241213
chr1	95900000	96000000	0.193221
chr1	96000000	96100000	0.227098
chr1	96100000	96200000	0.218315
chr1	96200000	96300000	0.177851
chr1	96300000	96400000	0.156208
chr1	96400000	96500000	0.15809
chr1	96500000	96600000	0.217688
chr1	96600000	96700000	0.192594
chr1	96700000	96800000	0.224902
chr1	96800000	96900000	0.205455
chr1	96900000	97000000	0.198554
chr1	97000000	97100000	0.175342
chr1	97100000	97200000	0.230862
chr1	97200000	97300000	0.190712
chr1	97300000	97400000	0.212983
chr1	97400000	97500000	0.172833
chr1	97500000	97600000	0.249368
chr1	97600000	97700000	0.271325
chr1	97700000	97800000	0.350371
chr1	97800000	97900000	0.301752
chr1	97900000	98000000	0.284813
chr1	98000000	98100000	0.313044
chr1	98100000	98200000	0.253133
chr1	98200000	98300000	0.268189
chr1	98300000	98400000	0.198554
chr1	98400000	98500000	0.190085
chr1	98500000	98600000	0.215492
chr1	98600000	98700000	0.23243
chr1	98700000	98800000	0.189771
chr1	98800000	98900000	0.238704
chr1	98900000	99000000	0.154326
chr1	99000000	99100000	0.19228
chr1	99100000	99200000	0.205455
chr1	99200000	99300000	0.182557
chr1	99300000	99400000	0.201377
chr1	99400000	99500000	0.193849
chr1	99500000	99600000	0.184752
chr1	99600000	99700000	0.160913
chr1	99700000	99800000	0.228039
chr1	99800000	99900000	0.1606
chr1	99900000	100000000	0.167187
chr1	100000000	100100000	0.171892
chr1	100100000	100200000	0.156836
chr1	100200000	100300000	0.209532
chr1	100300000	100400000	0.171264
chr1	100400000	100500000	0.177851
chr1	100500000	100600000	0.144289
chr1	100600000	100700000	0.212355
chr1	100700000	100800000	0.235567
chr1	100800000	100900000	0.212669
chr1	100900000	101000000	0.191967
chr1	101000000	101100000	0.204827
chr1	101100000	101200000	0.19228
chr1	101200000	101300000	0.183811
chr1	101300000	101400000	0.196985
chr1	101400000	101500000	0.209846
chr1	101500000	101600000	0.187889
chr1	101600000	101700000	0.159972
chr1	101700000	101800000	0.176283
chr1	101800000	101900000	0.169696
chr1	101900000	102000000	0.215492
chr1	102000000	102100000	0.234312
chr1	102100000	102200000	0.162168
chr1	102200000	102300000	0.173146
chr1	102300000	102400000	0.185066
chr1	102400000	102500000	0.164677
chr1	102500000	102600000	0.161541
chr1	102600000	102700000	0.216119
chr1	102700000	102800000	0.17942
chr1	102800000	102900000	0.19824
chr1	102900000	103000000	0.146484
chr1	103000000	103100000	0.242781
chr1	103100000	103200000	0.244977
chr1	103200000	103300000	0.265679
chr1	103300000	103400000	0.202004
chr1	103400000	103500000	0.208905
chr1	103500000	103600000	0.2042
chr1	103600000	103700000	0.181929
chr1	103700000	103800000	0.187889
chr1	103800000	103900000	0.164991
chr1	103900000	104000000	0.192594
chr1	104000000	104100000	0.180675
chr1	104100000	104200000	0.182243
chr1	104200000	104300000	0.201063
chr1	104300000	104400000	0.15809
chr1	104400000	104500000	0.183498
chr1	104500000	104600000	0.165932
chr1	104600000	104700000	0.191967
chr1	104700000	104800000	0.183498
chr1	104800000	104900000	0.155895
chr1	104900000	105000000	0.24435
chr1	105000000	105100000	0.220824
chr1	105100000	105200000	0.222079
chr1	105200000	105300000	0.212042
chr1	105300000	105400000	0.233058
chr1	105400000	105500000	0.254074
chr1	105500000	105600000	0.258779
chr1	105600000	105700000	0.273835
chr1	105700000	105800000	0.25721
chr1	105800000	105900000	0.338765
chr1	105900000	106000000	0.250623
chr1	106000000	106100000	0.347234
chr1	106100000	106200000	0.254387
chr1	106200000	106300000	0.286068
chr1	106300000	106400000	0.237135
chr1	106400000	106500000	0.243722
chr1	106500000	106600000	0.226784
chr1	106600000	106700000	0.314612
chr1	106700000	106800000	0.343156
chr1	106800000	106900000	0.23243
chr1	106900000	107000000	0.214865
chr1	107000000	107100000	0.176283
chr1	107100000	107200000	0.17001
chr1	107200000	107300000	0.213296
chr1	107300000	107400000	0.191026
chr1	107400000	107500000	0.196985
chr1	107500000	107600000	0.159659
chr1	107600000	107700000	0.176283
chr1	107700000	107800000	0.172833
chr1	107800000	107900000	0.206709
chr1	107900000	108000000	0.228039
chr1	108000000	108100000	0.218629
chr1	108100000	108200000	0.181929
chr1	108200000	108300000	0.146171
chr1	108300000	108400000	0.215178
chr1	108400000	108500000	0.221452
chr1	108500000	108600000	0.202631
chr1	108600000	108700000	0.204827
chr1	108700000	108800000	0.220824
chr1	108800000	108900000	0.205768
chr1	108900000	109000000	0.259092
chr1	109000000	109100000	0.196044
chr1	109100000	109200000	0.217688
chr1	109200000	109300000	0.187262
chr1	109300000	109500000	0.201063
chr1	109500000	109600000	0.226157
chr1	109600000	109700000	0.230862
chr1	109700000	109800000	0.125155
chr1	109800000	109900000	0.166873
chr1	109900000	110000000	0.169696
chr1	110000000	110100000	0.146171
chr1	110100000	110200000	0.196358
chr1	110200000	110300000	0.198554
chr1	110300000	110400000	0.221452
chr1	110400000	110500000	0.176597
chr1	110500000	110600000	0.148053
chr1	110600000	110700000	0.15464
chr1	110700000	110800000	0.177851
chr1	110800000	110900000	0.136133
chr1	110900000	111000000	0.206396
chr1	111000000	111100000	0.184752
chr1	111100000	111200000	0.186321
chr1	111200000	111300000	0.202004
chr1	111300000	111400000	0.195731
chr1	111400000	111500000	0.203573
chr1	111500000	111600000	0.18287
chr1	111600000	111700000	0.280108
chr1	111700000	111800000	0.209219
chr1	111800000	111900000	0.157463
chr1	111900000	112000000	0.189771
chr1	112000000	112100000	0.154326
chr1	112100000	112200000	0.191967
chr1	112200000	112300000	0.232744
chr1	112300000	112400000	0.178479
chr1	112400000	112500000	0.226157
chr1	112500000	112600000	0.213296
chr1	112600000	112700000	0.207964
chr1	112700000	112800000	0.165618
chr1	112800000	112900000	0.203259
chr1	112900000	113000000	0.194476
chr1	113000000	113100000	0.21957
chr1	113100000	113200000	0.157463
chr1	113200000	113300000	0.180675
chr1	113300000	113400000	0.159972
chr1	113400000	113500000	0.198554
chr1	113500000	113600000	0.182243
chr1	113600000	113700000	0.192594
chr1	113700000	113800000	0.200122
chr1	113800000	113900000	0.182243
chr1	113900000	114000000	0.170637
chr1	114000000	114100000	0.221138
chr1	114100000	114200000	0.255015
chr1	114200000	114300000	0.178165
chr1	114300000	114400000	0.184752
chr1	114400000	114500000	0.153699
chr1	114500000	114600000	0.240899
chr1	114600000	114700000	0.198554
chr1	114700000	114800000	0.200436
chr1	114800000	114900000	0.199181
chr1	114900000	115000000	0.170951
chr1	115000000	115100000	0.155267
chr1	115100000	115200000	0.194476
chr1	115200000	115300000	0.146484
chr1	115300000	115400000	0.196358
chr1	115400000	115500000	0.197299
chr1	115500000	115600000	0.17942
chr1	115600000	115700000	0.189771
chr1	115700000	115800000	0.184752
chr1	115800000	115900000	0.180047
chr1	115900000	116000000	0.126723
chr1	116000000	116100000	0.172205
chr1	116100000	116200000	0.1675
chr1	116200000	116300000	0.165305
chr1	116300000	116400000	0.175656
chr1	116400000	116500000	0.171892
chr1	116500000	116600000	0.169696
chr1	116600000	116700000	0.204827
chr1	116700000	116800000	0.180047
chr1	116800000	116900000	0.173774
chr1	116900000	117000000	0.165305
chr1	117000000	117100000	0.2042
chr1	117100000	117200000	0.138643
chr1	117200000	117300000	0.208591
chr1	117300000	117400000	0.17346
chr1	117400000	117500000	0.228353
chr1	117500000	117600000	0.164677
chr1	117600000	117700000	0.211414
chr1	117700000	117800000	0.267561
chr1	117800000	117900000	0.239331
chr1	117900000	118000000	0.237449
chr1	118000000	118100000	0.289518
chr1	118100000	118200000	0.285754
chr1	118200000	118300000	0.231176
chr1	118300000	118400000	0.407772
chr1	118400000	118500000	0.327473
chr1	118500000	118600000	0.323709
chr1	118600000	118700000	0.33406
chr1	118700000	118800000	0.299556
chr1	118800000	118900000	0.314612
chr1	118900000	119000000	0.321513
chr1	119000000	119100000	0.307711
chr1	119100000	119200000	0.298301
chr1	119200000	119300000	0.281363
chr1	119300000	119400000	0.285127
chr1	119400000	119500000	0.414359
chr1	119500000	119600000	0.354135
chr1	119600000	119700000	0.322768
chr1	119700000	119800000	0.245291
chr1	119800000	119900000	0.325277
chr1	119900000	120000000	0.317121
chr1	120000000	120100000	0.338451
chr1	120100000	120200000	0.372641
chr1	120200000	120300000	0.333746
chr1	120300000	120400000	0.286068
chr1	120400000	120500000	0.306143
chr1	120500000	120600000	0.263484
chr1	120600000	120700000	0.244977
chr1	120700000	120800000	0.256269
chr1	120800000	120900000	0.202945
chr1	120900000	121000000	0.222706
chr1	121000000	121100000	0.26913
chr1	121100000	121200000	0.227412
chr1	121200000	121300000	0.311162
chr1	121300000	121400000	0.311789
chr1	121400000	121500000	0.368563
chr1	121500000	121600000	0.303947
chr1	121600000	121700000	0.199808
chr1	121700000	121800000	0.243722
chr1	121800000	121900000	0.189771
chr1	121900000	122000000	0.149307
chr1	122000000	122100000	0.18287
chr1	122100000	122200000	0.176597
chr1	122200000	122300000	0.141466
chr1	122300000	122400000	0.197613
chr1	122400000	122500000	0.136447
chr1	122500000	122600000	0.179106
chr1	122600000	122700000	0.200749
chr1	122700000	122800000	0.186007
chr1	122800000	122900000	0.209846
chr1	122900000	123000000	0.187889
chr1	123000000	123100000	0.199181
chr1	123100000	123200000	0.183498
chr1	123200000	123300000	0.197926
chr1	123300000	123400000	0.168755
chr1	123400000	123500000	0.179734
chr1	123500000	123600000	0.16405
chr1	123600000	123700000	0.159031
chr1	123700000	123800000	0.142407
chr1	123800000	123900000	0.138956
chr1	123900000	124000000	0.150562
chr1	124000000	124100000	0.179106
chr1	124100000	124200000	0.189144
chr1	124200000	124300000	0.154012
chr1	124300000	124400000	0.202004
chr1	124400000	124500000	0.162795
chr1	124500000	124600000	0.165618
chr1	124600000	124700000	0.162482
chr1	124700000	124800000	0.167814
chr1	124800000	124900000	0.136761
chr1	124900000	125000000	0.205768
chr1	125000000	125100000	0.191339
chr1	125100000	125200000	0.236194
chr1	125200000	125300000	0.285441
chr1	125300000	125400000	0.31618
chr1	125400000	125500000	0.304888
chr1	125500000	125600000	0.275403
chr1	125600000	125700000	0.287636
chr1	125700000	125800000	0.209532
chr1	125800000	125900000	0.197613
chr1	125900000	126000000	0.220824
chr1	126000000	126100000	0.259406
chr1	126100000	126200000	0.259092
chr1	126200000	126300000	0.215492
chr1	126300000	126400000	0.246545
chr1	126400000	126500000	0.295792
chr1	126500000	126600000	0.250623
chr1	126600000	126700000	0.29736
chr1	126700000	126800000	0.265052
chr1	126800000	126900000	0.228666
chr1	126900000	127000000	0.285441
chr1	127000000	127100000	0.242154
chr1	127100000	127200000	0.27509
chr1	127200000	127300000	0.350684
chr1	127300000	127400000	0.360408
chr1	127400000	127500000	0.33751
chr1	127500000	127600000	0.322768
chr1	127600000	127700000	0.340333
chr1	127700000	127800000	0.290459
chr1	127800000	127900000	0.372328
chr1	127900000	128000000	0.368563
chr1	128000000	128100000	0.362917
chr1	128100000	128200000	0.220824
chr1	128200000	128300000	0.310221
chr1	128300000	128400000	0.330609
chr1	128400000	128500000	0.371073
chr1	128500000	128600000	0.312103
chr1	128600000	128700000	0.333432
chr1	128700000	128800000	0.329041
chr1	128800000	128900000	0.331864
chr1	128900000	129000000	0.227412
chr1	129000000	129100000	0.248741
chr1	129100000	129200000	0.219883
chr1	129200000	129300000	0.163736
chr1	129300000	129400000	0.180047
chr1	129400000	129500000	0.188203
chr1	129500000	129600000	0.19479
chr1	129600000	129700000	0.143034
chr1	129700000	129800000	0.166559
chr1	129800000	129900000	0.184752
chr1	129900000	130000000	0.159659
chr1	130000000	130100000	0.155895
chr1	130100000	130200000	0.166873
chr1	130200000	130300000	0.190712
chr1	130300000	130400000	0.240586
chr1	130400000	130500000	0.285127
chr1	130500000	130600000	0.295478
chr1	130600000	130700000	0.270071
chr1	130700000	130800000	0.347234
chr1	130800000	130900000	0.290773
chr1	130900000	131000000	0.336883
chr1	131000000	131100000	0.332491
chr1	131100000	131200000	0.428161
chr1	131200000	131300000	0.32214
chr1	131300000	131400000	0.224902
chr1	131400000	131500000	0.217688
chr1	131500000	131600000	0.276658
chr1	131600000	131700000	0.340019
chr1	131700000	131800000	0.340647
chr1	131800000	131900000	0.417496
chr1	131900000	132000000	0.459842
chr1	132000000	132100000	0.389266
chr1	132100000	132200000	0.412791
chr1	132200000	132300000	0.369191
chr1	132300000	132400000	0.366368
chr1	132400000	132500000	0.343783
chr1	132500000	132600000	0.382051
chr1	132600000	132700000	0.457332
chr1	132700000	132800000	0.341588
chr1	132800000	132900000	0.324022
chr1	132900000	133000000	0.396794
chr1	133000000	133100000	0.543906
chr1	133100000	133200000	0.432866
chr1	133200000	133300000	0.398362
chr1	133300000	133400000	0.420633
chr1	133400000	133500000	0.355703
chr1	133500000	133600000	0.420006
chr1	133600000	133700000	0.403067
chr1	133700000	133800000	0.467056
chr1	133800000	133900000	0.379856
chr1	133900000	134000000	0.33751
chr1	134000000	134100000	0.340019
chr1	134100000	134200000	0.365427
chr1	134200000	134300000	0.418751
chr1	134300000	134400000	0.43663
chr1	134400000	134500000	0.392089
chr1	134500000	134600000	0.367622
chr1	134600000	134700000	0.366995
chr1	134700000	134800000	0.420006
chr1	134800000	134900000	0.341901
chr1	134900000	135000000	0.376405
chr1	135000000	135100000	0.360722
chr1	135100000	135200000	0.467997
chr1	135200000	135300000	0.395226
chr1	135300000	135400000	0.43067
chr1	135400000	135500000	0.426279
chr1	135500000	135600000	0.356017
chr1	135600000	135700000	0.34096
chr1	135700000	135800000	0.393971
chr1	135800000	135900000	0.346607
chr1	135900000	136000000	0.309593
chr1	136000000	136100000	0.325904
chr1	136100000	136200000	0.391148
chr1	136200000	136300000	0.341274
chr1	136300000	136400000	0.324963
chr1	136400000	136500000	0.486504
chr1	136500000	136600000	0.534495
chr1	136600000	136700000	0.52289
chr1	136700000	136800000	0.625146
chr1	136800000	136900000	0.382992
chr1	136900000	137000000	0.36229
chr1	137000000	137100000	0.38362
chr1	137100000	137200000	0.355703
chr1	137200000	137300000	0.350998
chr1	137300000	137400000	0.235881
chr1	137400000	137500000	0.209532
chr1	137500000	137600000	0.197299
chr1	137600000	137700000	0.234626
chr1	137700000	137800000	0.192594
chr1	137800000	137900000	0.212355
chr1	137900000	138000000	0.207023
chr1	138000000	138100000	0.233058
chr1	138100000	138200000	0.231489
chr1	138200000	138300000	0.236508
chr1	138300000	138400000	0.269443
chr1	138400000	138500000	0.245604
chr1	138500000	138600000	0.333746
chr1	138600000	138700000	0.281049
chr1	138700000	138800000	0.292655
chr1	138800000	138900000	0.288577
chr1	138900000	139000000	0.442904
chr1	139000000	139100000	0.261602
chr1	139100000	139200000	0.308025
chr1	139200000	139300000	0.311475
chr1	139300000	139400000	0.226784
chr1	139400000	139500000	0.30332
chr1	139500000	139600000	0.196672
chr1	139600000	139700000	0.167814
chr1	139700000	139800000	0.143975
chr1	139800000	139900000	0.157777
chr1	139900000	140000000	0.217374
chr1	140000000	140100000	0.237135
chr1	140100000	140200000	0.17942
chr1	140200000	140300000	0.184125
chr1	140300000	140500000	0.166246
chr1	140500000	140600000	0.170951
chr1	140600000	140700000	0.169696
chr1	140700000	140800000	0.251251
chr1	140800000	140900000	0.202945
chr1	140900000	141000000	0.240272
chr1	141000000	141100000	0.167814
chr1	141100000	141200000	0.260661
chr1	141200000	141300000	0.201063
chr1	141300000	141400000	0.20765
chr1	141400000	141500000	0.148994
chr1	141500000	141600000	0.215806
chr1	141600000	141700000	0.179106
chr1	141700000	141800000	0.151503
chr1	141800000	141900000	0.180988
chr1	141900000	142000000	0.227098
chr1	142000000	142100000	0.154326
chr1	142100000	142200000	0.19824
chr1	142200000	142300000	0.168441
chr1	142300000	142400000	0.18287
chr1	142400000	142500000	0.161854
chr1	142500000	142600000	0.218942
chr1	142600000	142700000	0.199181
chr1	142700000	142800000	0.153699
chr1	142800000	142900000	0.196672
chr1	142900000	143000000	0.205455
chr1	143000000	143100000	0.169382
chr1	143100000	143200000	0.186007
chr1	143200000	143300000	0.211414
chr1	143300000	143400000	0.283559
chr1	143400000	143500000	0.115431
chr1	143500000	143600000	0.287009
chr1	143600000	143700000	0.243095
chr1	143700000	143800000	0.392089
chr1	143800000	143900000	0.289518
chr1	143900000	144000000	0.241527
chr1	144000000	144100000	0.245918
chr1	144100000	144200000	0.25376
chr1	144200000	144300000	0.271325
chr1	144300000	144400000	0.23243
chr1	144400000	144500000	0.180988
chr1	144500000	144600000	0.196985
chr1	144600000	144700000	0.200436
chr1	144700000	144800000	0.190085
chr1	144800000	144900000	0.27509
chr1	144900000	145000000	0.186634
chr1	145000000	145100000	0.157777
chr1	145100000	145200000	0.190398
chr1	145200000	145300000	0.178165
chr1	145300000	145400000	0.15809
chr1	145400000	145500000	0.155581
chr1	145500000	145600000	0.269443
chr1	145600000	145700000	0.175969
chr1	145700000	145800000	0.216747
chr1	145800000	145900000	0.178479
chr1	145900000	146000000	0.197926
chr1	146000000	146100000	0.196985
chr1	146100000	146200000	0.260974
chr1	146200000	146300000	0.225529
chr1	146300000	146400000	0.189771
chr1	146400000	146500000	0.235253
chr1	146500000	146600000	0.138015
chr1	146600000	146700000	0.183498
chr1	146700000	146800000	0.203573
chr1	146800000	146900000	0.178165
chr1	146900000	147000000	0.196044
chr1	147000000	147100000	0.199495
chr1	147100000	147200000	0.138956
chr1	147200000	147300000	0.201377
chr1	147300000	147400000	0.21706
chr1	147400000	147500000	0.205768
chr1	147500000	147600000	0.207964
chr1	147600000	147700000	0.15464
chr1	147700000	147800000	0.177538
chr1	147800000	147900000	0.181302
chr1	147900000	148000000	0.165618
chr1	148000000	148100000	0.206709
chr1	148100000	148200000	0.203886
chr1	148200000	148300000	0.428161
chr1	148300000	148400000	0.211101
chr1	148400000	148500000	0.225843
chr1	148500000	148600000	0.205768
chr1	148600000	148700000	0.178479
chr1	148700000	148800000	0.198554
chr1	148800000	148900000	0.163109
chr1	148900000	149000000	0.146484
chr1	149000000	149100000	0.158718
chr1	149100000	149200000	0.200436
chr1	149200000	149300000	0.18287
chr1	149300000	149400000	0.240899
chr1	149400000	149500000	0.207023
chr1	149500000	149600000	0.324022
chr1	149600000	149700000	0.174715
chr1	149700000	149800000	0.183498
chr1	149800000	149900000	0.254701
chr1	149900000	150000000	0.28199
chr1	150000000	150100000	0.2478
chr1	150100000	150200000	0.221138
chr1	150200000	150300000	0.302693
chr1	150300000	150400000	0.279795
chr1	150400000	150500000	0.303634
chr1	150500000	150600000	0.273521
chr1	150600000	150700000	0.271639
chr1	150700000	150800000	0.2478
chr1	150800000	150900000	0.258465
chr1	150900000	151000000	0.260033
chr1	151000000	151100000	0.330609
chr1	151100000	151200000	0.310534
chr1	151200000	151300000	0.43318
chr1	151300000	151400000	0.36229
chr1	151400000	151500000	0.467684
chr1	151500000	151600000	0.457332
chr1	151600000	151700000	0.408713
chr1	151700000	151800000	0.304888
chr1	151800000	151900000	0.374837
chr1	151900000	152000000	0.399303
chr1	152000000	152100000	0.414987
chr1	152100000	152200000	0.292028
chr1	152200000	152300000	0.357585
chr1	152300000	152400000	0.296105
chr1	152400000	152500000	0.304888
chr1	152500000	152600000	0.405263
chr1	152600000	152700000	0.357899
chr1	152700000	152800000	0.445727
chr1	152800000	152900000	0.354762
chr1	152900000	153000000	0.449491
chr1	153000000	153100000	0.412791
chr1	153100000	153200000	0.399931
chr1	153200000	153300000	0.417496
chr1	153300000	153400000	0.371387
chr1	153400000	153500000	0.3281
chr1	153500000	153600000	0.472702
chr1	153600000	153700000	0.357271
chr1	153700000	153800000	0.361663
chr1	153800000	153900000	0.32214
chr1	153900000	154000000	0.386443
chr1	154000000	154100000	0.26317
chr1	154100000	154200000	0.252192
chr1	154200000	154300000	0.305516
chr1	154300000	154400000	0.24435
chr1	154400000	154500000	0.23839
chr1	154500000	154600000	0.214237
chr1	154600000	154700000	0.226784
chr1	154700000	154800000	0.292969
chr1	154800000	154900000	0.294223
chr1	154900000	155000000	0.308339
chr1	155000000	155100000	0.342842
chr1	155100000	155200000	0.340333
chr1	155200000	155300000	0.341588
chr1	155300000	155400000	0.251251
chr1	155400000	155500000	0.344097
chr1	155500000	155600000	0.370759
chr1	155600000	155700000	0.337824
chr1	155700000	155800000	0.304575
chr1	155800000	155900000	0.295164
chr1	155900000	156000000	0.321826
chr1	156000000	156100000	0.335314
chr1	156100000	156200000	0.196985
chr1	156200000	156300000	0.365427
chr1	156300000	156400000	0.405577
chr1	156400000	156500000	0.4153
chr1	156500000	156600000	0.518498
chr1	156600000	156700000	0.44604
chr1	156700000	156800000	0.427847
chr1	156800000	156900000	0.379228
chr1	156900000	157000000	0.387384
chr1	157000000	157100000	0.383933
chr1	157100000	157200000	0.279795
chr1	157200000	157300000	0.216747
chr1	157300000	157400000	0.273835
chr1	157400000	157500000	0.39303
chr1	157500000	157600000	0.31273
chr1	157600000	157700000	0.255328
chr1	157700000	157800000	0.265052
chr1	157800000	157900000	0.268502
chr1	157900000	158000000	0.165305
chr1	158000000	158100000	0.221138
chr1	158100000	158200000	0.248114
chr1	158200000	158300000	0.251251
chr1	158300000	158400000	0.262856
chr1	158400000	158500000	0.15464
chr1	158500000	158600000	0.249055
chr1	158600000	158700000	0.221452
chr1	158700000	158800000	0.164677
chr1	158800000	158900000	0.283872
chr1	158900000	159000000	0.238704
chr1	159000000	159100000	0.257838
chr1	159100000	159200000	0.238704
chr1	159200000	159300000	0.232744
chr1	159300000	159400000	0.258465
chr1	159400000	159500000	0.224588
chr1	159500000	159600000	0.227098
chr1	159600000	159700000	0.224588
chr1	159700000	159800000	0.266934
chr1	159800000	159900000	0.290773
chr1	159900000	160000000	0.269443
chr1	160000000	160100000	0.256269
chr1	160100000	160200000	0.307084
chr1	160200000	160300000	0.247486
chr1	160300000	160400000	0.25972
chr1	160400000	160500000	0.245291
chr1	160500000	160600000	0.196672
chr1	160600000	160700000	0.23494
chr1	160700000	160800000	0.27258
chr1	160800000	160900000	0.400872
chr1	160900000	161000000	0.369191
chr1	161000000	161100000	0.355703
chr1	161100000	161200000	0.361976
chr1	161200000	161300000	0.473643
chr1	161300000	161400000	0.290146
chr1	161400000	161500000	0.292341
chr1	161500000	161600000	0.245604
chr1	161600000	161700000	0.280108
chr1	161700000	161800000	0.289518
chr1	161800000	161900000	0.219256
chr1	161900000	162000000	0.349116
chr1	162000000	162100000	0.311162
chr1	162100000	162200000	0.269757
chr1	162200000	162300000	0.317121
chr1	162300000	162400000	0.292341
chr1	162400000	162500000	0.255956
chr1	162500000	162600000	0.321513
chr1	162600000	162700000	0.296105
chr1	162700000	162800000	0.242781
chr1	162800000	162900000	0.28795
chr1	162900000	163000000	0.239017
chr1	163000000	163100000	0.189144
chr1	163100000	163200000	0.245918
chr1	163200000	163300000	0.248114
chr1	163300000	163400000	0.305202
chr1	163400000	163500000	0.233058
chr1	163500000	163600000	0.227412
chr1	163600000	163700000	0.256897
chr1	163700000	163800000	0.264738
chr1	163800000	163900000	0.298615
chr1	163900000	164000000	0.265366
chr1	164000000	164100000	0.364172
chr1	164100000	164200000	0.336883
chr1	164200000	164300000	0.391461
chr1	164300000	164400000	0.417182
chr1	164400000	164500000	0.376092
chr1	164500000	164600000	0.281677
chr1	164600000	164700000	0.276972
chr1	164700000	164800000	0.294537
chr1	164800000	164900000	0.258465
chr1	164900000	165000000	0.351625
chr1	165000000	165100000	0.314298
chr1	165100000	165200000	0.445727
chr1	165200000	165300000	0.455137
chr1	165300000	165400000	0.307711
chr1	165400000	165500000	0.297046
chr1	165500000	165600000	0.432866
chr1	165600000	165700000	0.412791
chr1	165700000	165800000	0.343156
chr1	165800000	165900000	0.356644
chr1	165900000	166000000	0.228353
chr1	166000000	166100000	0.363858
chr1	166100000	166200000	0.414046
chr1	166200000	166300000	0.284186
chr1	166300000	166400000	0.487758
chr1	166400000	166500000	0.258779
chr1	166500000	166600000	0.252505
chr1	166600000	166700000	0.242154
chr1	166700000	166800000	0.279167
chr1	166800000	166900000	0.249368
chr1	166900000	167000000	0.407459
chr1	167000000	167100000	0.299556
chr1	167100000	167200000	0.367936
chr1	167200000	167300000	0.466743
chr1	167300000	167400000	0.438826
chr1	167400000	167500000	0.323709
chr1	167500000	167600000	0.339392
chr1	167600000	167700000	0.329982
chr1	167700000	167800000	0.308652
chr1	167800000	167900000	0.262229
chr1	167900000	168000000	0.220511
chr1	168000000	168100000	0.251878
chr1	168100000	168200000	0.294851
chr1	168200000	168300000	0.317435
chr1	168300000	168400000	0.337824
chr1	168400000	168500000	0.333432
chr1	168500000	168600000	0.238076
chr1	168600000	168700000	0.233685
chr1	168700000	168800000	0.219256
chr1	168800000	168900000	0.18287
chr1	168900000	169000000	0.185693
chr1	169000000	169100000	0.212355
chr1	169100000	169200000	0.232744
chr1	169200000	169300000	0.203886
chr1	169300000	169400000	0.20169
chr1	169400000	169500000	0.294851
chr1	169500000	169600000	0.295792
chr1	169600000	169700000	0.245604
chr1	169700000	169800000	0.234626
chr1	169800000	169900000	0.230548
chr1	169900000	170000000	0.312103
chr1	170000000	170100000	0.309907
chr1	170100000	170200000	0.362917
chr1	170200000	170300000	0.287009
chr1	170300000	170400000	0.321513
chr1	170400000	170500000	0.290146
chr1	170500000	170600000	0.343156
chr1	170600000	170700000	0.307084
chr1	170700000	170800000	0.318062
chr1	170800000	170900000	0.387384
chr1	170900000	171000000	0.412164
chr1	171000000	171100000	0.625774
chr1	171100000	171200000	0.319003
chr1	171200000	171300000	0.56304
chr1	171300000	171400000	0.451686
chr1	171400000	171500000	0.654945
chr1	171500000	171600000	0.616991
chr1	171600000	171700000	0.29736
chr1	171700000	171800000	0.305516
chr1	171800000	171900000	0.25721
chr1	171900000	172000000	0.302065
chr1	172000000	172100000	0.509715
chr1	172100000	172200000	0.499678
chr1	172200000	172300000	0.465174
chr1	172300000	172400000	0.438826
chr1	172400000	172500000	0.412477
chr1	172500000	172600000	0.384874
chr1	172600000	172700000	0.283872
chr1	172700000	172800000	0.22898
chr1	172800000	172900000	0.212042
chr1	172900000	173000000	0.199495
chr1	173000000	173100000	0.187262
chr1	173100000	173200000	0.160913
chr1	173200000	173300000	0.186634
chr1	173300000	173400000	0.247486
chr1	173400000	173500000	0.283872
chr1	173500000	173600000	0.212983
chr1	173600000	173700000	0.196044
chr1	173700000	173800000	0.20169
chr1	173800000	173900000	0.230862
chr1	173900000	174000000	0.26317
chr1	174000000	174100000	0.197613
chr1	174100000	174200000	0.199808
chr1	174200000	174300000	0.245604
chr1	174300000	174400000	0.193535
chr1	174400000	174500000	0.22647
chr1	174500000	174600000	0.229607
chr1	174600000	174700000	0.24435
chr1	174700000	174800000	0.245918
chr1	174800000	174900000	0.214865
chr1	174900000	175000000	0.207964
chr1	175000000	175100000	0.237763
chr1	175100000	175200000	0.179106
chr1	175200000	175300000	0.183184
chr1	175300000	175400000	0.207023
chr1	175400000	175500000	0.217374
chr1	175500000	175600000	0.260347
chr1	175600000	175700000	0.31273
chr1	175700000	175800000	0.25972
chr1	175800000	175900000	0.277913
chr1	175900000	176000000	0.351312
chr1	176000000	176100000	0.237135
chr1	176100000	176200000	0.204827
chr1	176200000	176300000	0.239331
chr1	176300000	176400000	0.207023
chr1	176400000	176500000	0.222706
chr1	176500000	176600000	0.261915
chr1	176600000	176700000	0.236822
chr1	176700000	176800000	0.213924
chr1	176800000	176900000	0.307398
chr1	176900000	177000000	0.35884
chr1	177000000	177100000	0.274462
chr1	177100000	177200000	0.183184
chr1	177200000	177300000	0.183811
chr1	177300000	177400000	0.332178
chr1	177400000	177500000	0.406518
chr1	177500000	177600000	0.305829
chr1	177600000	177700000	0.381424
chr1	177700000	177800000	0.285754
chr1	177800000	177900000	0.26317
chr1	177900000	178000000	0.338451
chr1	178000000	178100000	0.284186
chr1	178100000	178200000	0.314612
chr1	178200000	178300000	0.37766
chr1	178300000	178400000	0.280108
chr1	178400000	178500000	0.300183
chr1	178500000	178600000	0.294537
chr1	178600000	178700000	0.292969
chr1	178700000	178800000	0.300811
chr1	178800000	178900000	0.292028
chr1	178900000	179000000	0.37421
chr1	179000000	179100000	0.325904
chr1	179100000	179200000	0.407145
chr1	179200000	179300000	0.380797
chr1	179300000	179400000	0.471761
chr1	179400000	179500000	0.486504
chr1	179500000	179600000	0.438512
chr1	179600000	179700000	0.503128
chr1	179700000	179800000	0.388325
chr1	179800000	179900000	0.40589
chr1	179900000	180000000	0.362917
chr1	180000000	180100000	0.242468
chr1	180100000	180200000	0.305516
chr1	180200000	180300000	0.362604
chr1	180300000	180400000	0.387384
chr1	180400000	180500000	0.341901
chr1	180500000	180600000	0.477094
chr1	180600000	180700000	0.443845
chr1	180700000	180800000	0.426906
chr1	180800000	180900000	0.439453
chr1	180900000	181000000	0.462665
chr1	181000000	181100000	0.298929
chr1	181100000	181200000	0.444158
chr1	181200000	181300000	0.418124
chr1	181300000	181400000	0.358212
chr1	181400000	181500000	0.382365
chr1	181500000	181600000	0.389579
chr1	181600000	181700000	0.392716
chr1	181700000	181800000	0.455137
chr1	181800000	181900000	0.48023
chr1	181900000	182000000	0.342842
chr1	182000000	182100000	0.451059
chr1	182100000	182200000	0.424397
chr1	182200000	182300000	0.427847
chr1	182300000	182400000	0.428161
chr1	182400000	182500000	0.373269
chr1	182500000	182600000	0.317121
chr1	182600000	182700000	0.356017
chr1	182700000	182800000	0.408713
chr1	182800000	182900000	0.382051
chr1	182900000	183000000	0.317749
chr1	183000000	183100000	0.243722
chr1	183100000	183200000	0.386443
chr1	183200000	183300000	1.12357
chr1	183300000	183400000	0.415614
chr1	183400000	183500000	0.248741
chr1	183500000	183600000	0.297674
chr1	183600000	183700000	0.372641
chr1	183700000	183800000	0.229921
chr1	183800000	183900000	0.235881
chr1	183900000	184000000	0.2478
chr1	184000000	184100000	0.365113
chr1	184100000	184200000	0.260347
chr1	184200000	184300000	0.301124
chr1	184300000	184400000	0.254701
chr1	184400000	184500000	0.361663
chr1	184500000	184600000	0.299556
chr1	184600000	184700000	0.415614
chr1	184700000	184800000	0.340333
chr1	184800000	184900000	0.373269
chr1	184900000	185000000	0.382365
chr1	185000000	185100000	0.372641
chr1	185100000	185200000	0.385815
chr1	185200000	185300000	0.420006
chr1	185300000	185400000	0.42377
chr1	185400000	185500000	0.383933
chr1	185500000	185600000	0.356017
chr1	185600000	185700000	0.366995
chr1	185700000	185800000	0.296733
chr1	185800000	185900000	0.285127
chr1	185900000	186000000	0.255642
chr1	186000000	186100000	0.207964
chr1	186100000	186200000	0.307398
chr1	186200000	186300000	0.235567
chr1	186300000	186400000	0.223961
chr1	186400000	186500000	0.270384
chr1	186500000	186600000	0.277599
chr1	186600000	186700000	0.329355
chr1	186700000	186900000	0.313671
chr1	186900000	187000000	0.375778
chr1	187000000	187100000	0.287636
chr1	187100000	187200000	0.294537
chr1	187200000	187300000	0.337824
chr1	187300000	187400000	0.412164
chr1	187400000	187500000	0.294851
chr1	187500000	187600000	0.254387
chr1	187600000	187700000	0.310848
chr1	187700000	187800000	0.318062
chr1	187800000	187900000	0.331864
chr1	187900000	188000000	0.319631
chr1	188000000	188100000	0.344097
chr1	188100000	188200000	0.339078
chr1	188200000	188300000	0.241213
chr1	188300000	188400000	0.324963
chr1	188400000	188500000	0.239645
chr1	188500000	188600000	0.29987
chr1	188600000	188700000	0.269757
chr1	188700000	188800000	0.343783
chr1	188800000	188900000	0.391775
chr1	188900000	189000000	0.418437
chr1	189000000	189100000	0.294851
chr1	189100000	189200000	0.273521
chr1	189200000	189300000	0.330923
chr1	189300000	189400000	0.302065
chr1	189400000	189500000	0.324022
chr1	189500000	189600000	0.329355
chr1	189600000	189700000	0.350684
chr1	189700000	189800000	0.47333
chr1	189800000	189900000	0.499364
chr1	189900000	190000000	0.407145
chr1	190000000	190100000	0.376719
chr1	190100000	190200000	0.330296
chr1	190200000	190300000	0.338451
chr1	190300000	190400000	0.425024
chr1	190400000	190500000	0.348175
chr1	190500000	190600000	0.317435
chr1	190600000	190700000	0.368563
chr1	190700000	190800000	0.410595
chr1	190800000	190900000	0.386756
chr1	190900000	191000000	0.415614
chr1	191000000	191100000	0.428788
chr1	191100000	191200000	0.400244
chr1	191200000	191300000	0.33751
chr1	191300000	191400000	0.434748
chr1	191400000	191500000	0.410909
chr1	191500000	191600000	0.365113
chr1	191600000	191700000	0.404322
chr1	191700000	191800000	0.30677
chr1	191800000	191900000	0.391461
chr1	191900000	192000000	0.385815
chr1	192000000	192100000	0.155895
chr1	192100000	192200000	0.319003
chr1	192200000	192300000	0.27258
chr1	192300000	192400000	0.268189
chr1	192400000	192500000	0.287636
chr1	192500000	192600000	0.261915
chr1	192600000	192700000	0.303006
chr1	192700000	192800000	0.332178
chr1	192800000	192900000	0.239645
chr1	192900000	193000000	0.186634
chr1	193000000	193100000	0.233371
chr1	193100000	193200000	0.288577
chr1	193200000	193300000	0.307711
chr1	193300000	193400000	0.276972
chr1	193400000	193500000	0.249996
chr1	193500000	193600000	0.20765
chr1	193600000	193700000	0.214237
chr1	193700000	193800000	0.177538
chr1	193800000	193900000	0.226784
chr1	193900000	194000000	0.134251
chr1	194000000	194100000	0.166559
chr1	194100000	194200000	0.121077
chr1	194200000	194300000	0.165305
chr1	194300000	194400000	0.147112
chr1	194400000	194500000	0.156208
chr1	194500000	194600000	0.146798
chr1	194600000	194700000	0.175028
chr1	194700000	194800000	0.139584
chr1	194800000	194900000	0.154326
chr1	194900000	195000000	0.205455
chr1	195000000	195100000	0.202004
chr1	195100000	195200000	0.14272
chr1	195200000	195300000	0.434434
chr1	195300000	195400000	0.280736
chr1	195400000	195471971	0
chr2	0	3000000	0
chr2	3000000	3100000	0.190085
chr2	3100000	3200000	0.328414
chr2	3200000	3300000	0.269757
chr2	3300000	3400000	0.285754
chr2	3400000	3500000	0.404008
chr2	3500000	3600000	0.269443
chr2	3600000	3700000	0.341588
chr2	3700000	3800000	0.279167
chr2	3800000	3900000	0.20169
chr2	3900000	4000000	0.242154
chr2	4000000	4100000	0.222706
chr2	4100000	4200000	0.249368
chr2	4200000	4300000	0.283245
chr2	4300000	4400000	0.262856
chr2	4400000	4500000	0.360408
chr2	4500000	4600000	0.366995
chr2	4600000	4700000	0.358526
chr2	4700000	4800000	0.372955
chr2	4800000	4900000	0.461096
chr2	4900000	5000000	0.528536
chr2	5000000	5100000	0.398362
chr2	5100000	5200000	0.278226
chr2	5200000	5300000	0.302065
chr2	5300000	5400000	0.377033
chr2	5400000	5500000	0.310848
chr2	5500000	5600000	0.313671
chr2	5600000	5700000	0.388952
chr2	5700000	5800000	0.327786
chr2	5800000	5900000	0.366681
chr2	5900000	6000000	0.454823
chr2	6000000	6100000	0.407145
chr2	6100000	6200000	0.444786
chr2	6200000	6300000	0.363545
chr2	6300000	6400000	0.384247
chr2	6400000	6500000	0.38362
chr2	6500000	6600000	0.334687
chr2	6600000	6700000	0.210473
chr2	6700000	6800000	0.240899
chr2	6800000	6900000	0.249368
chr2	6900000	7000000	0.275717
chr2	7000000	7100000	0.335314
chr2	7100000	7200000	0.191026
chr2	7200000	7300000	0.189771
chr2	7300000	7400000	0.214237
chr2	7400000	7500000	0.266934
chr2	7500000	7600000	0.220824
chr2	7600000	7700000	0.208591
chr2	7700000	7800000	0.261602
chr2	7800000	7900000	0.181616
chr2	7900000	8000000	0.20169
chr2	8000000	8100000	0.177224
chr2	8100000	8200000	0.250309
chr2	8200000	8300000	0.19824
chr2	8300000	8400000	0.215492
chr2	8400000	8500000	0.186007
chr2	8500000	8600000	0.218629
chr2	8600000	8700000	0.194162
chr2	8700000	8800000	0.168128
chr2	8800000	8900000	0.213296
chr2	8900000	9000000	0.212669
chr2	9000000	9100000	0.189771
chr2	9100000	9200000	0.171892
chr2	9200000	9300000	0.211414
chr2	9300000	9400000	0.196044
chr2	9400000	9500000	0.254701
chr2	9500000	9600000	0.310221
chr2	9600000	9700000	0.325904
chr2	9700000	9800000	0.284186
chr2	9800000	9900000	0.38707
chr2	9900000	10000000	0.399931
chr2	10000000	10100000	0.382051
chr2	10100000	10200000	0.357271
chr2	10200000	10300000	0.386756
chr2	10300000	10400000	0.393971
chr2	10400000	10500000	0.331864
chr2	10500000	10600000	0.289832
chr2	10600000	10700000	0.207023
[truncated: 24,595 more rows]

## Sheet: 4_diff_regions
chr1	4524881	4525680	1.66
chr1	4950401	4951360	1.43
chr1	5071921	5073360	1.17
chr1	6690561	6691360	1.03
chr1	7272001	7272800	1.34
chr1	9235841	9236640	1.09
chr1	10465921	10466720	1.36
chr1	13260481	13261440	1.36
chr1	14084641	14085600	1.28
chr1	14975361	14976240	1.34
chr1	16738081	16739280	0.91
chr1	17957041	17958320	0.93
chr1	18520321	18521120	1.08
chr1	19331121	19331920	1.4
chr1	19998801	19999680	1.36
chr1	20428481	20429760	1.5
chr1	22555121	22556480	1.27
chr1	23445121	23445920	1.2
chr1	23886641	23887440	1.83
chr1	24075361	24076400	1.53
chr1	24496081	24497120	1.11
chr1	24611041	24616640	0.62
chr1	27729361	27730240	1.16
chr1	28288241	28289040	1.31
chr1	33051281	33052400	1.26
chr1	33469521	33470400	1.4
chr1	33640401	33641360	1.93
chr1	34261441	34262320	1.18
chr1	34417681	34418800	1.05
chr1	34443681	34444800	1.33
chr1	34929921	34930720	1.16
chr1	35787921	35789440	1.14
chr1	36291281	36292240	0.99
chr1	36694321	36695120	1.58
chr1	37041841	37042640	1.41
chr1	37278321	37279520	0.84
chr1	38991201	38992000	1.48
chr1	40013201	40014000	1.43
chr1	40194881	40195920	1.08
chr1	40307361	40308160	1.03
chr1	43687281	43688080	1.08
chr1	44290401	44291200	1.04
chr1	44490641	44491920	1.04
chr1	45165361	45166480	1.04
chr1	46260161	46261120	1.38
chr1	47106081	47106880	1.42
chr1	48880881	48882320	1.02
chr1	52313601	52314640	1.24
chr1	54386721	54387840	1.34
chr1	56098081	56099120	1.35
chr1	58817841	58818640	1.01
chr1	59061841	59062640	1.29
chr1	60006721	60007600	1.54
chr1	61670881	61671760	1.03
chr1	62539041	62540080	1
chr1	63886641	63887440	1.4
chr1	64314321	64315280	1.06
chr1	64382961	64383760	1.02
chr1	66024161	66025200	1.12
chr1	69456001	69457040	0.84
chr1	71611921	71613120	0.98
chr1	71962401	71963200	1.6
chr1	72132161	72133120	1.02
chr1	72163921	72164720	1.29
chr1	73554881	73555920	1.34
chr1	73953041	73953840	1.78
chr1	78245041	78246080	0.99
chr1	78503521	78504480	1.4
chr1	80135041	80136320	1.17
chr1	83985521	83986640	1.26
chr1	84263281	84264560	1.07
chr1	84963521	84964400	0.5
chr1	84983201	84984000	0.84
chr1	84996961	84997760	1.5
chr1	85006401	85007600	1.2
chr1	85038401	85039360	1.22
chr1	85074401	85075200	0.88
chr1	85088001	85090240	0.94
chr1	85090401	85091440	0.69
chr1	85092161	85092960	0.74
chr1	85097441	85098400	0.64
chr1	85147601	85148400	0.64
chr1	85157841	85158720	1.25
chr1	85221441	85222240	1.1
chr1	85244881	85246000	0.51
chr1	85246561	85247360	0.53
chr1	85250401	85251920	0.72
chr1	85256481	85257280	0.53
chr1	85257681	85258720	0.43
chr1	85272161	85273280	0.48
chr1	85276241	85281280	0.64
chr1	85282321	85283360	0.81
chr1	85286321	85287200	0.53
chr1	85314241	85315040	1.06
chr1	85317521	85318320	1.07
chr1	85324561	85326160	0.67
chr1	85454001	85455120	0.76
chr1	85499201	85500240	1.17
chr1	85506001	85507280	0.9
chr1	85581441	85582560	1.16
chr1	85588401	85589680	0.7
chr1	85590801	85592480	0.51
chr1	85598081	85599040	0.53
chr1	85613361	85614880	0.84
chr1	85617441	85618480	0.69
chr1	85621521	85622720	0.78
chr1	85622801	85624960	0.8
chr1	85650001	85650960	1.06
chr1	86192161	86193280	1.37
chr1	87225521	87226400	1.75
chr1	88212081	88212880	0.65
chr1	88254481	88255440	0.98
chr1	88275281	88276080	0.72
chr1	88299761	88300640	0.89
chr1	88306801	88308000	0.75
chr1	89199601	89200640	0.93
chr1	89216641	89217760	1.06
chr1	89704401	89705200	1.94
chr1	90046241	90047440	1.31
chr1	90827601	90828560	1.04
chr1	92553361	92554560	1.22
chr1	95451521	95452640	0.62
chr1	97974881	97976000	1.24
chr1	98250321	98251120	1.37
chr1	98620161	98621040	1.31
chr1	98888881	98889680	1.34
chr1	99634881	99635840	1.04
chr1	100738561	100739600	0.89
chr1	101606321	101607600	1.09
chr1	102604961	102606160	1.1
chr1	104580721	104581840	1.11
chr1	104968641	104969440	1.32
chr1	108946001	108946800	1.45
chr1	112443361	112444160	1.12
chr1	112597441	112598320	1.59
chr1	114113281	114114320	1.01
chr1	117708321	117709120	1.16
chr1	118146481	118147920	1.01
chr1	118149361	118150480	0.85
chr1	120114961	120115840	1.39
chr1	120140641	120141520	1.21
chr1	120505761	120507280	1.32
chr1	120994081	120994880	1.56
chr1	121202641	121203680	1.1
chr1	121447761	121448800	1.13
chr1	121628001	121628800	1.48
chr1	122772321	122773360	1.07
chr1	126706001	126707360	1.36
chr1	126760481	126761440	1.34
chr1	127693041	127694160	1.25
chr1	128293761	128294800	1.36
chr1	128812001	128812880	1.47
chr1	128852401	128853520	1.24
chr1	130599681	130601200	1.09
chr1	130746881	130748080	1.32
chr1	131645361	131646320	1.39
chr1	132728241	132729040	1.48
chr1	133739921	133740880	1.25
chr1	133771361	133772480	1.29
chr1	134410721	134411520	1.52
chr1	136490241	136491120	1.29
chr1	137129361	137130320	1.29
chr1	138805201	138806080	0.84
chr1	142585201	142586080	1.17
chr1	143026561	143027440	1.2
chr1	143847361	143850000	1.28
chr1	145230961	145231760	1.42
chr1	145254721	145255520	1.22
chr1	145475361	145476240	1.42
chr1	146288401	146289520	0.99
chr1	146397201	146398320	1.11
chr1	148274001	148274800	0.96
chr1	149393121	149394480	0.98
chr1	151210241	151211680	1.13
chr1	151960961	151961760	1.08
chr1	152522881	152523680	1.58
chr1	152547041	152547840	1.56
chr1	152721201	152722320	1.56
chr1	154314001	154314800	1.44
chr1	154904001	154905200	1.13
chr1	155030321	155031680	1.28
chr1	155544001	155544800	1.73
chr1	156111761	156112640	1.39
chr1	160819361	160820160	1.32
chr1	160820241	160821520	1.16
chr1	161532641	161533520	1.36
chr1	162704481	162705600	0.99
chr1	163887201	163888640	0.98
chr1	165151601	165152480	1.37
chr1	165171761	165172640	1.62
chr1	165592641	165593520	1.21
chr1	165774401	165775360	1.59
chr1	167138881	167139680	1.36
chr1	167226161	167226960	1.15
chr1	167228561	167229360	1.62
chr1	167339681	167340960	1.32
chr1	168983041	168984000	1.18
chr1	170328961	170330000	1.25
chr1	170941921	170942880	0.79
chr1	171286161	171286960	1.15
chr1	171458001	171458800	1.48
chr1	171547281	171548080	1.31
chr1	171937121	171937920	1.64
chr1	172970961	172971760	1.2
chr1	176282081	176283200	1.05
chr1	177758161	177759040	0.87
chr1	178010241	178011360	1.31
chr1	178126241	178127200	1.29
chr1	179144561	179145440	1.36
chr1	179609841	179611040	1.22
chr1	179899601	179900400	1.46
chr1	182748721	182749600	1.43
chr1	182970001	182970800	1.43
chr1	183298481	183300320	0.56
chr1	184339681	184340880	1.39
chr1	185050881	185051680	1.95
chr1	186819521	186820400	1.36
chr1	188713761	188714640	1.25
chr1	189452641	189453760	1.08
chr1	189620081	189620880	1.67
chr1	189821521	189822560	1.56
chr1	190893841	190894640	1.69
chr1	191317921	191319280	0.85
chr1	191358081	191358960	1.38
chr1	191522641	191523440	1.66
chr1	191866641	191867440	1.68
chr1	192504881	192505680	1.46
chr1	193227041	193228560	0.88
chr1	195055681	195056960	1.21
chr1	195241041	195242560	0.69
chr1	195356401	195358080	1.3
chr1	195370961	195372560	0.9
chr10	4106081	4106880	1.28
chr10	4183361	4184240	1.77
chr10	6080481	6081280	1.18
chr10	7162641	7163600	1.31
chr10	7481761	7482640	1.22
chr10	8319361	8320560	1.08
chr10	8636241	8637120	1.46
chr10	11354561	11355360	1.6
chr10	12865681	12866480	1.22
chr10	14560721	14561920	1.23
chr10	15386641	15387840	1.15
chr10	15779681	15781040	1.38
chr10	16079201	16080240	1.37
chr10	20056001	20056800	1.77
chr10	20399361	20400160	1.28
chr10	21341681	21342480	1.65
chr10	22141601	22143520	0.59
chr10	22645841	22646640	1.65
chr10	22740561	22741360	1.4
chr10	23603601	23604480	1.51
chr10	23871601	23872720	1.1
chr10	26734161	26734960	1.48
chr10	26938241	26939040	1.76
chr10	27819681	27820480	1.15
chr10	27823121	27824000	1.19
chr10	29970241	29971680	1.12
chr10	31672721	31673680	1.41
chr10	33508561	33509360	1.25
chr10	33642321	33643120	1.18
chr10	33808961	33809760	1.56
chr10	34434321	34435360	0.93
chr10	35184401	35185200	1.45
chr10	36777201	36778320	1.05
chr10	37819681	37820560	0.99
chr10	37970001	37970800	1.46
chr10	38263601	38264800	1
chr10	39350401	39351200	1.59
chr10	41451441	41452880	1.29
chr10	42425201	42426240	1.37
chr10	42664241	42665040	1.33
chr10	43772721	43773520	1.18
chr10	43777601	43778560	1.04
chr10	43998801	43999760	1.65
chr10	44852401	44853200	1.05
chr10	46364081	46365120	1.56
chr10	46586081	46586960	1.13
chr10	47454801	47455600	1.59
chr10	47670881	47671760	1.16
chr10	47875361	47876160	1.38
chr10	48420481	48421440	1.17
chr10	50422481	50423280	1.29
chr10	52356561	52357680	2.04
chr10	56254241	56255040	1.16
chr10	57437521	57438400	1.66
chr10	58223521	58226080	0.42
chr10	58227281	58228720	0.51
chr10	58231281	58233120	0.48
chr10	58239201	58240320	0.74
chr10	59504881	59505760	1.4
chr10	59828481	59829360	1.7
chr10	60471121	60471920	1.83
chr10	62290001	62290800	1.13
chr10	63536961	63537760	1.2
chr10	63663041	63664240	1.13
chr10	68242881	68244160	1.09
chr10	68316561	68317920	1.11
chr10	70932801	70933760	1.25
chr10	70946481	70947360	1.69
chr10	71515121	71516320	1.05
chr10	73582241	73583040	1.08
chr10	75014401	75015360	1.36
chr10	75140481	75141360	1.43
chr10	75409601	75410400	1.6
chr10	75518881	75519680	1.59
chr10	76921921	76922800	1.55
chr10	77900641	77901600	1.44
chr10	77951681	77952480	0.97
chr10	78941681	78943200	0.9
chr10	79818401	79819600	1.06
chr10	79902641	79903440	1.19
chr10	80068401	80069280	1.34
chr10	80170001	80170800	1.32
chr10	80233201	80234000	2.02
chr10	80908001	80908880	1.64
chr10	81337441	81338480	1.19
chr10	81370081	81370960	1.39
chr10	83428881	83429680	1.37
chr10	83450641	83451440	1.56
chr10	83466001	83466800	1.38
chr10	83969121	83969920	1.48
chr10	84527441	84528320	1.32
chr10	86234081	86235280	1.18
chr10	86682401	86683840	1.14
chr10	89424881	89425680	1.62
chr10	91268001	91268800	1.76
chr10	93794401	93795600	1.26
chr10	94362481	94363600	1.08
chr10	94367681	94369200	0.97
chr10	94468241	94469440	1.27
chr10	94649361	94650160	1.91
chr10	95764721	95765520	1.46
chr10	96076881	96077840	0.84
chr10	98960481	98961280	1.47
chr10	99002561	99003360	1.12
chr10	99443921	99444720	1.4
chr10	99546961	99547760	1.94
chr10	100231281	100232560	1
chr10	102668001	102669520	1.26
chr10	105178481	105179520	1.13
chr10	105677041	105678080	0.91
chr10	106390161	106391040	1.37
chr10	107365841	107367280	1.23
chr10	107429201	107430320	1.45
chr10	107845761	107847120	1.05
chr10	108315361	108316160	1.61
chr10	108505361	108506160	1.39
chr10	110015521	110016320	1.25
chr10	110765121	110765920	1.08
chr10	111331521	111332320	1.77
chr10	112505761	112507120	1.21
chr10	112699041	112699840	1.29
chr10	114737121	114738240	1.04
chr10	115293281	115294080	1.41
chr10	115341201	115342000	1.64
chr10	115673361	115674160	1.39
chr10	116113121	116113920	1.26
chr10	117057361	117058240	1.27
chr10	117876001	117876800	1.21
chr10	118030081	118031120	0.98
chr10	118340881	118341920	1.23
chr10	119515441	119516320	1.28
chr10	120066001	120066800	1.46
chr10	120983521	120984480	1.5
chr10	121131521	121132400	1.42
chr10	121763041	121763840	0.8
chr10	121816641	121817680	1.21
chr10	122745361	122746720	1.73
chr10	123116881	123117760	1.09
chr10	123613441	123614240	1.63
chr10	124684881	124686080	0.94
chr10	126262241	126263120	1.37
chr10	126452161	126453040	2.05
chr10	126663921	126664720	1.67
chr10	127497361	127498240	1.17
chr10	127795041	127796160	1.27
chr10	129735281	129736240	0.94
chr10	130224001	130224800	1.34
chr10	130594001	130595600	0.89
chr11	3099841	3105040	0.44
chr11	3126641	3128000	0.52
chr11	3128881	3136400	0.5
chr11	3136721	3137920	0.33
chr11	3139921	3144080	0.48
chr11	3144161	3146720	0.46
chr11	3146961	3148560	0.44
chr11	3149601	3151680	0.5
chr11	3151761	3154560	0.51
chr11	3155041	3160960	0.48
chr11	3161201	3162800	0.53
chr11	3163601	3164800	0.46
chr11	3164881	3166800	0.59
chr11	3167121	3168640	0.51
chr11	3171281	3174560	0.32
chr11	3177041	3177840	0.43
chr11	3178961	3180480	0.39
chr11	3181921	3183520	0.51
chr11	3184241	3186960	0.39
chr11	3187041	3188320	0.55
chr11	3189441	3190960	0.41
chr11	3191281	3195760	0.55
chr11	3196241	3197440	0.38
chr11	5168321	5169840	1.32
chr11	5187441	5188240	1.45
chr11	5793841	5794640	1.52
chr11	5933841	5934640	1.43
chr11	6006081	6007040	1.26
chr11	6147601	6148960	1.04
chr11	6531441	6532240	1.11
chr11	6598321	6599120	1.61
chr11	8270161	8271120	1.48
chr11	8429041	8430240	1.51
chr11	8938081	8938960	0.87
chr11	9238001	9238960	1.54
chr11	9708401	9709600	1.04
chr11	10200721	10201520	1.3
chr11	12144961	12146320	1.18
chr11	12511601	12512960	1.03
chr11	12664001	12664960	0.93
chr11	13816241	13817040	1.17
chr11	15586961	15587760	0.68
chr11	18106961	18107760	1.25
chr11	18622961	18624000	1.6
chr11	20602801	20603760	1.32
chr11	21190641	21191840	1.26
chr11	23245761	23246880	1.19
chr11	23300881	23301760	1.45
chr11	28103521	28104800	1.29
chr11	30114481	30115440	1.43
chr11	31035361	31036160	1.36
chr11	31343041	31344320	1.52
chr11	32097921	32098720	1.39
chr11	33446801	33447600	0.86
chr11	33754721	33755520	0.95
chr11	34098161	34098960	1.43
chr11	34544161	34545440	0.45
chr11	34681281	34683040	0.61
chr11	35472241	35473040	1.41
chr11	35704561	35705360	1.48
chr11	40248321	40249120	1.46
chr11	40824721	40825520	1.29
chr11	41090881	41092000	1.04
chr11	41380481	41381280	1.5
chr11	43454961	43455760	1.11
chr11	43911761	43912560	1.27
chr11	44884481	44885280	1.41
chr11	46270081	46270880	1.73
chr11	46765681	46767120	1.24
chr11	48766561	48767360	1.39
chr11	50374321	50375120	1.56
chr11	50468081	50469200	0.89
chr11	51145521	51146400	1.2
chr11	53533841	53535040	1.29
chr11	54139441	54141440	0.59
chr11	54845921	54846720	1.14
chr11	54978801	54979840	1.32
chr11	55081201	55082080	1.33
chr11	59249601	59250400	1.19
chr11	60254081	60254880	1.55
chr11	60527201	60528000	1.7
chr11	61312881	61313680	1.6
chr11	61420801	61421680	1.05
chr11	61595521	61596320	1.15
chr11	62758881	62759680	1.45
chr11	62783681	62784560	1.33
chr11	63472641	63473520	1.39
chr11	64682321	64683440	0.88
chr11	65653921	65654720	1.36
chr11	67009361	67010560	0.9
chr11	67012161	67012960	1.47
chr11	68444641	68445440	1.69
chr11	69129601	69130400	1.47
chr11	69227601	69228720	1.75
chr11	69404001	69405280	0.95
chr11	69816721	69817760	1
chr11	69826561	69827920	1.08
chr11	70010481	70011760	1.38
chr11	71382721	71384720	0.95
chr11	72316881	72317680	1.3
chr11	72375281	72376080	1.43
chr11	73065761	73066640	0.9
chr11	74539841	74541200	0.95
chr11	76352801	76353600	1.5
chr11	77139441	77140400	1.28
chr11	77849281	77850800	0.88
chr11	77860241	77861280	1.5
chr11	77917121	77917920	1.38
chr11	81009121	81010240	1.55
chr11	82901521	82902320	1.32
chr11	83232561	83233360	1.54
chr11	85799921	85800800	1.54
chr11	86814961	86816160	1.03
chr11	86849281	86850160	1.11
chr11	87616481	87617760	1.35
chr11	88036961	88037920	1.22
chr11	88178001	88178800	1.4
chr11	88346241	88347120	1.33
chr11	90967281	90968080	1.19
chr11	91022241	91023200	0.72
chr11	94237681	94238880	1.23
chr11	95024081	95024880	1.23
chr11	97138401	97139200	0.99
chr11	97509601	97510400	1.26
chr11	98706081	98706880	1.67
chr11	98748881	98750400	0.9
chr11	99192321	99193360	1.17
chr11	99245041	99245920	1.22
chr11	101878961	101879760	1.46
chr11	102309841	102311200	1.16
chr11	102708721	102709520	1.28
chr11	104065361	104066640	1.27
chr11	104491201	104492000	1.09
chr11	105102161	105103680	0.69
chr11	105328081	105328960	1.38
chr11	105417841	105418640	1.33
chr11	106599841	106600640	1.5
chr11	106755201	106756480	1.08
chr11	107569441	107570320	1.29
chr11	108124321	108125120	1.43
chr11	108399201	108400480	1.24
chr11	108403361	108404480	0.68
chr11	109010961	109012800	0.72
chr11	109100641	109101680	1.2
chr11	109791281	109792080	1.35
chr11	109793281	109794080	1.49
chr11	109863281	109864560	1.17
chr11	110421521	110422560	0.8
chr11	110997201	110998000	1.61
chr11	113442401	113443200	1.34
chr11	113661681	113662560	1.39
chr11	113832161	113832960	1.49
chr11	113928401	113929200	1.62
chr11	114081201	114082000	1.42
chr11	116162241	116163040	0.97
chr11	116170481	116171680	1.33
chr11	116425921	116427040	1.41
chr11	117365361	117366160	1.62
chr11	118448081	118448880	1.35
chr11	118538561	118539520	1.74
chr11	119241521	119242320	1.59
chr11	120119041	120119920	1.47
chr11	120562881	120563760	1.29
chr11	120756641	120757440	1.05
chr11	121981601	121983120	0.78
chr12	3018561	3020000	0.86
chr12	3109281	3110880	0.64
chr12	3929761	3930720	1.31
chr12	4804561	4805360	1.25
chr12	5054641	5055920	0.87
chr12	8403521	8404320	1.1
chr12	8951921	8952800	1.07
chr12	11657121	11658080	1.21
chr12	11959601	11960480	1.29
chr12	12331041	12331840	1.1
chr12	16747041	16747840	0.82
chr12	17486561	17487360	1.91
chr12	17643521	17644320	1.46
chr12	18804801	18805680	1.15
chr12	18816721	18817520	1.37
chr12	19246241	19247040	1.4
chr12	19360481	19361680	1.1
chr12	19679761	19680560	1.17
chr12	19682401	19683200	1.13
chr12	19786721	19787600	1.42
chr12	20230401	20232000	0.7
chr12	20232641	20234720	0.59
chr12	20252641	20253760	1.28
chr12	20293681	20294480	1.29
chr12	20784161	20785120	1.48
chr12	21564961	21566080	1.36
chr12	21604081	21605280	1.14
chr12	21914561	21915360	1.04
chr12	22681041	22681840	1.38
chr12	22771921	22772720	1.24
chr12	23025601	23026480	1.06
chr12	23264961	23266960	1.15
chr12	23800961	23801840	1.44
chr12	23835921	23837280	1.22
chr12	24400321	24401120	1.31
chr12	24427521	24428480	1.04
chr12	24615361	24616640	1.39
chr12	27586081	27586880	1.33
chr12	28161041	28161840	1.6
chr12	31287041	31288240	1.17
chr12	32029361	32030400	1.15
chr12	33178401	33179200	1.38
chr12	35503761	35504560	1.32
chr12	36417041	36418400	1.36
chr12	41273041	41274160	0.95
chr12	42240481	42241440	1.17
chr12	42353841	42354640	1.52
chr12	43959841	43960800	1.27
chr12	44765841	44766880	1.29
chr12	44769521	44770640	0.87
chr12	47204561	47205360	1.18
chr12	47530321	47531280	1.68
chr12	47865201	47866400	1.16
chr12	50546801	50547600	1.58
chr12	50687441	50688320	1.13
chr12	51486481	51487600	1.02
chr12	52205601	52206400	1.53
chr12	53706961	53708160	1.42
chr12	54774641	54775440	1.03
chr12	55041921	55042720	1.41
chr12	55205121	55205920	1.53
chr12	56828481	56829440	1.44
chr12	58659441	58660560	1.34
chr12	59241201	59242000	1.59
chr12	59440001	59441040	1.07
chr12	60470081	60470880	1.46
chr12	61292881	61293680	1.06
chr12	65081921	65082720	1.34
chr12	65266001	65267120	0.93
chr12	65784801	65785760	1.39
chr12	65832641	65833680	0.97
chr12	66407041	66407920	1.42
chr12	67058561	67060640	0.62
chr12	67835841	67837120	1.2
chr12	68915521	68916880	1.22
chr12	69764881	69765920	1.34
chr12	71317281	71318800	1.2
chr12	72708561	72709360	1.14
chr12	74803281	74805360	0.65
chr12	75381121	75382080	1.74
chr12	75479921	75480800	1.38
chr12	75979281	75980480	1.31
chr12	76226561	76227360	1.58
chr12	76279761	76280560	1.62
chr12	76683281	76684080	1.26
chr12	76739361	76741280	1.03
chr12	76741681	76742720	0.96
chr12	78350321	78351760	0.73
chr12	79076561	79077520	1.55
chr12	80418561	80419920	1.38
chr12	80949361	80950320	1.33
chr12	81143761	81144720	1.38
chr12	81696721	81697680	1.49
chr12	81760961	81761760	1.68
chr12	82465201	82466640	0.93
chr12	82957521	82958560	1.36
chr12	82960481	82962000	1.4
chr12	83067281	83068080	1.68
chr12	83952001	83952960	1.29
chr12	83960961	83961760	1.3
chr12	84258401	84259200	1.28
chr12	87154961	87155760	0.97
chr12	88161121	88162080	1.1
chr12	91076881	91077920	0.92
chr12	91141841	91142960	1.14
chr12	91332001	91333520	1.67
chr12	93576241	93577840	0.67
chr12	94042561	94043680	0.79
chr12	94273281	94274080	1.11
chr12	96864001	96864800	1.26
chr12	97060961	97062320	0.6
chr12	99263121	99263920	1.64
chr12	99854081	99854880	1.52
chr12	99867281	99868080	1.45
chr12	100111601	100112400	1.36
chr12	100130561	100131680	1.25
chr12	101367681	101368560	1.34
chr12	102634321	102635360	1.03
chr12	102892321	102893840	0.8
chr12	103727841	103728800	1.2
chr12	105524161	105525120	0.63
chr12	106094321	106095280	1.3
chr12	106129521	106130720	1.39
chr12	106840001	106840800	1.6
chr12	107957121	107957920	1.48
chr12	107994801	107995600	1.46
chr12	108185761	108186560	1.26
chr12	108465041	108466320	1.2
chr12	108905121	108906000	1.68
chr12	109932881	109934240	0.88
chr12	110210321	110211280	1.27
chr12	110402481	110403600	0.98
chr12	110658321	110659280	1.3
chr12	111116641	111117440	1.36
chr12	111777841	111778720	1.62
chr12	112176241	112177040	1.34
chr12	112663521	112664560	1.62
chr12	112778001	112779280	1.07
chr12	112781601	112782640	1
chr12	113083681	113084720	1.19
chr12	113096881	113097680	1.85
chr12	114633681	114634480	1.26
chr12	115456801	115457600	1.43
chr12	115751761	115752960	1.71
chr12	115753921	115754720	1.41
chr12	117771041	117771920	1.68
chr12	118011601	118012400	1.65
chr12	118109681	118110640	1.32
chr12	118990001	118990800	1.15
chr12	119592481	119593280	1.52
chr12	120027841	120029680	0.96
chr13	3372401	3374480	0.54
chr13	4942241	4943360	1.23
chr13	4982321	4983120	1.31
chr13	5277521	5278960	1.04
chr13	6404641	6405520	0.71
chr13	8899201	8900160	1.28
chr13	9834401	9835280	1.34
chr13	10072001	10072800	1.35
chr13	10301761	10302800	1.42
chr13	10890481	10891360	1.28
chr13	12916161	12917600	1.29
chr13	12964881	12965760	1.31
chr13	13037361	13038160	0.91
chr13	15026961	15027920	1.65
chr13	17202881	17204160	1.22
chr13	18963361	18964160	1.15
chr13	19264721	19265840	1.47
chr13	20652321	20653360	1.29
chr13	21635441	21636480	1.06
chr13	22423281	22424320	1.32
chr13	23416001	23416800	1.51
chr13	24471601	24472400	1.46
chr13	25007681	25008560	1.1
chr13	25102401	25103280	1.2
chr13	28125281	28126160	1.71
chr13	30540481	30541280	1.4
chr13	31395761	31396560	1.42
chr13	32942321	32943440	0.83
chr13	33059361	33060240	1.34
chr13	34102721	34104480	2.04
chr13	35012561	35013520	0.79
chr13	40655681	40656480	1.78
chr13	41339601	41340400	1.29
chr13	41969361	41970160	1.56
chr13	42094401	42095440	1.18
chr13	42417601	42418400	1.65
chr13	42980001	42980880	1.64
chr13	44157361	44158240	1.46
chr13	44869201	44870480	0.69
chr13	45566241	45567440	1.02
chr13	46377441	46378400	1.3
chr13	47148481	47149280	1.22
chr13	48013441	48014240	1.36
chr13	48382961	48383840	1.45
chr13	48569041	48569920	1.33
chr13	48593121	48593920	1.56
chr13	50020881	50021840	1.1
chr13	51985841	51987360	1.09
chr13	52293681	52295120	1.1
chr13	54085361	54086320	1.19
chr13	54681841	54682800	1.3
chr13	54996001	54997120	1.13
chr13	55782881	55783680	1.33
chr13	56714401	56715200	1.38
chr13	56886721	56888240	1.1
chr13	57707041	57708160	1.22
chr13	57722881	57723760	1.57
chr13	58007201	58008160	1.22
chr13	60676081	60677200	0.84
chr13	62092561	62093440	1.25
chr13	62295761	62296640	1.22
chr13	64834561	64835440	1.1
chr13	65443441	65444880	1.16
chr13	65515121	65515920	1.58
chr13	65535121	65535920	1.31
chr13	66230481	66231360	1.17
chr13	66640481	66642000	1.07
chr13	67298401	67299200	1.71
chr13	68095441	68096720	1.02
chr13	69243041	69244160	1.04
chr13	71349361	71350400	1.28
chr13	72677041	72678240	1.13
chr13	74375441	74376640	1.23
chr13	75676721	75678080	0.86
chr13	75680641	75681440	1.52
chr13	76865761	76866560	1.62
chr13	77438321	77439840	0.7
chr13	77631441	77632240	1.36
chr13	77642561	77643840	0.83
chr13	79568561	79569440	1.19
chr13	85126081	85128000	0.56
chr13	85469361	85470480	0.96
chr13	88068561	88069360	1.58
chr13	89215281	89216480	1.38
chr13	93536561	93537360	1.41
chr13	93789601	93790560	1.31
chr13	94540641	94541520	1.04
chr13	94685201	94686000	1.27
chr13	95603201	95604320	1.05
chr13	96415841	96416720	1.67
chr13	96781601	96782400	1.51
chr13	99362161	99363280	1.51
chr13	99426801	99427840	1.6
chr13	102886801	102887600	1.32
chr13	103055281	103056160	1.34
chr13	103947041	103947840	1.24
chr13	105124561	105125360	1.36
chr13	105740001	105741200	1.02
chr13	105974561	105975360	1.48
chr13	106532401	106533760	1.2
chr13	107359841	107360640	1.49
chr13	109767841	109768880	1.13
chr13	110602401	110603920	0.84
chr13	110615601	110616640	1.3
chr13	110743841	110744960	0.73
chr13	112506241	112507040	1.38
chr13	113134081	113134880	1.54
chr13	113628401	113629200	1.5
chr13	116192321	116193840	0.98
chr13	117276721	117277520	1.53
chr13	117364241	117365360	1.21
chr13	118703921	118704880	1.57
chr13	119128321	119129360	1.26
chr13	119188561	119189440	1.31
chr13	119283281	119284240	1.88
chr13	119487521	119489040	0.85
chr13	119489921	119490720	1.31
chr13	119596081	119603680	0.48
chr13	119609121	119610960	0.73
chr13	120082401	120083440	1.04
chr13	120320721	120322240	0.88
chr14	4304961	4305840	0.88
chr14	4432161	4433360	1.23
chr14	5692321	5693200	1.4
chr14	6555361	6556640	0.93
chr14	6785841	6786800	0.99
chr14	8005521	8007040	0.74
chr14	8286161	8287520	0.57
chr14	10185121	10186080	1.15
chr14	13134881	13135760	1.15
chr14	14333121	14334320	0.72
chr14	15122321	15123520	1.14
chr14	18145521	18146320	1.15
chr14	18520721	18521520	1.15
chr14	19415121	19420480	0.71
chr14	19540801	19541600	1.18
chr14	19805041	19805840	1.52
chr14	20279281	20280640	1.03
chr14	20282481	20283280	0.67
chr14	22835201	22836400	1.13
chr14	26865521	26866480	1.26
chr14	26883441	26884560	1.76
chr14	28620241	28621440	1.26
chr14	30030961	30032000	1.2
chr14	31731841	31732720	1.85
chr14	31919201	31920080	1.33
chr14	31981361	31982160	1.21
chr14	33820881	33821920	1.34
chr14	34892801	34893840	1.45
chr14	37234081	37234880	1.21
chr14	38110321	38111120	1.05
chr14	39544401	39545200	1.52
chr14	42139361	42140720	1.23
chr14	42622401	42623200	1.07
chr14	45019521	45020400	1.25
chr14	45364481	45365520	1.57
chr14	46027281	46028080	1.6
chr14	50844881	50845840	1.43
chr14	51434481	51435440	1
chr14	52006641	52007440	1.17
chr14	52299121	52300320	1.03
chr14	52763681	52764560	1.16
chr14	53478641	53479600	1.14
chr14	54631681	54632560	1.19
chr14	55009201	55010000	1.63
chr14	55984561	55985360	1.44
chr14	58657921	58659280	1
chr14	60624881	60625760	1.43
chr14	61087921	61088720	1.55
chr14	61598241	61599040	1.26
chr14	61788561	61789600	1.25
chr14	64105921	64106800	1.63
chr14	65182481	65183280	1.13
chr14	69161361	69163200	1.04
chr14	70245521	70246640	1.63
chr14	73368641	73369840	1.16
chr14	74055041	74056080	1.11
chr14	74065201	74066640	0.84
chr14	77325681	77326560	1.5
chr14	77454721	77455520	1.39
chr14	78611041	78611840	1.32
chr14	78788881	78790000	0.92
chr14	80436721	80437520	1.46
chr14	80437841	80438640	1.66
chr14	81044961	81045920	1.53
chr14	82906081	82907040	1.15
chr14	84409201	84410400	1.3
chr14	84428721	84429520	1.26
chr14	86198241	86199760	0.95
chr14	90910641	90912080	0.8
chr14	92929841	92930640	1.29
chr14	93892161	93893040	1.48
chr14	95537841	95538640	1.27
chr14	96290081	96290880	1.5
chr14	98238001	98238800	1.23
chr14	99441521	99442320	1.22
chr14	101462641	101463440	1.13
chr14	101886081	101887200	1.11
chr14	102586241	102587040	1.58
chr14	102844721	102845600	1.22
chr14	104715201	104716640	0.93
chr14	104970561	104971360	1.48
chr14	105449761	105451280	1.55
chr14	105970721	105972080	0.86
chr14	106337841	106339120	1.29
chr14	110079681	110080720	0.88
chr14	110362081	110362880	1.02
chr14	110860721	110861520	1.1
chr14	110866401	110867200	1.01
chr14	113290881	113291680	1.4
chr14	114099121	114100000	1.18
chr14	115116801	115117760	1.32
chr14	119894961	119895760	1.55
chr14	120436321	120437520	1.22
chr14	123482081	123482880	1.18
chr14	123695201	123696000	1.18
chr14	123724161	123725200	1.01
chr14	124426801	124427760	1.78
chr14	124800801	124802880	0.96
chr15	3050641	3051680	0.74
chr15	3828641	3829440	1.48
chr15	4986561	4987360	0.96
chr15	7365841	7366640	1.29
chr15	7848881	7849680	1.51
chr15	9015281	9017040	0.44
chr15	9218961	9220080	0.99
chr15	11223841	11225760	1.53
chr15	12055921	12057040	1.24
chr15	12598001	12599200	1.52
chr15	12792561	12793760	1.01
chr15	12912561	12913440	1.25
chr15	14877441	14878240	0.94
chr15	16162721	16163520	1.36
chr15	17168801	17169600	1.02
chr15	18730641	18731680	1.08
chr15	20976801	20977600	1.04
chr15	22751761	22752880	1.03
chr15	22755121	22755920	1.63
chr15	24323041	24323840	1.66
chr15	25054881	25055680	1.25
chr15	26680321	26681280	1.28
chr15	26904481	26905280	1.46
chr15	27746561	27747360	1.25
chr15	28982001	28982800	1.41
chr15	31897201	31898000	1.23
chr15	33138961	33140400	1.03
chr15	33831681	33833360	0.79
chr15	35117921	35118720	1.15
chr15	37759041	37760320	1.1
chr15	39339121	39340000	1.15
chr15	39917361	39918240	2.03
chr15	42937681	42938800	1.3
chr15	43522641	43523680	1.16
chr15	45907761	45908720	1
chr15	47213841	47214640	1.06
chr15	51048641	51049440	1.19
chr15	51780241	51781120	1.69
chr15	52161521	52162720	1.51
chr15	52508961	52509760	1.09
chr15	53042481	53043360	1.84
chr15	53339121	53340480	1.14
chr15	56033761	56035200	0.96
chr15	56947201	56948560	1.03
chr15	57703201	57704080	1.37
chr15	58910401	58911440	1.16
chr15	59120481	59121360	1.5
chr15	59379201	59380080	0.91
chr15	59524401	59525200	1.54
chr15	61026481	61027280	1.35
chr15	61989281	61990080	1.57
chr15	62117841	62118640	1.55
chr15	62693041	62694000	1.21
chr15	64122481	64123680	1.49
chr15	65180081	65180880	1.22
chr15	69409441	69410240	1.86
chr15	69883841	69884640	0.99
chr15	71235841	71237120	1.04
chr15	72629921	72630720	1.58
chr15	73025361	73026240	1.24
chr15	75084961	75087760	0.57
chr15	75524641	75526080	0.65
chr15	75697041	75697840	1.39
chr15	75974481	75975360	1.22
chr15	76102561	76106320	0.75
chr15	76173521	76176000	1.15
chr15	76176881	76178000	0.98
chr15	76564801	76566160	1.32
chr15	76890001	76890800	1.1
chr15	77150641	77151520	1.84
chr15	77894481	77895600	1.19
chr15	78162241	78163120	1.56
chr15	78992481	78993680	1.13
chr15	79308161	79308960	1.41
chr15	79311041	79311920	1.65
chr15	79949441	79950240	1.54
chr15	80648721	80649520	1.42
chr15	81291841	81292640	1.25
chr15	81951681	81952480	1.52
chr15	82362961	82363760	1.17
chr15	82375761	82376560	1.62
chr15	82792001	82793200	1.34
chr15	83041201	83042240	1.12
chr15	86194321	86195840	0.9
chr15	87869121	87869920	1.45
chr15	87910081	87910880	1.74
chr15	88539601	88540400	1.51
chr15	88616561	88617360	1.27
chr15	89067841	89068640	1.29
chr15	90636481	90637360	1.26
chr15	91271761	91272880	1.03
chr15	91566241	91567040	1.5
chr15	91906481	91907840	0.53
chr15	92474001	92475440	1.04
chr15	92723841	92724960	1.16
chr15	93710801	93711920	1.37
chr15	94243361	94244240	1.19
chr15	94345041	94346160	1.37
chr15	94383681	94384560	1.51
chr15	95290401	95291200	1.64
chr15	95728241	95729120	1.4
chr15	96022881	96023760	1.65
chr15	96068401	96069200	1.23
chr15	96214161	96214960	1.31
chr15	96266401	96267600	1.31
chr15	97556721	97557600	0.93
chr15	97625361	97626400	0.91
chr15	97916721	97917520	1.4
chr15	98382401	98383200	1.8
chr15	98644321	98645200	1.57
chr15	99072481	99073280	1.44
chr15	99373121	99373920	1.42
chr15	99422081	99423040	1.17
chr15	100182321	100183440	0.88
chr15	100542561	100543360	0.97
chr15	100545361	100546160	1.33
chr15	100822721	100823520	1.36
chr15	101231441	101232640	1.4
chr15	101865041	101866320	1.23
chr15	101875201	101876000	1.38
chr15	103942801	103944320	1.29
chr16	3070321	3071120	1.51
chr16	3100081	3100960	1.47
chr16	3114641	3115440	0.45
chr16	3115521	3117200	0.54
chr16	3122641	3123440	0.94
chr16	3337441	3338640	1.44
chr16	3349441	3352320	0.44
chr16	3359361	3360160	0.95
chr16	7165681	7166480	1.3
chr16	8460801	8461680	1.19
chr16	9350881	9351840	1.29
chr16	10974481	10976000	0.62
chr16	11143361	11144960	0.65
chr16	11680321	11681360	0.96
chr16	14337921	14339120	1.13
chr16	17221761	17223040	0.66
chr16	17899041	17899840	1.27
chr16	18221521	18222320	1.73
chr16	19375841	19376640	1.7
chr16	19592401	19593280	0.96
chr16	19600721	19602880	1.07
chr16	19647601	19648560	1.2
chr16	20205761	20206880	1.47
chr16	20399361	20400160	1.82
chr16	20551681	20552640	1.17
chr16	20982161	20983120	0.96
chr16	21003121	21004320	0.66
chr16	21597281	21598480	0.98
chr16	22100081	22100880	1.46
chr16	25179921	25180720	1.18
chr16	26260481	26261680	1.88
chr16	28293121	28294000	1.12
chr16	29039281	29040080	1.46
chr16	29516001	29517360	1.01
chr16	30529361	30530160	1.81
chr16	30828881	30830240	0.87
chr16	30912481	30913520	1.04
chr16	31487921	31489040	1.53
chr16	31595681	31596480	1.13
chr16	32195441	32196320	1.11
chr16	32786001	32786960	1.46
chr16	35981041	35982560	0.74
chr16	36297681	36298480	1.33
chr16	41622161	41622960	1.18
chr16	42984641	42985520	1.11
chr16	44045601	44046400	1.03
chr16	49025121	49026640	1.17
chr16	49099841	49100640	1.55
chr16	51946801	51947600	1.47
chr16	51952161	51953440	1.04
chr16	52432561	52433440	1.64
chr16	53530401	53531200	1.31
chr16	55323281	55324560	1.17
chr16	55849201	55850160	1.25
chr16	57192561	57193360	1.28
chr16	57390481	57392480	0.96
chr16	58654241	58655120	0.92
chr16	58962161	58962960	1.04
chr16	60747201	60748240	1.16
chr16	62710161	62710960	1.07
chr16	63311841	63313280	1.27
chr16	65751041	65752000	1.23
chr16	65789281	65790880	1.14
chr16	66139841	66140640	0.94
chr16	67389921	67390800	1.89
chr16	67933921	67934720	1.34
chr16	68626001	68626880	1.16
chr16	70181841	70182640	1.28
chr16	71688321	71689120	1.33
chr16	72023201	72024160	1.29
chr16	73057441	73058240	1.39
chr16	73961601	73962480	1.39
chr16	76138721	76140160	1.18
chr16	76142961	76143760	1.1
chr16	76351681	76352720	1.17
chr16	78350161	78350960	1.34
chr16	79196321	79197120	1.46
chr16	80307521	80308640	1.19
chr16	81747601	81748480	1.13
chr16	84942161	84943200	1.24
chr16	86196321	86197200	1.16
chr16	87301841	87302960	1.28
chr16	87373521	87374720	1.12
chr16	87436721	87437840	1.28
chr16	87594721	87595520	1.57
chr16	88790961	88791760	1.51
chr16	89575681	89576640	1.5
chr16	89618161	89619040	1.33
chr16	89884241	89885920	1.26
chr16	90573201	90574080	0.94
chr16	90890081	90890880	1.31
chr16	91250241	91251040	1.33
chr16	91534001	91535360	0.76
chr16	91905201	91906000	0.95
chr16	92294081	92294880	1.72
chr16	93140641	93141440	1.41
chr16	93216881	93217680	1.47
chr16	93266881	93267680	1.17
chr16	93788721	93790080	0.59
chr16	94181441	94182240	1.72
chr16	94227681	94228560	1.26
chr16	94949681	94950560	1.37
chr16	95295681	95296560	1.25
chr16	95510401	95511200	1.15
chr16	98106801	98108400	0.9
chr17	3216401	3217440	1.37
chr17	5148241	5149040	1.12
chr17	5342481	5343440	1.2
chr17	6451841	6452720	0.8
chr17	6493601	6494800	0.95
chr17	6555601	6556720	1.35
chr17	6935201	6936640	1.31
chr17	7036881	7037840	1.06
chr17	7165841	7166640	1.4
chr17	7272721	7273520	1.33
chr17	7956881	7957680	0.93
chr17	8215921	8217280	0.93
chr17	9786561	9787520	1.18
chr17	9805041	9805840	1.41
chr17	9927761	9928640	1.41
chr17	13217041	13217840	1.24
chr17	13486641	13487440	1.12
chr17	13531601	13532400	1.49
chr17	13844401	13845200	1.17
chr17	14496961	14498160	1.09
chr17	14586241	14587040	1.32
chr17	17146401	17147200	1.28
chr17	18383121	18384080	1.26
chr17	18648561	18649360	1.16
chr17	18737921	18738720	1.39
chr17	18997601	18998480	1.31
chr17	22489041	22490000	1.45
chr17	22623521	22624560	1.08
chr17	23775921	23776880	1.27
chr17	24044721	24045840	1.34
chr17	24618961	24619760	1.46
chr17	24647041	24647920	1.64
chr17	27256481	27257360	1.14
chr17	27278881	27279680	1.15
chr17	27370481	27371600	1.04
chr17	27754481	27755280	1.71
chr17	27786241	27787360	1.18
chr17	28808641	28809440	1.6
chr17	28821121	28822160	1.16
chr17	29727921	29728720	2.13
chr17	30192401	30193360	1.53
chr17	30589041	30589840	0.91
chr17	30602481	30603680	0.99
chr17	30606001	30607120	1.08
chr17	30607841	30608640	1.22
chr17	30656001	30657040	1.01
chr17	30710161	30711120	1
chr17	30712161	30713040	0.96
chr17	30735361	30736400	0.98
chr17	30749121	30749920	0.97
chr17	30813521	30814480	1.02
chr17	30904961	30906400	0.87
chr17	31301041	31301920	1.39
chr17	31570481	31571280	1.22
chr17	31821921	31822880	1.2
chr17	32056241	32057040	1.17
chr17	32774161	32775360	1.16
chr17	33532081	33532880	1.51
chr17	34558161	34558960	1.43
chr17	34679841	34680640	1.51
chr17	34756481	34757520	1.21
chr17	34800401	34801200	1.53
chr17	35682961	35683760	1.1
chr17	35941041	35942240	0.95
chr17	36230721	36232320	1.05
chr17	38225201	38226240	1.1
chr17	39842241	39849440	0.73
chr17	40126321	40127360	1.28
chr17	40541281	40542400	1.17
chr17	40624561	40625440	1.24
chr17	40985761	40986560	1.16
chr17	42006241	42007680	1.42
chr17	42070401	42071200	1.23
chr17	43053441	43054320	1.18
chr17	43323521	43324640	1.4
chr17	44120561	44121360	1.49
chr17	44275041	44275920	1.58
chr17	45419281	45420080	1.02
chr17	46164321	46165120	1.4
chr17	46510561	46511360	1.23
chr17	46624881	46625680	1.57
chr17	46817201	46818000	1.4
chr17	46824321	46825360	1.43
chr17	46947281	46948160	1.21
chr17	47328721	47329520	1.13
chr17	51870721	51871520	1.27
chr17	53151921	53153360	0.79
chr17	53371121	53372480	1.41
chr17	54049441	54050560	1.33
chr17	54112881	54113680	0.99
chr17	55114561	55115520	1.23
chr17	56803601	56804400	1.22
chr17	60443201	60444560	1.26
chr17	62736961	62738480	0.93
chr17	63531361	63532560	1.38
chr17	64529281	64530080	1.42
chr17	65485921	65486960	1.25
chr17	65661441	65662240	1.37
chr17	65731281	65732400	1.57
chr17	65972801	65973600	1.86
chr17	66015441	66016240	1.3
chr17	66432401	66433200	1.56
chr17	67126881	67127680	1.71
chr17	67740721	67742240	0.5
chr17	69196081	69196880	1.38
chr17	69387841	69389040	1.1
chr17	69960001	69961040	1.71
chr17	70253601	70254720	1.4
chr17	71863681	71864560	1.27
chr17	72439361	72440160	1.22
chr17	72577841	72578640	0.93
chr17	72614961	72616240	1.01
chr17	74875921	74876720	1.6
chr17	75422721	75423520	1.55
chr17	75425841	75426960	1.25
chr17	78311601	78312400	1.11
chr17	78554561	78555840	1.11
chr17	78571921	78572720	1.25
chr17	78591201	78592000	1.21
chr17	78801841	78802640	1.4
chr17	78934721	78935600	1.54
chr17	78950961	78951840	1.26
chr17	79892641	79893840	1.21
chr17	80342641	80343600	1.42
chr17	80860001	80860800	1.51
chr17	81016401	81017360	1.16
chr17	81156801	81158000	1.1
chr17	81683761	81684560	1.25
chr17	81973361	81974720	1.1
chr17	82749841	82750640	1.32
chr17	83617921	83618720	1.52
chr17	84005681	84006480	1.08
chr17	84736721	84737520	1.44
chr17	84814721	84815760	1.32
chr17	85063681	85064480	1.68
chr17	86960801	86961600	1.33
chr17	87013841	87014800	1.56
chr17	87225041	87225920	1.3
chr17	88636001	88636800	1.09
chr17	88672961	88674240	1.57
chr17	89153521	89154560	1.23
chr17	92294321	92295600	1.04
chr17	94302481	94303600	1.06
chr17	94786721	94787520	1.7
chr18	3003761	3007120	0.6
chr18	3007441	3008960	0.46
chr18	3009041	3010640	0.43
chr18	3046241	3047040	1.38
chr18	3115041	3115920	0.93
chr18	3638481	3639600	0.73
chr18	4532641	4533920	1.16
chr18	5435841	5436640	1.25
chr18	6032481	6033440	1.51
chr18	6323841	6324640	1.18
chr18	6802321	6803360	0.9
chr18	7033041	7034400	1.06
chr18	14102641	14104000	0.82
chr18	15230401	15231360	1.82
chr18	15601281	15602160	1.04
chr18	16850241	16851040	1.1
chr18	22497841	22498640	1.53
chr18	22968561	22969920	1.23
chr18	24536881	24537840	1.04
chr18	28629121	28630240	1.26
chr18	33384481	33385280	1.26
chr18	36672081	36672880	1.61
chr18	37308881	37309760	1.29
chr18	37766881	37767760	1.11
chr18	38197841	38198640	1.05
chr18	40307441	40309120	0.49
chr18	42913201	42914000	1.21
chr18	45146241	45147280	1.08
chr18	46442801	46443840	1.2
chr18	48010481	48011280	0.88
chr18	50696801	50697680	1.6
chr18	52255521	52256320	1.13
chr18	54214001	54215200	1.45
chr18	54289761	54290560	1.18
chr18	55320321	55321360	1.06
chr18	55938961	55940480	0.57
chr18	56357681	56358480	1.39
chr18	56761121	56761920	1.51
chr18	58450641	58451600	1.22
chr18	60465601	60466400	1.81
chr18	60580001	60580800	1.7
chr18	60916561	60917440	1.14
chr18	61578721	61579520	1.66
chr18	61929441	61930240	1.52
chr18	62836161	62837120	1.06
chr18	63043041	63044080	0.82
chr18	63080881	63081920	1.27
chr18	64048641	64049680	0.99
chr18	64439601	64440480	1.51
chr18	65547521	65548320	1.59
chr18	65814481	65815280	1.48
chr18	65964401	65965200	1.61
chr18	68054241	68055360	1.39
chr18	68231201	68232000	1.4
chr18	68332401	68333200	1.63
chr18	68480881	68482080	1.45
chr18	68532081	68532880	1.33
chr18	68691521	68692960	0.71
chr18	70559121	70560080	1.86
chr18	72946161	72947120	1.38
chr18	74805681	74806480	1.51
chr18	75404001	75404880	1.87
chr18	75521041	75521920	1.23
chr18	75990161	75990960	1.52
chr18	76363681	76364480	1.19
chr18	76568321	76569120	1.26
chr18	78072401	78073360	1.5
chr18	78917841	78918800	1.56
chr18	78997121	78998000	1.44
chr18	79363521	79364320	1.56
chr18	81436001	81436880	1.51
chr18	81651361	81652160	1.35
chr18	82167441	82168640	0.64
chr18	82838481	82839840	1.39
chr18	82945201	82946000	1.74
chr18	83060481	83061280	1.56
chr18	83648801	83649680	1.41
chr18	84739841	84740960	1.67
chr18	85053121	85054160	1.32
chr18	85897361	85898560	0.95
chr18	85916721	85917520	1.37
chr18	86156561	86157360	1.6
chr18	86199041	86200560	1.02
chr18	87948241	87949040	1.13
chr18	89312081	89313200	1.23
chr18	89987441	89988240	1.64
chr18	90117601	90118640	1.13
chr18	90429841	90430960	1.18
chr18	90601441	90603280	0.89
chr19	3444321	3445280	1.37
chr19	4818321	4819360	1.48
chr19	5102641	5103440	1.37
chr19	5840481	5841280	1.39
chr19	6404801	6405600	1.13
chr19	6830801	6831680	1.22
chr19	7058081	7059120	1.72
chr19	7422081	7423280	1.15
chr19	9215921	9216960	1.29
chr19	9549281	9550080	0.99
chr19	10566561	10567680	1.04
chr19	11424401	11425200	1.28
chr19	13266881	13267920	1.28
chr19	13537521	13538320	1.65
chr19	16602721	16603840	1.49
chr19	16671921	16672720	0.96
chr19	23356641	23358160	0.66
chr19	23752401	23753600	0.97
chr19	25410561	25411360	1.15
chr19	25818721	25819520	1.46
chr19	25962481	25963280	1.35
chr19	27492641	27494000	1.08
chr19	27764161	27765040	1.45
chr19	28029681	28030480	1.46
chr19	29082641	29083440	1.06
chr19	29118721	29119520	1.42
chr19	29685681	29686480	1.07
chr19	30067521	30068320	1.6
chr19	32461841	32463120	1.08
chr19	33169601	33170480	1.82
chr19	36702881	36703840	1.04
chr19	39156881	39157680	1.1
chr19	39478881	39479680	1.45
chr19	39657921	39658720	1.25
chr19	41235601	41236480	1.57
chr19	41719841	41720800	0.94
chr19	43319841	43320640	1.39
chr19	43504161	43505120	1.16
chr19	43737841	43738880	1.29
chr19	43837121	43837920	1.72
chr19	43846881	43847840	1.04
chr19	44200001	44200800	1.63
chr19	44646241	44647040	1.57
chr19	44717361	44718240	1.38
chr19	45649441	45650960	0.5
chr19	45701041	45701920	1.29
chr19	46412401	46413200	1.43
chr19	46620641	46621440	1.59
chr19	46868081	46868880	1.44
chr19	47897041	47898240	1.09
chr19	48977041	48977840	1.21
chr19	50309841	50311360	1.08
chr19	51953521	51954320	1.51
chr19	52985521	52986640	0.85
chr19	53236161	53237440	1.39
chr19	56741201	56742160	1.47
chr19	56847441	56848640	0.74
chr19	57372721	57373600	1.5
chr19	57831761	57832560	0.91
chr19	58971601	58972640	1.44
chr19	61199761	61200560	0.97
chr19	61266481	61267840	0.81
chr19	61330481	61332160	0.83
chr2	3165121	3166080	1.55
chr2	4086561	4087360	1.48
chr2	4754561	4755600	1.46
chr2	5378641	5380000	0.76
chr2	11102481	11103440	1.3
chr2	11106241	11107200	1.36
chr2	13865201	13866000	1.1
chr2	16262881	16263680	1.41
chr2	17612561	17613760	0.81
chr2	17651361	17652160	1.35
chr2	19360481	19361280	0.99
chr2	20383281	20384080	1.1
chr2	20899281	20900720	0.73
chr2	21134161	21134960	1.31
chr2	22164641	22165840	1.2
chr2	22588161	22590960	0.6
chr2	22739041	22740160	0.62
chr2	22744481	22745520	0.8
chr2	23013841	23014960	1.11
chr2	23925921	23926800	1.02
chr2	26337601	26338640	1.04
chr2	28183921	28185440	0.91
chr2	31279681	31280560	1.7
chr2	32919281	32920080	1.36
chr2	33795681	33796640	1.84
chr2	33933201	33934560	0.57
chr2	34054161	34055120	1.27
chr2	34896561	34897600	1.2
chr2	36018881	36019680	1.16
chr2	36299041	36300080	1.13
chr2	36353601	36354400	1.89
chr2	37793041	37794000	1.54
chr2	39381201	39382000	1.43
chr2	40018081	40019200	1.37
chr2	40235521	40236320	1.07
chr2	40236641	40237520	1.27
chr2	40359761	40360960	1.71
chr2	41212401	41213200	1.17
chr2	41213601	41214400	1.17
chr2	41528001	41528800	1.23
chr2	43505361	43506400	1.25
chr2	43518721	43519520	1.34
chr2	46729841	46730800	1.28
chr2	47529841	47530720	1.68
chr2	49737521	49738480	2.19
chr2	51837281	51838080	1.49
chr2	51946561	51947760	0.94
chr2	52499041	52500080	1.38
chr2	52581681	52582560	1.31
chr2	52697521	52698400	1.65
chr2	53455121	53455920	1.24
chr2	55346721	55348160	1.29
chr2	55741281	55742160	1.78
chr2	55786241	55787520	1.11
chr2	56853361	56854880	1.21
chr2	57395601	57396400	1.41
chr2	57553441	57554480	1.37
chr2	57628801	57630320	0.8
chr2	58256801	58257680	1.14
chr2	58341121	58342480	0.98
chr2	58673841	58674720	1.23
chr2	59840481	59841600	1.3
chr2	59844481	59845440	1.23
chr2	61832161	61833200	1.09
chr2	63297441	63298400	1.26
chr2	63300881	63301680	1.16
chr2	63724241	63725040	0.92
chr2	64312721	64313760	1.3
chr2	65980961	65981760	1.44
chr2	66188721	66190240	0.91
chr2	66540401	66541200	1.63
chr2	66706161	66706960	1.09
chr2	67515841	67516800	1.27
chr2	68136721	68137600	1.55
chr2	70533201	70534080	1.39
chr2	70882881	70883680	0.99
chr2	73012321	73013360	1.03
chr2	74364801	74365600	1.43
chr2	75638081	75638880	1.34
chr2	77958241	77959360	1.29
chr2	78145841	78146880	1.2
chr2	79354641	79355440	1.42
chr2	80816961	80817760	1.17
chr2	81460001	81461120	1.06
chr2	82479201	82480000	1.44
chr2	82916321	82917120	1.08
chr2	83375201	83376000	1.38
chr2	83468721	83469520	1.37
chr2	84585281	84586240	1.68
chr2	91114881	91115680	1.32
chr2	91409681	91410640	1.46
chr2	91645361	91646320	1.23
chr2	91945041	91946000	1.37
chr2	92093121	92094480	0.68
chr2	92167521	92168960	0.81
chr2	92972561	92973840	1.11
chr2	94681761	94682560	1.44
chr2	97188801	97189600	1.41
chr2	97838161	97838960	1.15
chr2	98661681	98668160	0.72
chr2	102755201	102756080	1.43
chr2	111896321	111897120	1.91
chr2	121498961	121499760	1.11
chr2	124003041	124004560	1.01
chr2	124798401	124799200	1.52
chr2	125765921	125767360	0.98
chr2	126424241	126425200	1.06
chr2	132311601	132312400	1.36
chr2	133567441	133568320	1.76
chr2	134748961	134749920	1.28
chr2	137396961	137398480	1.1
chr2	138034881	138035920	0.79
chr2	139711681	139712560	1.6
chr2	143628721	143629520	1.82
chr2	143631281	143632080	1.18
chr2	145123121	145124000	1.06
chr2	146443361	146444160	1.64
chr2	151159281	151160720	1.35
chr2	154614321	154615120	1.32
chr2	156118241	156119040	1.29
chr2	156203441	156204400	1.15
chr2	156360561	156361360	1.2
chr2	156684721	156685520	1.48
chr2	157039761	157040800	1.07
chr2	158050881	158052000	1.03
chr2	158157521	158158720	1.49
chr2	158227281	158228160	1.66
chr2	158840881	158841920	1.37
chr2	159638161	159638960	1.18
chr2	159686481	159687280	1.39
chr2	160598881	160599760	2.16
chr2	163080081	163080960	1.3
chr2	164369041	164370160	1.2
chr2	165297201	165298080	1.64
chr2	165675281	165676400	0.99
chr2	165721201	165722000	1.49
chr2	166380801	166381600	1.6
chr2	166589041	166589840	1.65
chr2	167104401	167105280	1.33
chr2	167871361	167872480	1.5
chr2	167885121	167886000	1.39
chr2	168671281	168672240	1.22
chr2	168755361	168756160	1.02
chr2	168995761	168996640	1.76
chr2	170245761	170246560	1.62
chr2	170527681	170528640	1
chr2	170777441	170778480	1.36
chr2	172204081	172204880	0.85
chr2	173208801	173209600	1.53
chr2	173647121	173648240	1.28
chr2	174726081	174726880	1.66
chr2	177251201	177252560	1.03
chr2	177608961	177609840	1.05
chr2	178407361	178408240	1.15
chr2	181916881	181919520	0.56
chr2	181921041	181921840	0.98
chr2	181928641	181930160	0.63
chr2	181930641	181932160	0.52
chr2	182012001	182013840	0.84
chr3	3020481	3021440	1.04
chr3	3154321	3155280	1.27
chr3	3865201	3866240	1.02
chr3	5435201	5436560	1.38
chr3	5804881	5805680	1.45
chr3	5859681	5861520	0.87
chr3	6115361	6116480	0.93
chr3	6304001	6304800	1.23
chr3	6307281	6308080	1.13
chr3	7204161	7204960	0.63
chr3	7674561	7675360	1.31
chr3	8245041	8247120	0.5
chr3	8386161	8386960	1.59
chr3	8829281	8830160	1.24
chr3	9094961	9095760	1.5
chr3	9450721	9452480	1.59
chr3	10315121	10315920	1.58
chr3	10530801	10531600	1.03
chr3	10876721	10877600	1.32
chr3	10877921	10878960	1.3
chr3	10879121	10879920	1.13
chr3	11140881	11142240	1.13
chr3	11738881	11739680	0.97
chr3	13225441	13226400	0.88
chr3	14241041	14241840	0.95
chr3	14671201	14672000	1.28
chr3	16578481	16579440	1.02
chr3	20636161	20637120	1.07
chr3	21698081	21699120	0.81
chr3	22730001	22731280	0.86
chr3	23466961	23467840	1.7
chr3	26347361	26348160	1.12
chr3	26571921	26572960	1.34
chr3	27455281	27456160	1.06
chr3	27470001	27470800	1.35
chr3	27573361	27574160	1.51
chr3	28867281	28868160	1.8
chr3	31284721	31285760	1.53
chr3	32848401	32849280	1.23
chr3	34443441	34444720	1.38
chr3	34847201	34848240	1.53
chr3	35417041	35418320	1.6
chr3	36076321	36077120	1.59
chr3	36279441	36280400	1.57
chr3	39601921	39602960	1.29
chr3	40683201	40684000	1.57
chr3	40860241	40861040	1.4
chr3	41307201	41308000	1.25
chr3	41550401	41551360	1.21
chr3	42422481	42423840	1.27
chr3	42820401	42821280	1.48
chr3	43859281	43860480	1.11
chr3	43903121	43903920	1.47
chr3	44099521	44100320	1.23
chr3	44401041	44401840	1.4
chr3	46140881	46141680	1.28
chr3	49744401	49745760	1.33
chr3	51169361	51170400	1.35
chr3	52916641	52917680	1.35
chr3	54855281	54856320	1.13
chr3	55584321	55585120	1.25
chr3	56574801	56576560	0.62
chr3	58122801	58123600	1.15
chr3	59518401	59519200	1.17
chr3	61444001	61444880	1.37
chr3	67097681	67098720	0.98
chr3	67161681	67162800	1.07
chr3	69620161	69620960	1.54
chr3	70718881	70719680	1.43
chr3	70745601	70746720	1.07
chr3	71524881	71525760	1.75
chr3	72286721	72287920	1.22
chr3	75415201	75416240	1.02
chr3	77258401	77259200	1.53
chr3	78742081	78743440	1.03
chr3	78817121	78818080	1.19
chr3	82610481	82611520	1.12
chr3	84983521	84984880	0.92
chr3	87534561	87535440	1.73
chr3	89225281	89226080	1.61
chr3	90968961	90969760	1.43
chr3	90995601	90996720	1
chr3	91368401	91369200	1.11
chr3	92274881	92275680	1.04
chr3	93172241	93173520	0.94
chr3	93281281	93282240	1.12
chr3	93282641	93283440	1.05
chr3	93291761	93292960	1
chr3	95172401	95173280	1.41
chr3	96044081	96045520	0.72
chr3	96173521	96174320	1.21
chr3	97038001	97038960	1.65
chr3	98256001	98256800	1.24
chr3	99980561	99982080	0.41
chr3	101459441	101460240	1.43
chr3	102866081	102866880	1.24
chr3	102935601	102936960	1.03
chr3	105458401	105459520	1.01
chr3	106051201	106052080	1.55
chr3	106265921	106267760	1.07
chr3	107103761	107104560	1.34
chr3	107395201	107397360	1.11
chr3	109079921	109080720	1.31
chr3	109618641	109619440	1.18
chr3	114589041	114590080	1.54
chr3	116853121	116853920	1.36
chr3	116895041	116896000	1.22
chr3	117380401	117381920	1.29
chr3	120897681	120898480	1.29
chr3	121249681	121250640	1.27
chr3	123475601	123476480	1.31
chr3	124032481	124033280	1.13
chr3	127679201	127680080	1.92
chr3	127754161	127754960	1.48
chr3	128935921	128937440	1.03
chr3	129283681	129284560	1.24
chr3	129444001	129444800	1.57
chr3	130508401	130509280	1.33
chr3	130717921	130718800	1.33
chr3	130929521	130930320	1.35
chr3	131205121	131205920	1.54
chr3	131601521	131602320	1.43
chr3	132411921	132413200	1.08
chr3	132885841	132886640	1.28
chr3	133125201	133126240	1.25
chr3	135536881	135537680	0.89
chr3	135566401	135567280	1.12
chr3	135915761	135916560	1.73
chr3	137669201	137670080	1.03
chr3	137794801	137795680	1.57
chr3	137903761	137904880	1.21
chr3	140156321	140157680	1.17
chr3	140771281	140772640	1.2
chr3	144190721	144191600	1.3
chr3	144223281	144224160	1.23
chr3	144462881	144463680	1.24
chr3	146000801	146002320	1.09
chr3	146318561	146319360	1.4
chr3	147257761	147258640	1.32
chr3	148750481	148751280	1.23
chr3	149051681	149053520	0.97
chr3	149238321	149239200	1.48
chr3	149363281	149364080	1.57
chr3	149714161	149715120	1.13
chr3	151623921	151624720	1.21
chr3	151959921	151960800	1.34
chr3	152277121	152277920	1.56
chr3	152327361	152328160	1.37
chr3	152485521	152486960	1.37
chr3	152846241	152847120	1.32
chr3	153119761	153120800	1.24
chr3	154299601	154300480	1.17
chr3	155151281	155152160	0.99
chr3	156179761	156180720	1.5
chr3	156261681	156262640	0.95
chr3	158112081	158113040	1.24
chr3	159767361	159768480	1.35
chr3	159938641	159940320	0.87
chr4	3088881	3092000	0.56
chr4	3174641	3175920	1.07
chr4	3312641	3314000	1.16
chr4	4048561	4049680	1.04
chr4	4446481	4447280	0.84
chr4	5190881	5191680	1.1
chr4	5464481	5465600	0.96
chr4	5798561	5799520	1.17
chr4	5819601	5820480	1.38
chr4	6688161	6689040	1.17
chr4	7278561	7279600	1.13
chr4	7302081	7303280	0.96
chr4	8392961	8393920	1.16
chr4	8751441	8752240	1.19
chr4	10008961	10009920	1.1
chr4	11182641	11183600	1.27
chr4	17309441	17310640	1.48
chr4	17408641	17409920	1.35
chr4	17657281	17658160	0.93
chr4	18474561	18475360	1.25
chr4	20410801	20411920	1.07
chr4	21287201	21288160	1.43
chr4	21650721	21651520	1.35
chr4	21652321	21653120	1.39
chr4	22740321	22741200	1.22
chr4	25107761	25108560	1.5
chr4	25471681	25472720	1.24
chr4	26138481	26139280	1.19
chr4	27416401	27417280	1.34
chr4	30228721	30229520	1.46
chr4	30989841	30990640	1.32
chr4	31559041	31559840	1.25
chr4	32057041	32057840	1.02
chr4	32793521	32794880	1.59
chr4	32832001	32832960	1.47
chr4	38860881	38862080	1.29
chr4	39388321	39389120	1.12
chr4	40173601	40174400	1.44
chr4	40204961	40205840	1.49
chr4	41120001	41121040	1.21
chr4	42652641	42653520	1.19
chr4	43422081	43422880	1.3
chr4	43546721	43547680	1.45
chr4	43984161	43984960	1.02
chr4	44268401	44269200	1.24
chr4	44393361	44394160	1.64
chr4	45674321	45675120	1.53
chr4	46613281	46614080	1.67
chr4	46677281	46678080	1.4
chr4	47167281	47168240	1.22
chr4	49413361	49414240	1.48
chr4	52190481	52191360	0.94
chr4	53329601	53330400	1.48
chr4	54998241	54999120	1.38
chr4	56494161	56494960	1.4
chr4	56741201	56742000	1.62
chr4	58179441	58180240	1.61
chr4	58391841	58392640	1.31
chr4	59240321	59241120	1.22
chr4	59730001	59730800	1.01
chr4	60407281	60408240	0.96
chr4	60470321	60471120	0.87
chr4	61570961	61572480	0.73
chr4	61731361	61732160	1.33
chr4	61744321	61745120	1.19
chr4	67940961	67942000	1.3
chr4	68427361	68428560	1.29
chr4	68960801	68961920	1.13
chr4	70377441	70379040	0.71
chr4	71508401	71509600	1
chr4	71963521	71964320	1.21
chr4	72578961	72580080	1.02
chr4	73238721	73239600	1.32
chr4	74505201	74506000	1.13
chr4	74604721	74605520	1.44
chr4	75510241	75511760	1.03
chr4	78658801	78659760	1.03
chr4	80002321	80005760	0.55
chr4	80809521	80810880	1.06
chr4	81297841	81298800	1.84
chr4	82010081	82010880	1.24
chr4	84291681	84292560	1.07
chr4	87502881	87503920	1.01
chr4	89800321	89801120	1.78
chr4	90726161	90726960	1.21
chr4	95256881	95257840	1.2
chr4	97836321	97837280	1.52
chr4	98864481	98865760	0.83
chr4	102859041	102859840	1.51
chr4	105410241	105411120	1.33
chr4	106098561	106099360	1.23
chr4	106177361	106178160	1.43
chr4	109173681	109174480	1.53
chr4	114891841	114892800	1.65
chr4	115143521	115144480	1.25
chr4	117043681	117044480	1.63
chr4	117231121	117232480	1.32
chr4	117321361	117322400	1.39
chr4	117690241	117691040	1.36
chr4	118137361	118138320	1.1
chr4	118546401	118549280	0.55
chr4	118676081	118676960	1.02
chr4	118994321	118995200	1.03
chr4	119687041	119687840	1.13
chr4	121038241	121039440	1.12
chr4	123053441	123054240	1.4
chr4	123151841	123152640	1.39
chr4	123295361	123296240	1.42
chr4	123728801	123729600	1.5
chr4	123770801	123771760	1.15
chr4	123864401	123865360	1.14
chr4	124783921	124784720	1.82
chr4	125858881	125859840	1.13
chr4	126138161	126139280	1.08
chr4	127008241	127009200	0.95
chr4	127048881	127049760	1.42
chr4	127341201	127342000	1.29
chr4	127530481	127531280	1.64
chr4	128722481	128723280	1.37
chr4	130167041	130168000	1.39
chr4	130207041	130207840	1.03
chr4	130752321	130753120	1.41
chr4	131222721	131223520	1.24
chr4	133256481	133257280	1.13
chr4	133417441	133418320	1.28
chr4	136755681	136756480	1.48
chr4	136788881	136789760	1.3
chr4	136985921	136986720	1.32
chr4	138527041	138528000	1.61
chr4	139388161	139388960	1.27
chr4	139449841	139450800	1.32
chr4	140421761	140422560	1.53
chr4	140512241	140513280	1.35
chr4	142321441	142322240	2.2
chr4	142501521	142502480	1.11
chr4	142556881	142558240	1.17
chr4	144126961	144127760	1.11
chr4	144130081	144130960	1.12
chr4	145444641	145445520	1.63
chr4	145564561	145565520	1.48
chr4	145572641	145573520	1.27
chr4	145640481	145641360	1.22
chr4	145836561	145838080	0.81
chr4	146108001	146108880	1.54
chr4	146169521	146170480	1.1
chr4	146474401	146476160	0.77
chr4	146482321	146483520	0.83
chr4	146484481	146485840	0.68
chr4	146500401	146501440	0.98
chr4	146644001	146644880	1.3
chr4	147086081	147087360	0.85
chr4	147136321	147137120	1.48
chr4	147187121	147187920	0.75
chr4	147209281	147210080	1.07
chr4	147275281	147276560	0.93
chr4	147293761	147294560	0.96
chr4	147342801	147343680	1.12
chr4	147359601	147360720	0.78
chr4	147361201	147362000	1.07
chr4	147409521	147410480	0.99
chr4	147431921	147432800	0.62
chr4	147470961	147472000	0.96
chr4	147624481	147625360	1.41
chr4	147634641	147635520	0.9
chr4	147775281	147776240	1.77
chr4	148725841	148726640	1.36
chr4	149474321	149475120	1.23
chr4	149634641	149635600	1.39
chr4	150612321	150613360	1.21
chr4	150643521	150644400	1.19
chr4	150878241	150879120	1.29
chr4	151700961	151702240	1.24
chr4	152546801	152547680	1.34
chr4	153066241	153067440	1.35
chr4	153152321	153153840	1.03
chr4	153742561	153743360	1.16
chr4	153985281	153986080	1.13
chr4	154537761	154538720	1.17
chr4	154893841	154894720	1.32
chr4	155118001	155118800	1.36
chr4	155277201	155278000	1.48
chr4	155791681	155792480	1.37
chr4	155818081	155818960	1.71
chr4	155902401	155903200	1.33
chr4	156343121	156343920	0.97
chr5	3435281	3436160	1.35
chr5	5541041	5541840	1.6
chr5	6222481	6223360	1.27
chr5	6420881	6421760	1.37
chr5	6565201	6566000	1.55
chr5	6592241	6593120	0.99
chr5	7492961	7493840	1.39
chr5	8063041	8063840	1.44
chr5	9196321	9197120	1.39
chr5	9441761	9442560	1.24
chr5	9851761	9852960	0.87
chr5	10354881	10356160	0.95
chr5	14940001	14940880	1.59
chr5	14951761	14952720	0.7
chr5	14954321	14955840	1.14
chr5	14962321	14963120	1.13
chr5	14970561	14971920	0.77
chr5	14972881	14974080	0.67
chr5	14993441	14995360	0.8
chr5	14996481	14997280	0.92
chr5	14999681	15000800	0.9
chr5	15005761	15007440	0.74
chr5	15009441	15010800	1.16
chr5	15010881	15012240	0.96
chr5	15023281	15024080	0.9
chr5	15025601	15026400	1.63
chr5	15043121	15044560	0.77
chr5	15051041	15052320	0.95
chr5	15060801	15062000	0.77
chr5	15462001	15463600	0.95
chr5	15467281	15469600	1.16
chr5	15478801	15479680	1.31
chr5	15482641	15484000	0.74
chr5	15486401	15487200	1.17
chr5	15507601	15508480	0.97
chr5	15516961	15518400	1.09
chr5	15521521	15522480	1.04
chr5	15528481	15529280	0.88
chr5	15546321	15548080	0.9
chr5	15548881	15549680	1.24
chr5	15553121	15554480	0.94
chr5	15599201	15600080	0.79
chr5	15607681	15608480	1.21
chr5	15611921	15613440	1.15
chr5	15621601	15622400	1.25
chr5	15637521	15638320	1.2
chr5	15670241	15671680	1.06
chr5	15678001	15679600	0.98
chr5	15679921	15681680	0.86
chr5	15699921	15700880	1.18
chr5	15710961	15711840	1.44
chr5	15712081	15712880	1.32
chr5	17269441	17270240	1.04
chr5	18845761	18847040	1.04
chr5	19504881	19505680	1.7
chr5	21686081	21686880	1.48
chr5	21746561	21747360	1.25
chr5	22070881	22071680	1.41
chr5	24522161	24523040	1.21
chr5	25079841	25080640	1.49
chr5	25231121	25232000	0.96
[truncated: 4,319 more rows]

## Sheet: 5_MMC_2neg_100k
chr1	0	3000000	0
chr1	3000000	3100000	0.215129
chr1	3100000	3200000	0.202474
chr1	3200000	3300000	0.187711
chr1	3300000	3400000	0.221456
chr1	3400000	3500000	0.170838
chr1	3500000	3600000	0.224093
chr1	3600000	3700000	0.179274
chr1	3700000	3800000	0.217238
chr1	3800000	3900000	0.167674
chr1	3900000	4000000	0.30213
chr1	4000000	4100000	0.177692
chr1	4100000	4200000	0.192983
chr1	4200000	4300000	0.180329
chr1	4300000	4400000	0.155019
chr1	4400000	4500000	0.231475
chr1	4500000	4600000	0.249402
chr1	4600000	4700000	0.34273
chr1	4700000	4800000	0.280511
chr1	4800000	4900000	0.423931
chr1	4900000	5000000	0.282093
chr1	5000000	5100000	0.298966
chr1	5100000	5200000	0.294748
chr1	5200000	5300000	0.240438
chr1	5300000	5400000	0.23622
chr1	5400000	5500000	0.189292
chr1	5500000	5600000	0.176638
chr1	5600000	5700000	0.176111
chr1	5700000	5800000	0.201947
chr1	5800000	5900000	0.227256
chr1	5900000	6000000	0.23042
chr1	6000000	6100000	0.215656
chr1	6100000	6200000	0.303712
chr1	6200000	6300000	0.209329
chr1	6300000	6400000	0.208274
chr1	6400000	6500000	0.261002
chr1	6500000	6600000	0.21882
chr1	6600000	6700000	0.257838
chr1	6700000	6800000	0.199838
chr1	6800000	6900000	0.163983
chr1	6900000	7000000	0.285784
chr1	7000000	7100000	0.306875
chr1	7100000	7200000	0.258893
chr1	7200000	7300000	0.27893
chr1	7300000	7400000	0.361712
chr1	7400000	7500000	0.205638
chr1	7500000	7600000	0.18402
chr1	7600000	7700000	0.216711
chr1	7700000	7800000	0.232002
chr1	7800000	7900000	0.225675
chr1	7900000	8000000	0.203002
chr1	8000000	8100000	0.256257
chr1	8100000	8200000	0.284202
chr1	8200000	8300000	0.19562
chr1	8300000	8400000	0.18982
chr1	8400000	8500000	0.161347
chr1	8500000	8600000	0.157129
chr1	8600000	8700000	0.25942
chr1	8700000	8800000	0.254148
chr1	8800000	8900000	0.179801
chr1	8900000	9000000	0.23622
chr1	9000000	9100000	0.156601
chr1	9100000	9200000	0.204056
chr1	9200000	9300000	0.169783
chr1	9300000	9400000	0.219347
chr1	9400000	9500000	0.175056
chr1	9500000	9600000	0.300548
chr1	9600000	9700000	0.275766
chr1	9700000	9800000	0.517786
chr1	9800000	9900000	0.355912
chr1	9900000	10000000	0.294748
chr1	10000000	10100000	0.332185
chr1	10100000	10200000	0.292639
chr1	10200000	10300000	0.244129
chr1	10300000	10400000	0.247293
chr1	10400000	10500000	0.256784
chr1	10500000	10600000	0.204583
chr1	10600000	10700000	0.210911
chr1	10700000	10800000	0.222511
chr1	10800000	10900000	0.233584
chr1	10900000	11000000	0.291057
chr1	11000000	11100000	0.215129
chr1	11100000	11200000	0.23622
chr1	11200000	11300000	0.18402
chr1	11300000	11400000	0.239911
chr1	11400000	11600000	0.196147
chr1	11600000	11700000	0.232529
chr1	11700000	11800000	0.204056
chr1	11800000	11900000	0.215656
chr1	11900000	12000000	0.200893
chr1	12000000	12100000	0.234638
chr1	12100000	12200000	0.206165
chr1	12200000	12300000	0.204583
chr1	12300000	12400000	0.187711
chr1	12400000	12500000	0.178747
chr1	12500000	12600000	0.23042
chr1	12600000	12700000	0.286311
chr1	12700000	12800000	0.27102
chr1	12800000	12900000	0.276293
chr1	12900000	13000000	0.272602
chr1	13000000	13100000	0.550477
chr1	13100000	13200000	0.50724
chr1	13200000	13300000	0.339039
chr1	13300000	13400000	0.364876
chr1	13400000	13500000	0.332712
chr1	13500000	13600000	0.453986
chr1	13600000	13700000	0.40864
chr1	13700000	13800000	0.252038
chr1	13800000	13900000	0.295802
chr1	13900000	14000000	0.323748
chr1	14000000	14100000	0.229893
chr1	14100000	14200000	0.237275
chr1	14200000	14300000	0.244129
chr1	14300000	14400000	0.247293
chr1	14400000	14500000	0.223038
chr1	14500000	14600000	0.243602
chr1	14600000	14700000	0.198783
chr1	14700000	14800000	0.247293
chr1	14800000	14900000	0.204056
chr1	14900000	15000000	0.255202
chr1	15000000	15100000	0.255729
chr1	15100000	15200000	0.20722
chr1	15200000	15300000	0.23622
chr1	15300000	15400000	0.186129
chr1	15400000	15500000	0.206165
chr1	15500000	15600000	0.225675
chr1	15600000	15700000	0.23622
chr1	15700000	15800000	0.237275
chr1	15800000	15900000	0.296857
chr1	15900000	16000000	0.257838
chr1	16000000	16100000	0.390712
chr1	16100000	16200000	0.310039
chr1	16200000	16300000	0.301075
chr1	16300000	16400000	0.255729
chr1	16400000	16500000	0.289475
chr1	16500000	16600000	0.352748
chr1	16600000	16700000	0.350639
chr1	16700000	16800000	0.368039
chr1	16800000	16900000	0.330075
chr1	16900000	17000000	0.220402
chr1	17000000	17100000	0.320584
chr1	17100000	17200000	0.207747
chr1	17200000	17300000	0.247293
chr1	17300000	17400000	0.270493
chr1	17400000	17500000	0.19562
chr1	17500000	17600000	0.198783
chr1	17600000	17700000	0.177692
chr1	17700000	17800000	0.226202
chr1	17800000	17900000	0.150801
chr1	17900000	18000000	0.229366
chr1	18000000	18100000	0.219875
chr1	18100000	18200000	0.202474
chr1	18200000	18300000	0.175056
chr1	18300000	18400000	0.199838
chr1	18400000	18500000	0.177692
chr1	18500000	18600000	0.214074
chr1	18600000	18700000	0.212493
chr1	18700000	18800000	0.170838
chr1	18800000	18900000	0.174001
chr1	18900000	19000000	0.18982
chr1	19000000	19100000	0.186656
chr1	19100000	19200000	0.295275
chr1	19200000	19300000	0.237802
chr1	19300000	19400000	0.198256
chr1	19400000	19500000	0.175583
chr1	19500000	19600000	0.198256
chr1	19600000	19700000	0.219875
chr1	19700000	19800000	0.645914
chr1	19800000	19900000	0.211438
chr1	19900000	20000000	0.231475
chr1	20000000	20100000	0.162929
chr1	20100000	20200000	0.226202
chr1	20200000	20300000	0.311621
chr1	20300000	20400000	0.203002
chr1	20400000	20500000	0.221456
chr1	20500000	20600000	0.266275
chr1	20600000	20700000	0.28262
chr1	20700000	20800000	0.304239
chr1	20800000	20900000	0.363294
chr1	20900000	21000000	0.409694
chr1	21000000	21100000	0.348003
chr1	21100000	21200000	0.272075
chr1	21200000	21300000	0.349057
chr1	21300000	21400000	0.364348
chr1	21400000	21500000	0.386494
chr1	21500000	21600000	0.234111
chr1	21600000	21700000	0.196147
chr1	21700000	21800000	0.207747
chr1	21800000	21900000	0.220929
chr1	21900000	22000000	0.228311
chr1	22000000	22100000	0.234111
chr1	22100000	22200000	0.229893
chr1	22200000	22300000	0.233584
chr1	22300000	22400000	0.268911
chr1	22400000	22500000	0.171365
chr1	22500000	22600000	0.244657
chr1	22600000	22700000	0.220402
chr1	22700000	22800000	0.207747
chr1	22800000	22900000	0.191402
chr1	22900000	23000000	0.230947
chr1	23000000	23100000	0.206693
chr1	23100000	23200000	0.346421
chr1	23200000	23300000	0.235166
chr1	23300000	23400000	0.410222
chr1	23400000	23500000	0.245711
chr1	23500000	23600000	0.301602
chr1	23600000	23700000	0.313203
chr1	23700000	23800000	0.281566
chr1	23800000	23900000	0.337985
chr1	23900000	24000000	0.432894
chr1	24000000	24100000	0.301075
chr1	24100000	24200000	0.274184
chr1	24200000	24300000	0.286311
chr1	24300000	24400000	0.329548
chr1	24400000	24500000	0.23622
chr1	24500000	24600000	0.262057
chr1	24600000	24700000	0.663842
chr1	24700000	24800000	0.301602
chr1	24800000	24900000	0.285257
chr1	24900000	25000000	0.219875
chr1	25000000	25100000	0.299493
chr1	25100000	25200000	0.227256
chr1	25200000	25300000	0.217765
chr1	25300000	25400000	0.191402
chr1	25400000	25500000	0.225147
chr1	25500000	25600000	0.235693
chr1	25600000	25700000	0.191402
chr1	25700000	25900000	0.197202
chr1	25900000	26000000	0.268911
chr1	26000000	26100000	0.16662
chr1	26100000	26200000	0.161874
chr1	26200000	26300000	0.182438
chr1	26300000	26400000	0.194038
chr1	26400000	26500000	0.249402
chr1	26500000	26600000	0.182438
chr1	26600000	26700000	0.233584
chr1	26700000	26800000	0.159238
chr1	26800000	26900000	0.134983
chr1	26900000	27000000	0.181383
chr1	27000000	27100000	0.188238
chr1	27100000	27200000	0.220402
chr1	27200000	27300000	0.198256
chr1	27300000	27400000	0.141838
chr1	27400000	27500000	0.165565
chr1	27500000	27600000	0.159765
chr1	27600000	27700000	0.158183
chr1	27700000	27800000	0.195092
chr1	27800000	27900000	0.184547
chr1	27900000	28000000	0.200365
chr1	28000000	28100000	0.175056
chr1	28100000	28200000	0.258366
chr1	28200000	28300000	0.214074
chr1	28300000	28400000	0.187183
chr1	28400000	28500000	0.227784
chr1	28500000	28600000	0.154492
chr1	28600000	28700000	0.177165
chr1	28700000	28800000	0.188238
chr1	28800000	28900000	0.174529
chr1	28900000	29000000	0.205111
chr1	29000000	29100000	0.20722
chr1	29100000	29200000	0.163456
chr1	29200000	29300000	0.21882
chr1	29300000	29400000	0.189292
chr1	29400000	29500000	0.177692
chr1	29500000	29600000	0.151329
chr1	29600000	29700000	0.286839
chr1	29700000	29800000	0.204583
chr1	29800000	29900000	0.157129
chr1	29900000	30000000	0.277348
chr1	30000000	30100000	0.232529
chr1	30100000	30200000	0.17031
chr1	30200000	30300000	0.17242
chr1	30300000	30400000	0.204583
chr1	30400000	30500000	0.219875
chr1	30500000	30600000	0.24202
chr1	30600000	30700000	0.265748
chr1	30700000	30800000	0.320057
chr1	30800000	30900000	0.313203
chr1	30900000	31000000	0.355385
chr1	31000000	31100000	0.264166
chr1	31100000	31200000	0.232002
chr1	31200000	31300000	0.333239
chr1	31300000	31400000	0.189292
chr1	31400000	31500000	0.245711
chr1	31500000	31600000	0.188765
chr1	31600000	31700000	0.186656
chr1	31700000	31800000	0.182965
chr1	31800000	31900000	0.184547
chr1	31900000	32000000	0.200893
chr1	32000000	32100000	0.174001
chr1	32100000	32200000	0.188765
chr1	32200000	32300000	0.252566
chr1	32300000	32400000	0.167147
chr1	32400000	32500000	0.188238
chr1	32500000	32600000	0.221984
chr1	32600000	32700000	0.223565
chr1	32700000	32800000	0.254148
chr1	32800000	32900000	0.207747
chr1	32900000	33000000	0.211965
chr1	33000000	33100000	0.255202
chr1	33100000	33200000	0.232529
chr1	33200000	33300000	0.266802
chr1	33300000	33400000	0.24782
chr1	33400000	33500000	0.380694
chr1	33500000	33600000	0.258366
chr1	33600000	33700000	0.441858
chr1	33700000	33800000	0.369621
chr1	33800000	33900000	0.416549
chr1	33900000	34000000	0.407585
chr1	34000000	34100000	0.431313
chr1	34100000	34200000	0.550477
chr1	34200000	34300000	0.600041
chr1	34300000	34400000	0.498277
chr1	34400000	34500000	0.411803
chr1	34500000	34600000	0.373839
chr1	34600000	34700000	0.358548
chr1	34700000	34800000	0.401785
chr1	34800000	34900000	0.355385
chr1	34900000	35000000	0.316366
chr1	35000000	35100000	0.214602
chr1	35100000	35200000	0.281566
chr1	35200000	35300000	0.26522
chr1	35300000	35400000	0.263111
chr1	35400000	35500000	0.27102
chr1	35500000	35600000	0.27893
chr1	35600000	35700000	0.309512
chr1	35700000	35800000	0.284202
chr1	35800000	35900000	0.42604
chr1	35900000	36000000	0.40864
chr1	36000000	36100000	0.433949
chr1	36100000	36200000	0.41444
chr1	36200000	36300000	0.452931
chr1	36300000	36400000	0.53255
chr1	36400000	36500000	0.490368
chr1	36500000	36600000	0.717097
chr1	36600000	36700000	0.428149
chr1	36700000	36800000	0.498277
chr1	36800000	36900000	0.339039
chr1	36900000	37000000	0.548368
chr1	37000000	37100000	0.490895
chr1	37100000	37200000	0.465058
chr1	37200000	37300000	0.416549
chr1	37300000	37400000	0.395458
chr1	37400000	37500000	0.487204
chr1	37500000	37600000	0.468749
chr1	37600000	37700000	0.467695
chr1	37700000	37800000	0.399149
chr1	37800000	37900000	0.353276
chr1	37900000	38000000	0.344312
chr1	38000000	38100000	0.378585
chr1	38100000	38200000	0.416549
chr1	38200000	38300000	0.468749
chr1	38300000	38400000	0.433949
chr1	38400000	38500000	0.374894
chr1	38500000	38600000	0.519368
chr1	38600000	38700000	0.399149
chr1	38700000	38800000	0.363821
chr1	38800000	38900000	0.332185
chr1	38900000	39000000	0.384912
chr1	39000000	39100000	0.344312
chr1	39100000	39200000	0.323748
chr1	39200000	39300000	0.31953
chr1	39300000	39500000	0.438167
chr1	39500000	39600000	0.468749
chr1	39600000	39700000	0.427622
chr1	39700000	39800000	0.421294
chr1	39800000	39900000	0.369094
chr1	39900000	40000000	0.41444
chr1	40000000	40100000	0.523059
chr1	40100000	40200000	0.426567
chr1	40200000	40300000	0.353803
chr1	40300000	40400000	0.420767
chr1	40400000	40500000	0.412331
chr1	40500000	40600000	0.272602
chr1	40600000	40700000	0.297912
chr1	40700000	40800000	0.356967
chr1	40800000	40900000	0.314784
chr1	40900000	41000000	0.342203
chr1	41000000	41100000	0.306348
chr1	41100000	41200000	0.215129
chr1	41200000	41300000	0.252038
chr1	41300000	41400000	0.365403
chr1	41400000	41500000	0.237802
chr1	41500000	41600000	0.187711
chr1	41600000	41700000	0.192983
chr1	41700000	41800000	0.206165
chr1	41800000	41900000	0.321112
chr1	41900000	42000000	0.206693
chr1	42000000	42100000	0.182965
chr1	42100000	42200000	0.249402
chr1	42200000	42300000	0.386494
chr1	42300000	42400000	0.25942
chr1	42400000	42500000	0.331657
chr1	42500000	42600000	0.279984
chr1	42600000	42700000	0.307403
chr1	42700000	42800000	0.304766
chr1	42800000	42900000	0.301075
chr1	42900000	43000000	0.337985
chr1	43000000	43100000	0.285784
chr1	43100000	43200000	0.34853
chr1	43200000	43300000	0.270493
chr1	43300000	43400000	0.288948
chr1	43400000	43500000	0.284202
chr1	43500000	43600000	0.353803
chr1	43600000	43700000	0.272602
chr1	43700000	43800000	0.609005
chr1	43800000	43900000	0.327439
chr1	43900000	44000000	0.28262
chr1	44000000	44100000	0.215656
chr1	44100000	44200000	0.370676
chr1	44200000	44300000	0.239384
chr1	44300000	44400000	0.244657
chr1	44400000	44500000	0.258893
chr1	44500000	44600000	0.239384
chr1	44600000	44700000	0.197202
chr1	44700000	44800000	0.174529
chr1	44800000	44900000	0.219875
chr1	44900000	45000000	0.204056
chr1	45000000	45100000	0.223565
chr1	45100000	45200000	0.219347
chr1	45200000	45300000	0.226202
chr1	45300000	45400000	0.163983
chr1	45400000	45500000	0.169783
chr1	45500000	45600000	0.243602
chr1	45600000	45700000	0.306348
chr1	45700000	45800000	0.223038
chr1	45800000	45900000	0.265748
chr1	45900000	46000000	0.216711
chr1	46000000	46100000	0.251511
chr1	46100000	46200000	0.234111
chr1	46200000	46300000	0.294221
chr1	46300000	46400000	0.257311
chr1	46400000	46500000	0.239911
chr1	46500000	46600000	0.254148
chr1	46600000	46700000	0.285257
chr1	46700000	46800000	0.254675
chr1	46800000	46900000	0.23622
chr1	46900000	47000000	0.244129
chr1	47000000	47100000	0.238856
chr1	47100000	47200000	0.177692
chr1	47200000	47300000	0.173474
chr1	47300000	47400000	0.222511
chr1	47400000	47500000	0.184547
chr1	47500000	47600000	0.213547
chr1	47600000	47700000	0.185602
chr1	47700000	47800000	0.22462
chr1	47800000	47900000	0.167147
chr1	47900000	48000000	0.252038
chr1	48000000	48100000	0.183492
chr1	48100000	48200000	0.177692
chr1	48200000	48300000	0.182438
chr1	48300000	48400000	0.198783
chr1	48400000	48500000	0.27682
chr1	48500000	48600000	0.163983
chr1	48600000	48700000	0.200893
chr1	48700000	48800000	0.165565
chr1	48800000	48900000	0.208802
chr1	48900000	49000000	0.20722
chr1	49000000	49100000	0.173474
chr1	49100000	49200000	0.175056
chr1	49200000	49300000	0.17242
chr1	49300000	49400000	0.26522
chr1	49400000	49500000	0.218293
chr1	49500000	49600000	0.260475
chr1	49600000	49700000	0.182438
chr1	49700000	49800000	0.198783
chr1	49800000	49900000	0.214074
chr1	49900000	50000000	0.168201
chr1	50000000	50100000	0.193511
chr1	50100000	50200000	0.210911
chr1	50200000	50300000	0.163456
chr1	50300000	50400000	0.219875
chr1	50400000	50500000	0.203529
chr1	50500000	50600000	0.127074
chr1	50600000	50700000	0.149747
chr1	50700000	50800000	0.180329
chr1	50800000	50900000	0.188238
chr1	50900000	51000000	0.17242
chr1	51000000	51100000	0.206693
chr1	51100000	51200000	0.193511
chr1	51200000	51300000	0.273129
chr1	51300000	51400000	0.359076
chr1	51400000	51500000	0.293166
chr1	51500000	51600000	0.249929
chr1	51600000	51700000	0.300548
chr1	51700000	51800000	0.288421
chr1	51800000	51900000	0.413385
chr1	51900000	52000000	0.275766
chr1	52000000	52100000	0.324275
chr1	52100000	52200000	0.374894
chr1	52200000	52300000	0.303184
chr1	52300000	52400000	0.346948
chr1	52400000	52500000	0.256784
chr1	52500000	52600000	0.317421
chr1	52600000	52700000	0.301602
chr1	52700000	52800000	0.246238
chr1	52800000	52900000	0.335875
chr1	52900000	53000000	0.29053
chr1	53000000	53100000	0.279984
chr1	53100000	53200000	0.254148
chr1	53200000	53300000	0.339566
chr1	53300000	53400000	0.287893
chr1	53400000	53500000	0.221984
chr1	53500000	53600000	0.295275
chr1	53600000	53700000	0.250984
chr1	53700000	53800000	0.28473
chr1	53800000	53900000	0.272075
chr1	53900000	54000000	0.235693
chr1	54000000	54100000	0.266802
chr1	54100000	54200000	0.254148
chr1	54200000	54300000	0.256784
chr1	54300000	54400000	0.257838
chr1	54400000	54500000	0.340094
chr1	54500000	54600000	0.31373
chr1	54600000	54700000	0.277875
chr1	54700000	54800000	0.328494
chr1	54800000	54900000	0.390712
chr1	54900000	55000000	0.329548
chr1	55000000	55100000	0.461367
chr1	55100000	55200000	0.472967
chr1	55200000	55300000	0.337457
chr1	55300000	55400000	0.227784
chr1	55400000	55500000	0.283675
chr1	55500000	55600000	0.258893
chr1	55600000	55700000	0.318475
chr1	55700000	55800000	0.27682
chr1	55800000	55900000	0.27102
chr1	55900000	56000000	0.259948
chr1	56000000	56100000	0.268911
chr1	56100000	56200000	0.203529
chr1	56200000	56300000	0.218293
chr1	56300000	56400000	0.165565
chr1	56400000	56500000	0.210384
chr1	56500000	56600000	0.234638
chr1	56600000	56700000	0.242547
chr1	56700000	56800000	0.317948
chr1	56800000	56900000	0.342203
chr1	56900000	57000000	0.263111
chr1	57000000	57100000	0.292111
chr1	57100000	57200000	0.272602
chr1	57200000	57300000	0.30793
chr1	57300000	57400000	0.243602
chr1	57400000	57500000	0.220929
chr1	57500000	57600000	0.337985
chr1	57600000	57700000	0.28262
chr1	57700000	57800000	0.318475
chr1	57800000	57900000	0.298439
chr1	57900000	58000000	0.314257
chr1	58000000	58100000	0.350112
chr1	58100000	58200000	0.333239
chr1	58200000	58300000	0.351166
chr1	58300000	58400000	0.547314
chr1	58400000	58500000	0.447658
chr1	58500000	58600000	0.273657
chr1	58600000	58700000	0.488786
chr1	58700000	58800000	0.407058
chr1	58800000	58900000	0.384385
chr1	58900000	59000000	0.317421
chr1	59000000	59100000	0.250457
chr1	59100000	59200000	0.337457
chr1	59200000	59300000	0.432894
chr1	59300000	59400000	0.361185
chr1	59400000	59500000	0.461367
chr1	59500000	59600000	0.39704
chr1	59600000	59700000	0.382276
chr1	59700000	59800000	0.480349
chr1	59800000	59900000	0.346421
chr1	59900000	60000000	0.336403
chr1	60000000	60100000	0.387549
chr1	60100000	60200000	0.293166
chr1	60200000	60300000	0.286839
chr1	60300000	60400000	0.289475
chr1	60400000	60500000	0.343257
chr1	60500000	60600000	0.27682
chr1	60600000	60700000	0.277348
chr1	60700000	60800000	0.36593
chr1	60800000	60900000	0.244129
chr1	60900000	61000000	0.276293
chr1	61000000	61100000	0.274711
chr1	61100000	61200000	0.270493
chr1	61200000	61300000	0.21302
chr1	61300000	61400000	0.269966
chr1	61400000	61500000	0.252566
chr1	61500000	61600000	0.258893
chr1	61600000	61700000	0.234111
chr1	61700000	61800000	0.17822
chr1	61800000	61900000	0.183492
chr1	61900000	62000000	0.265748
chr1	62000000	62100000	0.262057
chr1	62100000	62200000	0.220929
chr1	62200000	62300000	0.21882
chr1	62300000	62400000	0.257838
chr1	62400000	62500000	0.284202
chr1	62500000	62700000	0.311621
chr1	62700000	62800000	0.413912
chr1	62800000	62900000	0.298439
chr1	62900000	63000000	0.337985
chr1	63000000	63100000	0.366985
chr1	63100000	63200000	0.588441
chr1	63200000	63300000	0.564714
chr1	63300000	63400000	0.330603
chr1	63400000	63500000	0.334821
chr1	63500000	63600000	0.315839
chr1	63600000	63700000	0.295275
chr1	63700000	63800000	0.257838
chr1	63800000	63900000	0.270493
chr1	63900000	64000000	0.345894
chr1	64000000	64100000	0.345366
chr1	64100000	64200000	0.309512
chr1	64200000	64300000	0.420767
chr1	64300000	64400000	0.333239
chr1	64400000	64500000	0.471386
chr1	64500000	64600000	0.248347
chr1	64600000	64700000	0.400203
chr1	64700000	64800000	0.408112
chr1	64800000	64900000	0.246238
chr1	64900000	65000000	0.383858
chr1	65000000	65100000	0.323748
chr1	65100000	65200000	0.358548
chr1	65200000	65300000	0.249929
chr1	65300000	65400000	0.314257
chr1	65400000	65500000	0.214602
chr1	65500000	65600000	0.234111
chr1	65600000	65700000	0.249929
chr1	65700000	65800000	0.137092
chr1	65800000	65900000	0.192983
chr1	65900000	66000000	0.202474
chr1	66000000	66100000	0.239384
chr1	66100000	66200000	0.18982
chr1	66200000	66300000	0.196674
chr1	66300000	66400000	0.15871
chr1	66400000	66500000	0.174529
chr1	66500000	66600000	0.243075
chr1	66600000	66700000	0.237802
chr1	66700000	66800000	0.261529
chr1	66800000	66900000	0.340094
chr1	66900000	67000000	0.259948
chr1	67000000	67100000	0.27893
chr1	67100000	67200000	0.238856
chr1	67200000	67300000	0.197729
chr1	67300000	67400000	0.173474
chr1	67400000	67500000	0.216711
chr1	67500000	67600000	0.20722
chr1	67600000	67700000	0.192983
chr1	67700000	67800000	0.203002
chr1	67800000	67900000	0.158183
chr1	67900000	68000000	0.197202
chr1	68000000	68100000	0.214074
chr1	68100000	68200000	0.169256
chr1	68200000	68300000	0.151329
chr1	68300000	68400000	0.137092
chr1	68400000	68500000	0.149219
chr1	68500000	68600000	0.178747
chr1	68600000	68700000	0.217765
chr1	68700000	68800000	0.148692
chr1	68800000	68900000	0.133928
chr1	68900000	69000000	0.138674
chr1	69000000	69100000	0.149747
chr1	69100000	69200000	0.196674
chr1	69200000	69300000	0.205111
chr1	69300000	69400000	0.305821
chr1	69400000	69500000	0.265748
chr1	69500000	69600000	0.345894
chr1	69600000	69700000	0.308984
chr1	69700000	69800000	0.33693
chr1	69800000	69900000	0.228311
chr1	69900000	70000000	0.251511
chr1	70000000	70100000	0.209329
chr1	70100000	70200000	0.163456
chr1	70200000	70300000	0.238856
chr1	70300000	70400000	0.211438
chr1	70400000	70500000	0.219875
chr1	70500000	70600000	0.15871
chr1	70600000	70700000	0.194038
chr1	70700000	70800000	0.15871
chr1	70800000	70900000	0.217238
chr1	70900000	71000000	0.240966
chr1	71000000	71100000	0.285257
chr1	71100000	71200000	0.272075
chr1	71200000	71300000	0.294221
chr1	71300000	71400000	0.256784
chr1	71400000	71500000	0.301602
chr1	71500000	71600000	0.378058
chr1	71600000	71700000	0.352221
chr1	71700000	71800000	0.334821
chr1	71800000	71900000	0.330075
chr1	71900000	72000000	0.345366
chr1	72000000	72100000	0.364876
chr1	72100000	72200000	0.457676
chr1	72200000	72300000	0.56155
chr1	72300000	72400000	0.439222
chr1	72400000	72500000	0.380694
chr1	72500000	72600000	0.420767
chr1	72600000	72700000	0.308457
chr1	72700000	72800000	0.493004
chr1	72800000	72900000	0.339039
chr1	72900000	73000000	0.278402
chr1	73000000	73100000	0.283675
chr1	73100000	73200000	0.24202
chr1	73200000	73300000	0.315839
chr1	73300000	73400000	0.225147
chr1	73400000	73500000	0.232002
chr1	73500000	73600000	0.244657
chr1	73600000	73700000	0.264166
chr1	73700000	73800000	0.228838
chr1	73800000	73900000	0.387021
chr1	73900000	74000000	0.469277
chr1	74000000	74100000	0.392821
chr1	74100000	74200000	0.481931
chr1	74200000	74300000	0.559968
chr1	74300000	74400000	0.498277
chr1	74400000	74500000	1.10886
chr1	74500000	74600000	0.527804
chr1	74600000	74700000	0.526222
chr1	74700000	74800000	0.31953
chr1	74800000	74900000	0.389658
chr1	74900000	75000000	0.394403
chr1	75000000	75100000	0.239384
chr1	75100000	75200000	0.409167
chr1	75200000	75300000	0.552586
chr1	75300000	75400000	0.426567
chr1	75400000	75500000	0.47824
chr1	75500000	75600000	0.479822
chr1	75600000	75700000	0.432367
chr1	75700000	75800000	0.311621
chr1	75800000	75900000	0.240966
chr1	75900000	76000000	0.27893
chr1	76000000	76100000	0.240966
chr1	76100000	76200000	0.196147
chr1	76200000	76300000	0.225675
chr1	76300000	76400000	0.262057
chr1	76400000	76500000	0.18982
chr1	76500000	76600000	0.237802
chr1	76600000	76700000	0.219347
chr1	76700000	76800000	0.258366
chr1	76800000	76900000	0.256257
chr1	76900000	77000000	0.215129
chr1	77000000	77100000	0.286311
chr1	77100000	77200000	0.288948
chr1	77200000	77300000	0.356967
chr1	77300000	77400000	0.323221
chr1	77400000	77500000	0.368039
chr1	77500000	77600000	0.312148
chr1	77600000	77700000	0.249929
chr1	77700000	77800000	0.250984
chr1	77800000	77900000	0.208274
chr1	77900000	78000000	0.339566
chr1	78000000	78100000	0.363821
chr1	78100000	78200000	0.25362
chr1	78200000	78300000	0.295802
chr1	78300000	78400000	0.372785
chr1	78400000	78500000	0.345366
chr1	78500000	78600000	0.438694
chr1	78600000	78700000	0.324275
chr1	78700000	78800000	0.34273
chr1	78800000	78900000	0.348003
chr1	78900000	79000000	0.235693
chr1	79000000	79100000	0.17822
chr1	79100000	79200000	0.325857
chr1	79200000	79300000	0.171365
chr1	79300000	79400000	0.204056
chr1	79400000	79500000	0.278402
chr1	79500000	79600000	0.268384
chr1	79600000	79700000	0.417603
chr1	79700000	79800000	0.36593
chr1	79800000	79900000	0.295802
chr1	79900000	80000000	0.329021
chr1	80000000	80100000	0.289475
chr1	80100000	80200000	0.312675
chr1	80200000	80300000	0.26522
chr1	80300000	80400000	0.240966
chr1	80400000	80500000	0.263111
chr1	80500000	80600000	0.288948
chr1	80600000	80700000	0.263111
chr1	80700000	80800000	0.226729
chr1	80800000	80900000	0.235693
chr1	80900000	81000000	0.192456
chr1	81000000	81100000	0.191929
chr1	81100000	81200000	0.226729
chr1	81200000	81300000	0.227256
chr1	81300000	81400000	0.23622
chr1	81400000	81500000	0.197202
chr1	81500000	81600000	0.234638
chr1	81600000	81700000	0.244129
chr1	81700000	81800000	0.193511
chr1	81800000	81900000	0.23622
chr1	81900000	82000000	0.245711
chr1	82000000	82100000	0.219347
chr1	82100000	82200000	0.241493
chr1	82200000	82300000	0.27893
chr1	82300000	82400000	0.385439
chr1	82400000	82500000	0.366458
chr1	82500000	82600000	0.286311
chr1	82600000	82700000	0.420767
chr1	82700000	82800000	0.37753
chr1	82800000	82900000	0.378585
chr1	82900000	83000000	0.254675
chr1	83000000	83100000	0.304766
chr1	83100000	83200000	0.269439
chr1	83200000	83300000	0.261002
chr1	83300000	83400000	0.203529
chr1	83400000	83500000	0.176111
chr1	83500000	83600000	0.185074
chr1	83600000	83800000	0.193511
chr1	83800000	83900000	0.224093
chr1	83900000	84000000	0.230947
chr1	84000000	84100000	0.203002
chr1	84100000	84200000	0.293166
chr1	84200000	84300000	0.324803
chr1	84300000	84400000	0.246238
chr1	84400000	84500000	0.233584
chr1	84500000	84600000	0.358021
chr1	84600000	84700000	0.321639
chr1	84700000	84800000	0.268384
chr1	84800000	84900000	0.612169
chr1	84900000	85000000	0.887407
chr1	85000000	85100000	1.24912
chr1	85100000	85200000	1.11308
chr1	85200000	85300000	2.33267
chr1	85300000	85400000	0.711297
chr1	85400000	85500000	0.598987
chr1	85500000	85600000	1.46056
chr1	85600000	85700000	1.09515
chr1	85700000	85800000	0.367512
chr1	85800000	85900000	0.406003
chr1	85900000	86000000	0.412331
chr1	86000000	86100000	0.427622
chr1	86100000	86200000	0.455567
chr1	86200000	86300000	0.522004
chr1	86300000	86400000	0.533604
chr1	86400000	86500000	0.653296
chr1	86500000	86600000	0.579477
chr1	86600000	86700000	0.477713
chr1	86700000	86800000	0.317948
chr1	86800000	86900000	0.260475
chr1	86900000	87000000	0.333239
chr1	87000000	87100000	0.358548
chr1	87100000	87200000	0.413912
chr1	87200000	87300000	0.395985
chr1	87300000	87400000	0.353276
chr1	87400000	87500000	0.378585
chr1	87500000	87600000	0.370148
chr1	87600000	87700000	0.459786
chr1	87700000	87800000	0.394403
chr1	87800000	87900000	0.398621
chr1	87900000	88000000	0.278402
chr1	88000000	88100000	0.270493
chr1	88100000	88200000	0.251511
chr1	88200000	88300000	1.8634
chr1	88300000	88400000	0.456622
chr1	88400000	88500000	0.490895
chr1	88500000	88600000	0.303184
chr1	88600000	88700000	0.31953
chr1	88700000	88800000	0.305821
chr1	88800000	88900000	0.312675
chr1	88900000	89000000	0.290002
chr1	89000000	89100000	0.381221
chr1	89100000	89200000	0.466113
chr1	89200000	89300000	0.330603
chr1	89300000	89400000	0.353803
chr1	89400000	89500000	0.485622
chr1	89500000	89600000	0.364876
chr1	89600000	89700000	0.362239
chr1	89700000	89800000	0.446076
chr1	89800000	89900000	0.510931
chr1	89900000	90000000	0.430785
chr1	90000000	90100000	0.371203
chr1	90100000	90200000	0.316366
chr1	90200000	90300000	0.436058
chr1	90300000	90400000	0.381221
chr1	90400000	90500000	0.363294
chr1	90500000	90600000	0.341148
chr1	90600000	90700000	0.328494
chr1	90700000	90800000	0.308984
chr1	90800000	90900000	0.358548
chr1	90900000	91000000	0.39704
chr1	91000000	91100000	0.352748
chr1	91100000	91200000	0.32533
chr1	91200000	91300000	0.423931
chr1	91300000	91400000	0.437113
chr1	91400000	91500000	0.485095
chr1	91500000	91600000	0.411276
chr1	91600000	91700000	0.353803
chr1	91700000	91800000	0.352221
chr1	91800000	91900000	0.348003
chr1	91900000	92000000	0.362767
chr1	92000000	92100000	0.203002
chr1	92100000	92200000	0.323748
chr1	92200000	92300000	0.299493
chr1	92300000	92400000	0.329021
chr1	92400000	92500000	0.454513
chr1	92500000	92600000	0.272602
chr1	92600000	92700000	0.287366
chr1	92700000	92800000	0.379639
chr1	92800000	92900000	0.352748
chr1	92900000	93000000	0.425513
chr1	93000000	93100000	0.332712
chr1	93100000	93200000	0.362239
chr1	93200000	93300000	0.317948
chr1	93300000	93400000	0.447658
chr1	93400000	93500000	0.300548
chr1	93500000	93600000	0.384912
chr1	93600000	93700000	0.461895
chr1	93700000	93800000	0.479295
chr1	93800000	93900000	0.325857
chr1	93900000	94000000	0.335348
chr1	94000000	94100000	0.36013
chr1	94100000	94200000	0.245184
chr1	94200000	94300000	0.259948
chr1	94300000	94400000	0.237275
chr1	94400000	94500000	0.220929
chr1	94500000	94600000	0.218293
chr1	94600000	94700000	0.213547
chr1	94700000	94800000	0.210384
chr1	94800000	94900000	0.192983
chr1	94900000	95000000	0.178747
chr1	95000000	95100000	0.194565
chr1	95100000	95200000	0.227256
chr1	95200000	95300000	0.186656
chr1	95300000	95400000	0.215656
chr1	95400000	95500000	0.400203
chr1	95500000	95600000	0.234638
chr1	95600000	95700000	0.188238
chr1	95700000	95800000	0.179801
chr1	95800000	95900000	0.252038
chr1	95900000	96000000	0.191929
chr1	96000000	96100000	0.226729
chr1	96100000	96200000	0.187711
chr1	96200000	96300000	0.188238
chr1	96300000	96400000	0.175583
chr1	96400000	96500000	0.142365
chr1	96500000	96600000	0.211438
chr1	96600000	96700000	0.200893
chr1	96700000	96800000	0.241493
chr1	96800000	96900000	0.216184
chr1	96900000	97000000	0.227784
chr1	97000000	97100000	0.20142
chr1	97100000	97200000	0.232529
chr1	97200000	97300000	0.204056
chr1	97300000	97400000	0.219347
chr1	97400000	97500000	0.17031
chr1	97500000	97600000	0.272075
chr1	97600000	97700000	0.251511
chr1	97700000	97800000	0.388076
chr1	97800000	97900000	0.309512
chr1	97900000	98000000	0.284202
chr1	98000000	98100000	0.378058
chr1	98100000	98200000	0.259948
chr1	98200000	98300000	0.294221
chr1	98300000	98400000	0.182438
chr1	98400000	98500000	0.205638
chr1	98500000	98600000	0.249402
chr1	98600000	98700000	0.229893
chr1	98700000	98800000	0.184547
chr1	98800000	98900000	0.246766
chr1	98900000	99000000	0.168729
chr1	99000000	99100000	0.197202
chr1	99100000	99200000	0.24782
chr1	99200000	99300000	0.182965
chr1	99300000	99400000	0.226729
chr1	99400000	99500000	0.176638
chr1	99500000	99600000	0.179274
chr1	99600000	99700000	0.172947
chr1	99700000	99800000	0.245711
chr1	99800000	99900000	0.18982
chr1	99900000	100000000	0.181911
chr1	100000000	100100000	0.179274
chr1	100100000	100200000	0.171365
chr1	100200000	100300000	0.209856
chr1	100300000	100400000	0.174529
chr1	100400000	100500000	0.155019
chr1	100500000	100600000	0.162929
chr1	100600000	100700000	0.267857
chr1	100700000	100800000	0.25942
chr1	100800000	100900000	0.233584
chr1	100900000	101000000	0.19562
chr1	101000000	101100000	0.229366
chr1	101100000	101200000	0.196674
chr1	101200000	101300000	0.173474
chr1	101300000	101400000	0.191929
chr1	101400000	101500000	0.196674
chr1	101500000	101600000	0.177692
chr1	101600000	101700000	0.159238
chr1	101700000	101800000	0.169783
chr1	101800000	101900000	0.159765
chr1	101900000	102000000	0.226202
chr1	102000000	102100000	0.20142
chr1	102100000	102200000	0.160292
chr1	102200000	102300000	0.162929
chr1	102300000	102400000	0.215656
chr1	102400000	102500000	0.169256
chr1	102500000	102600000	0.183492
chr1	102600000	102700000	0.198783
chr1	102700000	102800000	0.195092
chr1	102800000	102900000	0.200365
chr1	102900000	103000000	0.132874
chr1	103000000	103100000	0.272075
chr1	103100000	103200000	0.268911
chr1	103200000	103300000	0.273129
chr1	103300000	103400000	0.20142
chr1	103400000	103500000	0.194038
chr1	103500000	103600000	0.216184
chr1	103600000	103700000	0.149219
chr1	103700000	103800000	0.177165
chr1	103800000	103900000	0.175056
chr1	103900000	104000000	0.191929
chr1	104000000	104100000	0.191402
chr1	104100000	104200000	0.156074
chr1	104200000	104300000	0.206693
chr1	104300000	104400000	0.185602
chr1	104400000	104500000	0.235693
chr1	104500000	104600000	0.203529
chr1	104600000	104700000	0.211438
chr1	104700000	104800000	0.210911
chr1	104800000	104900000	0.17822
chr1	104900000	105000000	0.276293
chr1	105000000	105100000	0.228311
chr1	105100000	105200000	0.24202
chr1	105200000	105300000	0.245711
chr1	105300000	105400000	0.247293
chr1	105400000	105500000	0.268911
chr1	105500000	105600000	0.29633
chr1	105600000	105700000	0.330075
chr1	105700000	105800000	0.271548
chr1	105800000	105900000	0.387021
chr1	105900000	106000000	0.313203
chr1	106000000	106100000	0.389658
chr1	106100000	106200000	0.251511
chr1	106200000	106300000	0.361185
chr1	106300000	106400000	0.226202
chr1	106400000	106500000	0.283148
chr1	106500000	106600000	0.25942
chr1	106600000	106700000	0.356967
chr1	106700000	106800000	0.363821
chr1	106800000	106900000	0.254675
chr1	106900000	107000000	0.24202
chr1	107000000	107100000	0.149219
chr1	107100000	107200000	0.169783
chr1	107200000	107300000	0.212493
chr1	107300000	107400000	0.211965
chr1	107400000	107500000	0.238329
chr1	107500000	107600000	0.153965
chr1	107600000	107700000	0.217765
chr1	107700000	107800000	0.17822
chr1	107800000	107900000	0.275766
chr1	107900000	108000000	0.229893
chr1	108000000	108100000	0.222511
chr1	108100000	108200000	0.198783
chr1	108200000	108300000	0.148165
chr1	108300000	108400000	0.231475
chr1	108400000	108500000	0.218293
chr1	108500000	108600000	0.179274
chr1	108600000	108700000	0.203002
chr1	108700000	108800000	0.227784
chr1	108800000	108900000	0.220402
chr1	108900000	109000000	0.297384
chr1	109000000	109100000	0.183492
chr1	109100000	109200000	0.187711
chr1	109200000	109300000	0.204056
chr1	109300000	109400000	0.205638
chr1	109400000	109500000	0.192456
chr1	109500000	109600000	0.207747
chr1	109600000	109700000	0.227256
chr1	109700000	109800000	0.138147
chr1	109800000	109900000	0.160819
chr1	109900000	110000000	0.171892
chr1	110000000	110100000	0.150801
chr1	110100000	110200000	0.188765
chr1	110200000	110300000	0.189292
chr1	110300000	110400000	0.208274
chr1	110400000	110500000	0.187183
chr1	110500000	110600000	0.128656
chr1	110600000	110700000	0.171365
chr1	110700000	110800000	0.161347
chr1	110800000	110900000	0.16451
chr1	110900000	111000000	0.167674
chr1	111000000	111100000	0.205111
chr1	111100000	111200000	0.182965
chr1	111200000	111300000	0.193511
chr1	111300000	111400000	0.206693
chr1	111400000	111500000	0.17822
chr1	111500000	111600000	0.188765
chr1	111600000	111700000	0.292111
chr1	111700000	111800000	0.211438
chr1	111800000	111900000	0.157656
chr1	111900000	112000000	0.206693
chr1	112000000	112100000	0.148165
chr1	112100000	112200000	0.201947
chr1	112200000	112300000	0.223565
chr1	112300000	112400000	0.168729
chr1	112400000	112500000	0.235693
chr1	112500000	112600000	0.230947
chr1	112600000	112700000	0.214602
chr1	112700000	112800000	0.167147
chr1	112800000	112900000	0.17822
chr1	112900000	113000000	0.197202
chr1	113000000	113100000	0.225147
chr1	113100000	113200000	0.142892
chr1	113200000	113300000	0.180856
chr1	113300000	113400000	0.187183
chr1	113400000	113500000	0.207747
chr1	113500000	113600000	0.232002
chr1	113600000	113700000	0.207747
chr1	113700000	113800000	0.204583
chr1	113800000	113900000	0.170838
chr1	113900000	114000000	0.179801
chr1	114000000	114100000	0.220402
chr1	114100000	114200000	0.228311
chr1	114200000	114300000	0.194565
chr1	114300000	114400000	0.193511
chr1	114400000	114500000	0.132347
chr1	114500000	114600000	0.233584
chr1	114600000	114700000	0.227256
chr1	114700000	114800000	0.193511
chr1	114800000	114900000	0.162929
chr1	114900000	115000000	0.15291
chr1	115000000	115100000	0.138147
chr1	115100000	115300000	0.179801
chr1	115300000	115400000	0.225147
chr1	115400000	115500000	0.227256
chr1	115500000	115600000	0.187711
chr1	115600000	115700000	0.23042
chr1	115700000	115800000	0.215129
chr1	115800000	115900000	0.184547
chr1	115900000	116000000	0.139201
chr1	116000000	116100000	0.191929
chr1	116100000	116200000	0.183492
chr1	116200000	116300000	0.181911
chr1	116300000	116400000	0.18402
chr1	116400000	116500000	0.209329
chr1	116500000	116600000	0.171892
chr1	116600000	116700000	0.207747
chr1	116700000	116800000	0.208274
chr1	116800000	116900000	0.139201
chr1	116900000	117000000	0.161874
chr1	117000000	117100000	0.224093
chr1	117100000	117200000	0.188765
chr1	117200000	117300000	0.207747
chr1	117300000	117400000	0.197729
chr1	117400000	117500000	0.229366
chr1	117500000	117600000	0.181911
chr1	117600000	117700000	0.198783
chr1	117700000	117800000	0.245184
chr1	117800000	117900000	0.274711
chr1	117900000	118000000	0.229893
chr1	118000000	118100000	0.285784
chr1	118100000	118200000	0.328494
chr1	118200000	118300000	0.245184
chr1	118300000	118400000	0.50724
chr1	118400000	118500000	0.341676
chr1	118500000	118600000	0.35433
chr1	118600000	118700000	0.36013
chr1	118700000	118800000	0.369621
chr1	118800000	118900000	0.381221
chr1	118900000	119000000	0.38913
chr1	119000000	119100000	0.386494
chr1	119100000	119200000	0.349585
chr1	119200000	119300000	0.329548
chr1	119300000	119400000	0.34273
chr1	119400000	119500000	0.47244
chr1	119500000	119600000	0.374894
chr1	119600000	119700000	0.357494
chr1	119700000	119800000	0.220929
chr1	119800000	119900000	0.357494
chr1	119900000	120000000	0.308984
chr1	120000000	120100000	0.38913
chr1	120100000	120200000	0.421822
chr1	120200000	120300000	0.413912
chr1	120300000	120400000	0.352748
chr1	120400000	120500000	0.34273
chr1	120500000	120600000	0.346948
chr1	120600000	120700000	0.29053
chr1	120700000	120800000	0.269439
chr1	120800000	120900000	0.220929
chr1	120900000	121000000	0.262057
chr1	121000000	121100000	0.277348
chr1	121100000	121200000	0.275766
chr1	121200000	121300000	0.317948
chr1	121300000	121400000	0.330603
chr1	121400000	121500000	0.404949
chr1	121500000	121600000	0.339566
chr1	121600000	121700000	0.212493
chr1	121700000	121800000	0.215129
chr1	121800000	121900000	0.204583
chr1	121900000	122000000	0.183492
chr1	122000000	122100000	0.204056
chr1	122100000	122200000	0.175056
chr1	122200000	122300000	0.141838
chr1	122300000	122400000	0.20722
chr1	122400000	122500000	0.149747
chr1	122500000	122600000	0.184547
chr1	122600000	122700000	0.204583
chr1	122700000	122800000	0.195092
chr1	122800000	122900000	0.215656
chr1	122900000	123000000	0.194038
chr1	123000000	123100000	0.224093
chr1	123100000	123200000	0.171365
chr1	123200000	123300000	0.221984
chr1	123300000	123400000	0.143419
chr1	123400000	123500000	0.158183
chr1	123500000	123600000	0.169783
chr1	123600000	123700000	0.162929
chr1	123700000	123800000	0.165565
chr1	123800000	123900000	0.165038
chr1	123900000	124000000	0.17242
chr1	124000000	124100000	0.199311
chr1	124100000	124200000	0.207747
chr1	124200000	124300000	0.159238
chr1	124300000	124400000	0.215129
chr1	124400000	124500000	0.194565
chr1	124500000	124600000	0.16451
chr1	124600000	124700000	0.211965
chr1	124700000	124800000	0.230947
chr1	124800000	124900000	0.155547
chr1	124900000	125000000	0.18982
chr1	125000000	125100000	0.217238
chr1	125100000	125200000	0.285784
chr1	125200000	125300000	0.332712
chr1	125300000	125400000	0.335348
chr1	125400000	125500000	0.30793
chr1	125500000	125600000	0.335348
chr1	125600000	125700000	0.323221
chr1	125700000	125800000	0.225147
chr1	125800000	125900000	0.233584
chr1	125900000	126000000	0.27102
chr1	126000000	126100000	0.267857
chr1	126100000	126200000	0.281039
chr1	126200000	126300000	0.233056
chr1	126300000	126400000	0.242547
chr1	126400000	126500000	0.349585
chr1	126500000	126600000	0.272075
chr1	126600000	126700000	0.297384
chr1	126700000	126800000	0.279457
chr1	126800000	126900000	0.237275
chr1	126900000	127000000	0.288421
chr1	127000000	127100000	0.304766
chr1	127100000	127200000	0.334294
chr1	127200000	127300000	0.399676
chr1	127300000	127400000	0.429731
chr1	127400000	127500000	0.410749
chr1	127500000	127600000	0.353803
chr1	127600000	127700000	0.401785
chr1	127700000	127800000	0.283675
chr1	127800000	127900000	0.406003
chr1	127900000	128000000	0.421294
chr1	128000000	128100000	0.39493
chr1	128100000	128200000	0.225675
chr1	128200000	128300000	0.384385
chr1	128300000	128400000	0.33113
chr1	128400000	128500000	0.390712
chr1	128500000	128600000	0.381749
chr1	128600000	128700000	0.49564
chr1	128700000	128800000	0.398621
chr1	128800000	128900000	0.350639
chr1	128900000	129000000	0.29053
chr1	129000000	129100000	0.272602
chr1	129100000	129200000	0.232529
chr1	129200000	129300000	0.188765
chr1	129300000	129400000	0.20142
chr1	129400000	129500000	0.185602
chr1	129500000	129600000	0.203529
chr1	129600000	129700000	0.182965
chr1	129700000	129800000	0.187711
chr1	129800000	129900000	0.215656
chr1	129900000	130000000	0.153438
chr1	130000000	130100000	0.162929
chr1	130100000	130200000	0.208802
chr1	130200000	130300000	0.204583
chr1	130300000	130400000	0.257838
chr1	130400000	130500000	0.350112
chr1	130500000	130600000	0.345366
chr1	130600000	130700000	0.277348
chr1	130700000	130800000	0.36593
chr1	130800000	130900000	0.374367
chr1	130900000	131000000	0.413385
chr1	131000000	131100000	0.377003
chr1	131100000	131200000	0.494059
chr1	131200000	131300000	0.387021
chr1	131300000	131400000	0.240438
chr1	131400000	131500000	0.258893
chr1	131500000	131600000	0.314257
chr1	131600000	131700000	0.353803
chr1	131700000	131800000	0.447131
chr1	131800000	131900000	0.46664
chr1	131900000	132000000	0.497222
chr1	132000000	132100000	0.46664
chr1	132100000	132200000	0.491422
chr1	132200000	132300000	0.404421
chr1	132300000	132400000	0.392294
chr1	132400000	132500000	0.397567
chr1	132500000	132600000	0.445022
chr1	132600000	132700000	0.515677
chr1	132700000	132800000	0.334821
chr1	132800000	132900000	0.442385
chr1	132900000	133000000	0.505131
chr1	133000000	133100000	0.588441
chr1	133100000	133200000	0.481931
chr1	133200000	133300000	0.475077
chr1	133300000	133400000	0.491949
chr1	133400000	133500000	0.431313
chr1	133500000	133600000	0.469277
chr1	133600000	133700000	0.462949
chr1	133700000	133800000	0.57315
chr1	133800000	133900000	0.508822
chr1	133900000	134000000	0.370148
chr1	134000000	134100000	0.379112
chr1	134100000	134200000	0.404421
chr1	134200000	134300000	0.506186
chr1	134300000	134400000	0.527277
chr1	134400000	134500000	0.485095
chr1	134500000	134600000	0.463476
chr1	134600000	134700000	0.424458
chr1	134700000	134800000	0.477186
chr1	134800000	134900000	0.416549
chr1	134900000	135000000	0.434476
chr1	135000000	135100000	0.445549
chr1	135100000	135200000	0.545204
chr1	135200000	135300000	0.459258
chr1	135300000	135400000	0.55575
chr1	135400000	135500000	0.487731
chr1	135500000	135600000	0.429203
chr1	135600000	135700000	0.456095
chr1	135700000	135800000	0.467167
chr1	135800000	135900000	0.432894
chr1	135900000	136000000	0.360657
chr1	136000000	136100000	0.379639
chr1	136100000	136200000	0.476658
chr1	136200000	136300000	0.34853
chr1	136300000	136400000	0.392294
chr1	136400000	136500000	0.469277
chr1	136500000	136600000	0.585277
chr1	136600000	136700000	0.622187
chr1	136700000	136800000	0.666478
chr1	136800000	136900000	0.398094
chr1	136900000	137000000	0.379112
chr1	137000000	137100000	0.444495
chr1	137100000	137200000	0.378585
chr1	137200000	137300000	0.385439
chr1	137300000	137400000	0.275239
chr1	137400000	137500000	0.229893
chr1	137500000	137600000	0.241493
chr1	137600000	137700000	0.269966
chr1	137700000	137800000	0.211965
chr1	137800000	137900000	0.244657
chr1	137900000	138000000	0.218293
chr1	138000000	138100000	0.243602
chr1	138100000	138200000	0.293693
chr1	138200000	138300000	0.272602
chr1	138300000	138400000	0.288948
chr1	138400000	138500000	0.273657
chr1	138500000	138600000	0.373839
chr1	138600000	138700000	0.312148
chr1	138700000	138800000	0.29633
chr1	138800000	138900000	0.313203
chr1	138900000	139000000	0.620605
chr1	139000000	139100000	0.297912
chr1	139100000	139200000	0.327966
chr1	139200000	139300000	0.299493
chr1	139300000	139400000	0.228838
chr1	139400000	139500000	0.292111
chr1	139500000	139600000	0.182965
chr1	139600000	139700000	0.155547
chr1	139700000	139800000	0.158183
chr1	139800000	139900000	0.17031
chr1	139900000	140000000	0.205638
chr1	140000000	140100000	0.265748
chr1	140100000	140200000	0.192983
chr1	140200000	140300000	0.20722
chr1	140300000	140400000	0.182438
chr1	140400000	140500000	0.163456
chr1	140500000	140600000	0.167674
chr1	140600000	140700000	0.149219
chr1	140700000	140800000	0.243075
chr1	140800000	140900000	0.177692
chr1	140900000	141000000	0.266275
chr1	141000000	141100000	0.180856
chr1	141100000	141200000	0.266802
chr1	141200000	141300000	0.231475
chr1	141300000	141400000	0.163456
chr1	141400000	141500000	0.174001
chr1	141500000	141600000	0.229893
chr1	141600000	141700000	0.185602
chr1	141700000	141800000	0.179274
chr1	141800000	141900000	0.190347
chr1	141900000	142000000	0.202474
chr1	142000000	142100000	0.160292
chr1	142100000	142200000	0.18982
chr1	142200000	142300000	0.169783
chr1	142300000	142400000	0.181383
chr1	142400000	142500000	0.153438
chr1	142500000	142600000	0.247293
chr1	142600000	142700000	0.220402
chr1	142700000	142800000	0.162401
chr1	142800000	142900000	0.175056
chr1	142900000	143000000	0.233584
chr1	143000000	143100000	0.18982
chr1	143100000	143200000	0.238329
chr1	143200000	143300000	0.238856
chr1	143300000	143400000	0.287366
chr1	143400000	143500000	0.142892
chr1	143500000	143600000	0.344312
chr1	143600000	143700000	0.29053
chr1	143700000	143800000	0.450295
chr1	143800000	143900000	0.337457
chr1	143900000	144000000	0.243075
chr1	144000000	144100000	0.245711
chr1	144100000	144200000	0.308984
chr1	144200000	144300000	0.314257
chr1	144300000	144400000	0.287366
chr1	144400000	144500000	0.179274
chr1	144500000	144600000	0.176111
chr1	144600000	144700000	0.184547
chr1	144700000	144800000	0.201947
chr1	144800000	144900000	0.232002
chr1	144900000	145000000	0.194038
chr1	145000000	145100000	0.197729
chr1	145100000	145200000	0.165038
chr1	145200000	145300000	0.191402
chr1	145300000	145400000	0.185074
chr1	145400000	145500000	0.151856
chr1	145500000	145600000	0.281566
chr1	145600000	145700000	0.157656
chr1	145700000	145800000	0.229366
chr1	145800000	145900000	0.182965
chr1	145900000	146000000	0.190347
chr1	146000000	146100000	0.181383
chr1	146100000	146200000	0.265748
chr1	146200000	146300000	0.224093
chr1	146300000	146400000	0.196147
chr1	146400000	146500000	0.252566
chr1	146500000	146600000	0.115474
chr1	146600000	146700000	0.16451
chr1	146700000	146800000	0.178747
chr1	146800000	146900000	0.20722
chr1	146900000	147000000	0.203529
chr1	147000000	147100000	0.207747
chr1	147100000	147200000	0.177692
chr1	147200000	147300000	0.171365
chr1	147300000	147400000	0.185074
chr1	147400000	147500000	0.225675
chr1	147500000	147600000	0.197202
chr1	147600000	147700000	0.165565
chr1	147700000	147800000	0.17822
chr1	147800000	147900000	0.179801
chr1	147900000	148000000	0.184547
chr1	148000000	148100000	0.250984
chr1	148100000	148200000	0.191929
chr1	148200000	148300000	1.08619
chr1	148300000	148400000	0.249929
chr1	148400000	148500000	0.247293
chr1	148500000	148600000	0.196147
chr1	148600000	148700000	0.162401
chr1	148700000	148800000	0.221456
chr1	148800000	148900000	0.172947
chr1	148900000	149000000	0.189292
chr1	149000000	149100000	0.174001
chr1	149100000	149200000	0.193511
chr1	149200000	149300000	0.174529
chr1	149300000	149400000	0.21882
chr1	149400000	149500000	0.202474
chr1	149500000	149600000	0.29053
chr1	149600000	149700000	0.174001
chr1	149700000	149800000	0.213547
chr1	149800000	149900000	0.277348
chr1	149900000	150000000	0.293693
chr1	150000000	150100000	0.324275
chr1	150100000	150200000	0.256257
chr1	150200000	150300000	0.29053
chr1	150300000	150400000	0.345366
chr1	150400000	150500000	0.341148
chr1	150500000	150600000	0.278402
chr1	150600000	150700000	0.301075
chr1	150700000	150800000	0.257838
chr1	150800000	150900000	0.292639
chr1	150900000	151000000	0.27682
chr1	151000000	151100000	0.384912
chr1	151100000	151200000	0.40284
chr1	151200000	151300000	0.449767
chr1	151300000	151400000	0.412331
chr1	151400000	151500000	0.536241
chr1	151500000	151600000	0.542041
chr1	151600000	151700000	0.436585
chr1	151700000	151800000	0.343785
chr1	151800000	151900000	0.378585
chr1	151900000	152000000	0.413912
chr1	152000000	152100000	0.412858
chr1	152100000	152200000	0.284202
chr1	152200000	152300000	0.370676
chr1	152300000	152400000	0.325857
chr1	152400000	152500000	0.363294
chr1	152500000	152600000	0.447131
chr1	152600000	152700000	0.355912
chr1	152700000	152800000	0.469804
chr1	152800000	152900000	0.421294
chr1	152900000	153000000	0.484568
chr1	153000000	153100000	0.485622
chr1	153100000	153200000	0.481404
chr1	153200000	153300000	0.433949
chr1	153300000	153400000	0.392294
chr1	153400000	153500000	0.364348
chr1	153500000	153600000	0.529386
chr1	153600000	153700000	0.502495
chr1	153700000	153800000	0.405476
chr1	153800000	153900000	0.353803
chr1	153900000	154000000	0.413385
chr1	154000000	154100000	0.306348
chr1	154100000	154200000	0.285784
chr1	154200000	154300000	0.325857
chr1	154300000	154400000	0.244657
chr1	154400000	154500000	0.297912
chr1	154500000	154600000	0.249402
chr1	154600000	154700000	0.256784
chr1	154700000	154800000	0.333239
chr1	154800000	154900000	0.378058
chr1	154900000	155000000	0.381221
chr1	155000000	155100000	0.422349
chr1	155100000	155200000	0.417076
chr1	155200000	155300000	0.404949
chr1	155300000	155400000	0.309512
chr1	155400000	155500000	0.387021
chr1	155500000	155600000	0.397567
chr1	155600000	155700000	0.376476
chr1	155700000	155800000	0.365403
chr1	155800000	155900000	0.342203
chr1	155900000	156000000	0.345366
chr1	156000000	156100000	0.373312
chr1	156100000	156200000	0.234111
chr1	156200000	156300000	0.395458
chr1	156300000	156400000	0.43184
chr1	156400000	156500000	0.458204
chr1	156500000	156600000	0.641169
chr1	156600000	156700000	0.490368
chr1	156700000	156800000	0.495113
chr1	156800000	156900000	0.405476
chr1	156900000	157000000	0.39704
chr1	157000000	157100000	0.439749
chr1	157100000	157200000	0.373312
chr1	157200000	157300000	0.225147
chr1	157300000	157400000	0.279457
chr1	157400000	157500000	0.468749
chr1	157500000	157600000	0.359603
chr1	157600000	157700000	0.288948
chr1	157700000	157800000	0.288421
chr1	157800000	157900000	0.264166
chr1	157900000	158000000	0.185602
chr1	158000000	158100000	0.231475
chr1	158100000	158200000	0.289475
chr1	158200000	158300000	0.286839
chr1	158300000	158400000	0.266275
chr1	158400000	158500000	0.185074
chr1	158500000	158600000	0.250457
chr1	158600000	158700000	0.249929
chr1	158700000	158800000	0.176111
chr1	158800000	158900000	0.361185
chr1	158900000	159000000	0.287893
chr1	159000000	159100000	0.275766
chr1	159100000	159200000	0.234638
chr1	159200000	159300000	0.251511
chr1	159300000	159400000	0.279984
chr1	159400000	159500000	0.228838
chr1	159500000	159600000	0.241493
chr1	159600000	159700000	0.265748
chr1	159700000	159800000	0.291057
chr1	159800000	159900000	0.393876
chr1	159900000	160000000	0.287893
chr1	160000000	160100000	0.294221
chr1	160100000	160200000	0.329548
chr1	160200000	160300000	0.283148
chr1	160300000	160400000	0.333239
chr1	160400000	160500000	0.240966
chr1	160500000	160600000	0.19562
chr1	160600000	160700000	0.258893
chr1	160700000	160800000	0.321639
chr1	160800000	160900000	0.43764
chr1	160900000	161000000	0.413912
chr1	161000000	161100000	0.418658
chr1	161100000	161200000	0.410749
chr1	161200000	161300000	0.533077
chr1	161300000	161400000	0.336403
chr1	161400000	161500000	0.320057
chr1	161500000	161600000	0.272602
chr1	161600000	161700000	0.288948
chr1	161700000	161800000	0.326912
chr1	161800000	161900000	0.218293
chr1	161900000	162000000	0.415494
chr1	162000000	162100000	0.351694
chr1	162100000	162200000	0.311093
chr1	162200000	162300000	0.351166
chr1	162300000	162400000	0.335875
chr1	162400000	162500000	0.244657
chr1	162500000	162600000	0.324803
chr1	162600000	162700000	0.369094
chr1	162700000	162800000	0.243602
chr1	162800000	162900000	0.320057
chr1	162900000	163000000	0.263111
chr1	163000000	163100000	0.18982
chr1	163100000	163200000	0.281039
chr1	163200000	163300000	0.262584
chr1	163300000	163400000	0.304766
chr1	163400000	163500000	0.220402
chr1	163500000	163600000	0.214602
chr1	163600000	163700000	0.321112
chr1	163700000	163800000	0.269439
chr1	163800000	163900000	0.29053
chr1	163900000	164000000	0.27893
chr1	164000000	164100000	0.39493
chr1	164100000	164200000	0.364876
chr1	164200000	164300000	0.431313
chr1	164300000	164400000	0.475077
chr1	164400000	164500000	0.424458
chr1	164500000	164600000	0.384385
chr1	164600000	164700000	0.29053
chr1	164700000	164800000	0.306875
chr1	164800000	164900000	0.297912
chr1	164900000	165000000	0.349585
chr1	165000000	165100000	0.389658
chr1	165100000	165200000	0.463476
chr1	165200000	165300000	0.496168
chr1	165300000	165400000	0.31373
chr1	165400000	165500000	0.30213
chr1	165500000	165600000	0.500913
chr1	165600000	165700000	0.451876
chr1	165700000	165800000	0.405476
chr1	165800000	165900000	0.454513
chr1	165900000	166000000	0.216184
chr1	166000000	166100000	0.465586
chr1	166100000	166200000	0.45504
chr1	166200000	166300000	0.341676
chr1	166300000	166400000	0.493004
chr1	166400000	166500000	0.238856
chr1	166500000	166600000	0.318475
chr1	166600000	166700000	0.244129
chr1	166700000	166800000	0.268911
chr1	166800000	166900000	0.283675
chr1	166900000	167000000	0.468222
chr1	167000000	167100000	0.34273
chr1	167100000	167200000	0.366985
chr1	167200000	167300000	0.50355
chr1	167300000	167400000	0.453986
chr1	167400000	167500000	0.332712
chr1	167500000	167600000	0.370148
chr1	167600000	167700000	0.376476
chr1	167700000	167800000	0.330603
chr1	167800000	167900000	0.287893
chr1	167900000	168000000	0.235166
chr1	168000000	168100000	0.295275
chr1	168100000	168200000	0.370148
chr1	168200000	168300000	0.339566
chr1	168300000	168400000	0.321112
chr1	168400000	168500000	0.331657
chr1	168500000	168600000	0.23042
chr1	168600000	168700000	0.198256
chr1	168700000	168800000	0.222511
chr1	168800000	168900000	0.172947
chr1	168900000	169000000	0.192983
chr1	169000000	169100000	0.182438
chr1	169100000	169200000	0.244129
chr1	169200000	169300000	0.237802
chr1	169300000	169400000	0.204056
chr1	169400000	169500000	0.357494
chr1	169500000	169600000	0.282093
chr1	169600000	169700000	0.234638
chr1	169700000	169800000	0.234111
chr1	169800000	169900000	0.284202
chr1	169900000	170000000	0.334294
chr1	170000000	170100000	0.373312
chr1	170100000	170200000	0.371203
chr1	170200000	170300000	0.32533
chr1	170300000	170400000	0.370148
chr1	170400000	170500000	0.35433
chr1	170500000	170600000	0.370148
chr1	170600000	170700000	0.375421
chr1	170700000	170800000	0.358021
chr1	170800000	170900000	0.488786
chr1	170900000	171000000	0.440276
chr1	171000000	171100000	0.737133
chr1	171100000	171200000	0.376476
chr1	171200000	171300000	0.668587
chr1	171300000	171400000	0.557859
chr1	171400000	171500000	0.757697
chr1	171500000	171600000	0.777734
chr1	171600000	171700000	0.339039
chr1	171700000	171800000	0.400731
chr1	171800000	171900000	0.252038
chr1	171900000	172000000	0.351166
chr1	172000000	172100000	0.599514
chr1	172100000	172200000	0.592132
chr1	172200000	172300000	0.520422
chr1	172300000	172400000	0.488786
chr1	172400000	172500000	0.506713
chr1	172500000	172600000	0.444495
chr1	172600000	172700000	0.285784
chr1	172700000	172800000	0.240438
chr1	172800000	172900000	0.21882
chr1	172900000	173000000	0.235693
chr1	173000000	173100000	0.213547
chr1	173100000	173200000	0.16662
chr1	173200000	173300000	0.184547
chr1	173300000	173400000	0.32533
chr1	173400000	173500000	0.33693
chr1	173500000	173600000	0.248347
chr1	173600000	173700000	0.235166
chr1	173700000	173800000	0.22462
chr1	173800000	173900000	0.238856
chr1	173900000	174000000	0.261529
chr1	174000000	174100000	0.191402
chr1	174100000	174200000	0.232529
chr1	174200000	174300000	0.220929
chr1	174300000	174400000	0.197729
chr1	174400000	174500000	0.267329
chr1	174500000	174600000	0.255202
chr1	174600000	174700000	0.261529
chr1	174700000	174800000	0.250457
chr1	174800000	174900000	0.219347
chr1	174900000	175000000	0.21882
chr1	175000000	175100000	0.246766
chr1	175100000	175200000	0.205111
chr1	175200000	175300000	0.194038
chr1	175300000	175400000	0.217238
chr1	175400000	175500000	0.239911
chr1	175500000	175600000	0.308984
chr1	175600000	175700000	0.370676
chr1	175700000	175800000	0.284202
chr1	175800000	175900000	0.309512
chr1	175900000	176000000	0.409694
chr1	176000000	176100000	0.274184
chr1	176100000	176200000	0.248875
chr1	176200000	176300000	0.237802
chr1	176300000	176400000	0.192983
chr1	176400000	176500000	0.209856
chr1	176500000	176600000	0.307403
chr1	176600000	176700000	0.27893
chr1	176700000	176800000	0.237275
chr1	176800000	176900000	0.317948
chr1	176900000	177000000	0.40864
chr1	177000000	177100000	0.323748
chr1	177100000	177200000	0.20722
chr1	177200000	177300000	0.226729
chr1	177300000	177400000	0.402312
chr1	177400000	177500000	0.432894
chr1	177500000	177600000	0.353803
chr1	177600000	177700000	0.488786
chr1	177700000	177800000	0.385967
chr1	177800000	177900000	0.297912
chr1	177900000	178000000	0.366985
chr1	178000000	178100000	0.257311
chr1	178100000	178200000	0.329548
chr1	178200000	178300000	0.490895
chr1	178300000	178400000	0.334821
chr1	178400000	178500000	0.330603
chr1	178500000	178600000	0.319003
chr1	178600000	178700000	0.329021
chr1	178700000	178800000	0.320057
chr1	178800000	178900000	0.309512
chr1	178900000	179000000	0.398621
chr1	179000000	179100000	0.34853
chr1	179100000	179200000	0.419185
chr1	179200000	179300000	0.447658
chr1	179300000	179400000	0.56155
chr1	179400000	179500000	0.469277
chr1	179500000	179600000	0.504077
chr1	179600000	179700000	0.536241
chr1	179700000	179800000	0.431313
chr1	179800000	179900000	0.434476
chr1	179900000	180000000	0.362767
chr1	180000000	180100000	0.268384
chr1	180100000	180200000	0.358548
chr1	180200000	180300000	0.410222
chr1	180300000	180400000	0.472967
chr1	180400000	180500000	0.421822
chr1	180500000	180600000	0.507768
chr1	180600000	180700000	0.488786
chr1	180700000	180800000	0.539932
chr1	180800000	180900000	0.469804
chr1	180900000	181000000	0.522004
chr1	181000000	181100000	0.39124
chr1	181100000	181200000	0.505131
chr1	181200000	181300000	0.473495
chr1	181300000	181400000	0.378585
chr1	181400000	181500000	0.429203
chr1	181500000	181600000	0.467695
chr1	181600000	181700000	0.470858
chr1	181700000	181800000	0.579477
chr1	181800000	181900000	0.547841
chr1	181900000	182000000	0.390712
chr1	182000000	182100000	0.526222
chr1	182100000	182200000	0.477713
chr1	182200000	182300000	0.50144
chr1	182300000	182400000	0.409167
chr1	182400000	182500000	0.403367
chr1	182500000	182600000	0.379112
chr1	182600000	182700000	0.423403
chr1	182700000	182800000	0.486149
chr1	182800000	182900000	0.440804
chr1	182900000	183000000	0.389658
chr1	183000000	183100000	0.271548
chr1	183100000	183200000	0.407585
chr1	183200000	183300000	1.13154
chr1	183300000	183400000	0.460313
chr1	183400000	183500000	0.27102
chr1	183500000	183600000	0.309512
chr1	183600000	183700000	0.412331
chr1	183700000	183800000	0.242547
chr1	183800000	183900000	0.21882
chr1	183900000	184000000	0.273657
chr1	184000000	184100000	0.403894
chr1	184100000	184200000	0.308984
chr1	184200000	184300000	0.385439
chr1	184300000	184400000	0.263111
chr1	184400000	184500000	0.394403
chr1	184500000	184600000	0.335875
chr1	184600000	184700000	0.402312
chr1	184700000	184800000	0.354857
chr1	184800000	184900000	0.405476
chr1	184900000	185000000	0.389658
chr1	185000000	185100000	0.413385
chr1	185100000	185200000	0.440276
chr1	185200000	185300000	0.485622
chr1	185300000	185400000	0.467695
chr1	185400000	185500000	0.429203
chr1	185500000	185600000	0.385967
chr1	185600000	185700000	0.358021
chr1	185700000	185900000	0.267857
chr1	185900000	186000000	0.278402
chr1	186000000	186100000	0.258366
chr1	186100000	186200000	0.372785
chr1	186200000	186300000	0.269439
chr1	186300000	186400000	0.266275
chr1	186400000	186500000	0.325857
chr1	186500000	186600000	0.261002
chr1	186600000	186700000	0.370676
chr1	186700000	186800000	0.367512
chr1	186800000	186900000	0.351694
chr1	186900000	187000000	0.388076
chr1	187000000	187100000	0.285784
chr1	187100000	187200000	0.306348
chr1	187200000	187300000	0.321639
chr1	187300000	187400000	0.440276
chr1	187400000	187500000	0.317421
chr1	187500000	187600000	0.320584
chr1	187600000	187700000	0.341676
chr1	187700000	187800000	0.334821
chr1	187800000	187900000	0.335348
chr1	187900000	188000000	0.347476
chr1	188000000	188100000	0.381221
chr1	188100000	188200000	0.366458
chr1	188200000	188300000	0.256784
chr1	188300000	188400000	0.312148
chr1	188400000	188500000	0.259948
chr1	188500000	188600000	0.281566
chr1	188600000	188700000	0.279457
chr1	188700000	188800000	0.315312
chr1	188800000	188900000	0.408112
chr1	188900000	189000000	0.418658
chr1	189000000	189100000	0.299493
chr1	189100000	189200000	0.290002
chr1	189200000	189300000	0.359076
chr1	189300000	189400000	0.325857
chr1	189400000	189500000	0.338512
chr1	189500000	189600000	0.383858
chr1	189600000	189700000	0.376476
chr1	189700000	189800000	0.479295
chr1	189800000	189900000	0.529913
chr1	189900000	190000000	0.488786
chr1	190000000	190100000	0.44924
chr1	190100000	190200000	0.333239
chr1	190200000	190300000	0.353276
chr1	190300000	190400000	0.470858
chr1	190400000	190500000	0.332185
chr1	190500000	190600000	0.429731
chr1	190600000	190700000	0.366985
chr1	190700000	190800000	0.464004
chr1	190800000	190900000	0.365403
chr1	190900000	191000000	0.46664
chr1	191000000	191100000	0.459786
chr1	191100000	191200000	0.385439
chr1	191200000	191300000	0.387549
chr1	191300000	191400000	0.595296
chr1	191400000	191500000	0.490368
chr1	191500000	191600000	0.418131
chr1	191600000	191700000	0.498804
chr1	191700000	191800000	0.356967
chr1	191800000	191900000	0.413912
chr1	191900000	192000000	0.441858
chr1	192000000	192100000	0.15291
chr1	192100000	192200000	0.348003
chr1	192200000	192300000	0.361712
chr1	192300000	192400000	0.343785
chr1	192400000	192500000	0.315312
chr1	192500000	192600000	0.288421
chr1	192600000	192700000	0.349585
chr1	192700000	192800000	0.357494
chr1	192800000	192900000	0.295802
chr1	192900000	193000000	0.25362
chr1	193000000	193100000	0.289475
chr1	193100000	193200000	0.349057
chr1	193200000	193300000	0.356439
chr1	193300000	193400000	0.323221
chr1	193400000	193500000	0.303712
chr1	193500000	193600000	0.227256
chr1	193600000	193700000	0.265748
chr1	193700000	193900000	0.249929
chr1	193900000	194000000	0.156601
chr1	194000000	194100000	0.167674
chr1	194100000	194200000	0.134983
chr1	194200000	194300000	0.194565
chr1	194300000	194400000	0.16451
chr1	194400000	194500000	0.189292
chr1	194500000	194600000	0.181383
chr1	194600000	194700000	0.217238
chr1	194700000	194800000	0.186656
chr1	194800000	194900000	0.172947
chr1	194900000	195000000	0.224093
chr1	195000000	195100000	0.253093
chr1	195100000	195200000	0.175056
chr1	195200000	195300000	0.36593
chr1	195300000	195400000	0.33693
chr1	195400000	195471971	0
chr2	0	3000000	0
chr2	3000000	3100000	0.243075
chr2	3100000	3200000	0.389658
chr2	3200000	3300000	0.324803
chr2	3300000	3400000	0.312148
chr2	3400000	3500000	0.416022
chr2	3500000	3600000	0.317948
chr2	3600000	3700000	0.36593
chr2	3700000	3800000	0.285784
chr2	3800000	3900000	0.261002
chr2	3900000	4000000	0.268384
chr2	4000000	4100000	0.27682
chr2	4100000	4200000	0.263111
chr2	4200000	4300000	0.305293
chr2	4300000	4400000	0.288421
chr2	4400000	4500000	0.398621
chr2	4500000	4600000	0.407058
chr2	4600000	4700000	0.36593
chr2	4700000	4800000	0.372785
chr2	4800000	4900000	0.573677
chr2	4900000	5000000	0.545204
chr2	5000000	5100000	0.442385
chr2	5100000	5200000	0.304766
chr2	5200000	5300000	0.36593
chr2	5300000	5400000	0.418131
chr2	5400000	5500000	0.329548
chr2	5500000	5600000	0.419713
chr2	5600000	5700000	0.44344
chr2	5700000	5800000	0.363294
chr2	5800000	5900000	0.353803
chr2	5900000	6000000	0.446604
chr2	6000000	6100000	0.468222
chr2	6100000	6200000	0.556277
chr2	6200000	6300000	0.39704
chr2	6300000	6400000	0.390712
chr2	6400000	6500000	0.399149
chr2	6500000	6600000	0.353276
chr2	6600000	6700000	0.258366
chr2	6700000	6800000	0.304239
chr2	6800000	6900000	0.286839
chr2	6900000	7000000	0.28262
chr2	7000000	7100000	0.358021
chr2	7100000	7200000	0.200365
chr2	7200000	7300000	0.221984
chr2	7300000	7400000	0.227256
chr2	7400000	7500000	0.298439
chr2	7500000	7600000	0.24202
chr2	7600000	7700000	0.247293
chr2	7700000	7800000	0.217765
chr2	7800000	7900000	0.181911
chr2	7900000	8000000	0.221984
chr2	8000000	8100000	0.209856
chr2	8100000	8200000	0.231475
chr2	8200000	8300000	0.219347
chr2	8300000	8400000	0.255202
chr2	8400000	8500000	0.208274
chr2	8500000	8600000	0.228311
chr2	8600000	8700000	0.205638
chr2	8700000	8800000	0.192983
chr2	8800000	8900000	0.236747
chr2	8900000	9000000	0.210911
chr2	9000000	9100000	0.208274
chr2	9100000	9200000	0.175583
chr2	9200000	9300000	0.177692
chr2	9300000	9400000	0.226729
chr2	9400000	9500000	0.276293
chr2	9500000	9600000	0.309512
chr2	9600000	9700000	0.382276
chr2	9700000	9800000	0.277348
chr2	9800000	9900000	0.438694
chr2	9900000	10000000	0.467695
chr2	10000000	10100000	0.382803
chr2	10100000	10200000	0.411276
chr2	10200000	10300000	0.402312
chr2	10300000	10400000	0.461367
chr2	10400000	10500000	0.342203
chr2	10500000	10600000	0.296857
chr2	10600000	10700000	0.222511
chr2	10700000	10800000	0.271548
chr2	10800000	10900000	0.291584
chr2	10900000	11000000	0.32533
chr2	11000000	11100000	0.276293
[truncated: 24,557 more rows]

## Sheet: 6_MMC_4neg_100k
chr1	0	3000000	0
chr1	3000000	3100000	0.212786
chr1	3100000	3200000	0.201822
chr1	3200000	3300000	0.190452
chr1	3300000	3400000	0.176645
chr1	3400000	3500000	0.142128
chr1	3500000	3600000	0.247709
chr1	3600000	3700000	0.139286
chr1	3700000	3800000	0.182736
chr1	3800000	3900000	0.164463
chr1	3900000	4000000	0.196949
chr1	4000000	4100000	0.144565
chr1	4100000	4200000	0.161214
chr1	4200000	4300000	0.16365
chr1	4300000	4400000	0.171366
chr1	4400000	4500000	0.183954
chr1	4500000	4600000	0.226187
chr1	4600000	4700000	0.220908
chr1	4700000	4800000	0.465774
chr1	4800000	4900000	0.284662
chr1	4900000	5000000	0.237963
chr1	5000000	5100000	0.232278
chr1	5100000	5200000	0.223344
chr1	5200000	5300000	0.189233
chr1	5300000	5400000	0.188015
chr1	5400000	5500000	0.178675
chr1	5500000	5600000	0.179081
chr1	5600000	5700000	0.164869
chr1	5700000	5800000	0.175021
chr1	5800000	5900000	0.215629
chr1	5900000	6000000	0.175021
chr1	6000000	6100000	0.199385
chr1	6100000	6200000	0.20304
chr1	6200000	6300000	0.207913
chr1	6300000	6400000	0.177457
chr1	6400000	6500000	0.211568
chr1	6500000	6600000	0.175427
chr1	6600000	6700000	0.222532
chr1	6700000	6800000	0.143346
chr1	6800000	6900000	0.17096
chr1	6900000	7000000	0.204664
chr1	7000000	7100000	0.190046
chr1	7100000	7200000	0.219283
chr1	7200000	7300000	0.224562
chr1	7300000	7400000	0.278165
chr1	7400000	7500000	0.208319
chr1	7500000	7600000	0.167711
chr1	7600000	7700000	0.190046
chr1	7700000	7800000	0.187609
chr1	7800000	7900000	0.214816
chr1	7900000	8000000	0.211162
chr1	8000000	8100000	0.206289
chr1	8100000	8200000	0.224562
chr1	8200000	8300000	0.159183
chr1	8300000	8400000	0.165275
chr1	8400000	8500000	0.166493
chr1	8500000	8600000	0.179081
chr1	8600000	8700000	0.203852
chr1	8700000	8800000	0.177457
chr1	8800000	8900000	0.151874
chr1	8900000	9000000	0.177863
chr1	9000000	9100000	0.165275
chr1	9100000	9200000	0.18964
chr1	9200000	9300000	0.176645
chr1	9300000	9400000	0.18233
chr1	9400000	9500000	0.176645
chr1	9500000	9600000	0.225781
chr1	9600000	9700000	0.196137
chr1	9700000	9800000	0.273292
chr1	9800000	9900000	0.262328
chr1	9900000	10000000	0.250958
chr1	10000000	10100000	0.259079
chr1	10100000	10200000	0.244054
chr1	10200000	10300000	0.1937
chr1	10300000	10500000	0.231872
chr1	10500000	10600000	0.170554
chr1	10600000	10700000	0.17096
chr1	10700000	10800000	0.209537
chr1	10800000	10900000	0.202634
chr1	10900000	11000000	0.23106
chr1	11000000	11100000	0.198979
chr1	11100000	11200000	0.177863
chr1	11200000	11300000	0.18964
chr1	11300000	11400000	0.208319
chr1	11400000	11500000	0.191264
chr1	11500000	11600000	0.178675
chr1	11600000	11700000	0.188827
chr1	11700000	11800000	0.175021
chr1	11800000	11900000	0.203852
chr1	11900000	12000000	0.172178
chr1	12000000	12100000	0.190858
chr1	12100000	12200000	0.153904
chr1	12200000	12300000	0.179488
chr1	12300000	12400000	0.167711
chr1	12400000	12500000	0.18436
chr1	12500000	12600000	0.189233
chr1	12600000	12700000	0.230248
chr1	12700000	12800000	0.226187
chr1	12800000	12900000	0.268013
chr1	12900000	13000000	0.222126
chr1	13000000	13100000	0.336235
chr1	13100000	13200000	0.361411
chr1	13200000	13300000	0.279383
chr1	13300000	13400000	0.276135
chr1	13400000	13500000	0.23106
chr1	13500000	13600000	0.292378
chr1	13600000	13700000	0.290347
chr1	13700000	13800000	0.226593
chr1	13800000	13900000	0.248115
chr1	13900000	14000000	0.213598
chr1	14000000	14100000	0.201822
chr1	14100000	14200000	0.200198
chr1	14200000	14300000	0.211568
chr1	14300000	14400000	0.205071
chr1	14400000	14500000	0.205477
chr1	14500000	14600000	0.181518
chr1	14600000	14700000	0.188421
chr1	14700000	14800000	0.198979
chr1	14800000	14900000	0.192076
chr1	14900000	15000000	0.202634
chr1	15000000	15100000	0.229435
chr1	15100000	15200000	0.185173
chr1	15200000	15300000	0.20101
chr1	15300000	15400000	0.178675
chr1	15400000	15500000	0.171772
chr1	15500000	15600000	0.184767
chr1	15600000	15700000	0.192076
chr1	15700000	15800000	0.218065
chr1	15800000	15900000	0.265577
chr1	15900000	16000000	0.206289
chr1	16000000	16100000	0.231466
chr1	16100000	16200000	0.224562
chr1	16200000	16300000	0.25177
chr1	16300000	16400000	0.229841
chr1	16400000	16500000	0.241618
chr1	16500000	16600000	0.240806
chr1	16600000	16700000	0.237151
chr1	16700000	16800000	0.259079
chr1	16800000	16900000	0.259485
chr1	16900000	17000000	0.194512
chr1	17000000	17100000	0.215629
chr1	17100000	17200000	0.194106
chr1	17200000	17300000	0.177863
chr1	17300000	17400000	0.197355
chr1	17400000	17500000	0.199385
chr1	17500000	17600000	0.179488
chr1	17600000	17700000	0.153092
chr1	17700000	17800000	0.190858
chr1	17800000	17900000	0.15025
chr1	17900000	18000000	0.237557
chr1	18000000	18100000	0.207913
chr1	18100000	18200000	0.186797
chr1	18200000	18300000	0.155529
chr1	18300000	18400000	0.170148
chr1	18400000	18500000	0.183954
chr1	18500000	18600000	0.194919
chr1	18600000	18700000	0.179488
chr1	18700000	18800000	0.158777
chr1	18800000	18900000	0.190858
chr1	18900000	19000000	0.164869
chr1	19000000	19100000	0.166899
chr1	19100000	19200000	0.204258
chr1	19200000	19300000	0.175833
chr1	19300000	19400000	0.198167
chr1	19400000	19500000	0.177457
chr1	19500000	19600000	0.16365
chr1	19600000	19700000	0.211162
chr1	19700000	19800000	0.225375
chr1	19800000	19900000	0.183142
chr1	19900000	20000000	0.181518
chr1	20000000	20100000	0.164056
chr1	20100000	20200000	0.195325
chr1	20200000	20300000	0.250145
chr1	20300000	20400000	0.181924
chr1	20400000	20500000	0.236339
chr1	20500000	20600000	0.233496
chr1	20600000	20700000	0.220096
chr1	20700000	20800000	0.255425
chr1	20800000	20900000	0.242024
chr1	20900000	21000000	0.291972
chr1	21000000	21100000	0.294814
chr1	21100000	21200000	0.243648
chr1	21200000	21300000	0.261516
chr1	21300000	21400000	0.242024
chr1	21400000	21500000	0.257861
chr1	21500000	21600000	0.205071
chr1	21600000	21700000	0.173802
chr1	21700000	21800000	0.155529
chr1	21800000	21900000	0.196543
chr1	21900000	22000000	0.190452
chr1	22000000	22100000	0.221314
chr1	22100000	22200000	0.193294
chr1	22200000	22300000	0.218471
chr1	22300000	22400000	0.222532
chr1	22400000	22500000	0.141316
chr1	22500000	22600000	0.223344
chr1	22600000	22700000	0.207507
chr1	22700000	22800000	0.185173
chr1	22800000	22900000	0.156341
chr1	22900000	23000000	0.21035
chr1	23000000	23100000	0.192076
chr1	23100000	23200000	0.237557
chr1	23200000	23300000	0.200604
chr1	23300000	23400000	0.300093
chr1	23400000	23500000	0.200198
chr1	23500000	23600000	0.209944
chr1	23600000	23700000	0.255018
chr1	23700000	23800000	0.25177
chr1	23800000	23900000	0.234308
chr1	23900000	24000000	0.261516
chr1	24000000	24100000	0.242836
chr1	24100000	24200000	0.242024
chr1	24200000	24300000	0.229435
chr1	24300000	24400000	0.241618
chr1	24400000	24500000	0.201822
chr1	24500000	24600000	0.245679
chr1	24600000	24700000	1.15205
chr1	24700000	24800000	0.273698
chr1	24800000	24900000	0.218065
chr1	24900000	25000000	0.188827
chr1	25000000	25100000	0.265983
chr1	25100000	25200000	0.21035
chr1	25200000	25300000	0.181924
chr1	25300000	25400000	0.178269
chr1	25400000	25500000	0.209944
chr1	25500000	25600000	0.211162
chr1	25600000	25700000	0.1937
chr1	25700000	25800000	0.202228
chr1	25800000	25900000	0.174615
chr1	25900000	26000000	0.211162
chr1	26000000	26100000	0.175833
chr1	26100000	26200000	0.161214
chr1	26200000	26300000	0.16365
chr1	26300000	26400000	0.177863
chr1	26400000	26500000	0.24243
chr1	26500000	26600000	0.187203
chr1	26600000	26700000	0.206289
chr1	26700000	26800000	0.165275
chr1	26800000	26900000	0.143752
chr1	26900000	27000000	0.144159
chr1	27000000	27100000	0.183954
chr1	27100000	27200000	0.215223
chr1	27200000	27300000	0.181112
chr1	27300000	27400000	0.154717
chr1	27400000	27500000	0.143752
chr1	27500000	27600000	0.157559
chr1	27600000	27700000	0.151874
chr1	27700000	27800000	0.205477
chr1	27800000	27900000	0.153498
chr1	27900000	28000000	0.151468
chr1	28000000	28100000	0.12954
chr1	28100000	28200000	0.201822
chr1	28200000	28300000	0.179488
chr1	28300000	28400000	0.177863
chr1	28400000	28500000	0.170148
chr1	28500000	28600000	0.151062
chr1	28600000	28700000	0.156747
chr1	28700000	28800000	0.162432
chr1	28800000	28900000	0.174208
chr1	28900000	29000000	0.167305
chr1	29000000	29100000	0.170148
chr1	29100000	29200000	0.184767
chr1	29200000	29300000	0.187609
chr1	29300000	29400000	0.169335
chr1	29400000	29500000	0.157153
chr1	29500000	29600000	0.147407
chr1	29600000	29700000	0.246897
chr1	29700000	29800000	0.181924
chr1	29800000	29900000	0.14294
chr1	29900000	30000000	0.216847
chr1	30000000	30100000	0.200198
chr1	30100000	30200000	0.164056
chr1	30200000	30300000	0.157559
chr1	30300000	30400000	0.187609
chr1	30400000	30500000	0.18436
chr1	30500000	30600000	0.198167
chr1	30600000	30700000	0.231872
chr1	30700000	30800000	0.259079
chr1	30800000	30900000	0.23106
chr1	30900000	31000000	0.241618
chr1	31000000	31100000	0.213192
chr1	31100000	31200000	0.172584
chr1	31200000	31300000	0.228623
chr1	31300000	31400000	0.192482
chr1	31400000	31500000	0.200198
chr1	31500000	31600000	0.17299
chr1	31600000	31700000	0.176645
chr1	31700000	31800000	0.164869
chr1	31800000	31900000	0.178675
chr1	31900000	32000000	0.151468
chr1	32000000	32100000	0.162432
chr1	32100000	32200000	0.148219
chr1	32200000	32300000	0.177051
chr1	32300000	32400000	0.149438
chr1	32400000	32500000	0.175833
chr1	32500000	32600000	0.181518
chr1	32600000	32700000	0.184767
chr1	32700000	32800000	0.189233
chr1	32800000	32900000	0.186391
chr1	32900000	33000000	0.18233
chr1	33000000	33100000	0.207913
chr1	33100000	33200000	0.214004
chr1	33200000	33300000	0.204664
chr1	33300000	33400000	0.196543
chr1	33400000	33500000	0.259891
chr1	33500000	33600000	0.246085
chr1	33600000	33700000	0.331768
chr1	33700000	33800000	0.31187
chr1	33800000	33900000	0.290754
chr1	33900000	34000000	0.316337
chr1	34000000	34100000	0.322428
chr1	34100000	34200000	0.44344
chr1	34200000	34300000	0.497854
chr1	34300000	34400000	0.308621
chr1	34400000	34500000	0.286693
chr1	34500000	34600000	0.259079
chr1	34600000	34700000	0.263546
chr1	34700000	34800000	0.292378
chr1	34800000	34900000	0.273292
chr1	34900000	35000000	0.261922
chr1	35000000	35100000	0.190858
chr1	35100000	35200000	0.211974
chr1	35200000	35300000	0.240806
chr1	35300000	35400000	0.222938
chr1	35400000	35500000	0.226187
chr1	35500000	35600000	0.222532
chr1	35600000	35700000	0.234714
chr1	35700000	35800000	0.243242
chr1	35800000	35900000	0.305372
chr1	35900000	36000000	0.271668
chr1	36000000	36100000	0.304154
chr1	36100000	36200000	0.312276
chr1	36200000	36300000	0.32324
chr1	36300000	36400000	0.324052
chr1	36400000	36500000	0.311058
chr1	36500000	36600000	0.379685
chr1	36600000	36700000	0.260297
chr1	36700000	36800000	0.341514
chr1	36800000	36900000	0.280602
chr1	36900000	37000000	0.30456
chr1	37000000	37100000	0.325676
chr1	37100000	37200000	0.354914
chr1	37200000	37300000	0.319991
chr1	37300000	37400000	0.265983
chr1	37400000	37500000	0.360193
chr1	37500000	37600000	0.319179
chr1	37600000	37700000	0.318773
chr1	37700000	37800000	0.32121
chr1	37800000	37900000	0.252176
chr1	37900000	38100000	0.263952
chr1	38100000	38200000	0.351259
chr1	38200000	38300000	0.39674
chr1	38300000	38400000	0.359787
chr1	38400000	38500000	0.306997
chr1	38500000	38600000	0.37197
chr1	38600000	38700000	0.298063
chr1	38700000	38800000	0.300499
chr1	38800000	38900000	0.257861
chr1	38900000	39000000	0.282632
chr1	39000000	39100000	0.273292
chr1	39100000	39200000	0.305372
chr1	39200000	39300000	0.315118
chr1	39300000	39400000	0.337859
chr1	39400000	39500000	0.328925
chr1	39500000	39600000	0.318367
chr1	39600000	39700000	0.332174
chr1	39700000	39800000	0.322834
chr1	39800000	39900000	0.331768
chr1	39900000	40000000	0.286693
chr1	40000000	40100000	0.336641
chr1	40100000	40200000	0.268825
chr1	40200000	40300000	0.271668
chr1	40300000	40400000	0.324458
chr1	40400000	40500000	0.289129
chr1	40500000	40600000	0.224968
chr1	40600000	40700000	0.250552
chr1	40700000	40800000	0.32121
chr1	40800000	40900000	0.286693
chr1	40900000	41000000	0.277759
chr1	41000000	41100000	0.285068
chr1	41100000	41200000	0.242024
chr1	41200000	41300000	0.229029
chr1	41300000	41400000	0.262734
chr1	41400000	41500000	0.21441
chr1	41500000	41600000	0.170554
chr1	41600000	41700000	0.187609
chr1	41700000	41800000	0.174615
chr1	41800000	41900000	0.237557
chr1	41900000	42000000	0.188421
chr1	42000000	42100000	0.17096
chr1	42100000	42200000	0.218065
chr1	42200000	42300000	0.269637
chr1	42300000	42400000	0.234308
chr1	42400000	42500000	0.276947
chr1	42500000	42600000	0.235121
chr1	42600000	42700000	0.230248
chr1	42700000	42800000	0.267201
chr1	42800000	42900000	0.257455
chr1	42900000	43000000	0.249333
chr1	43000000	43100000	0.239993
chr1	43100000	43200000	0.265983
chr1	43200000	43300000	0.211162
chr1	43300000	43400000	0.194512
chr1	43400000	43500000	0.244054
chr1	43500000	43600000	0.246085
chr1	43600000	43700000	0.1937
chr1	43700000	43800000	0.326489
chr1	43800000	43900000	0.230248
chr1	43900000	44000000	0.201416
chr1	44000000	44100000	0.192482
chr1	44100000	44200000	0.243242
chr1	44200000	44300000	0.23309
chr1	44300000	44400000	0.239993
chr1	44400000	44500000	0.238369
chr1	44500000	44600000	0.187203
chr1	44600000	44700000	0.188827
chr1	44700000	44800000	0.164869
chr1	44800000	44900000	0.175833
chr1	44900000	45000000	0.171772
chr1	45000000	45100000	0.187609
chr1	45100000	45200000	0.177863
chr1	45200000	45300000	0.202228
chr1	45300000	45400000	0.166493
chr1	45400000	45500000	0.157965
chr1	45500000	45600000	0.185579
chr1	45600000	45700000	0.197761
chr1	45700000	45800000	0.208319
chr1	45800000	45900000	0.226999
chr1	45900000	46000000	0.190858
chr1	46000000	46100000	0.203446
chr1	46100000	46200000	0.188015
chr1	46200000	46300000	0.233902
chr1	46300000	46400000	0.206289
chr1	46400000	46500000	0.211974
chr1	46500000	46600000	0.209944
chr1	46600000	46700000	0.21035
chr1	46700000	46800000	0.247709
chr1	46800000	46900000	0.209944
chr1	46900000	47000000	0.215629
chr1	47000000	47100000	0.213192
chr1	47100000	47200000	0.194512
chr1	47200000	47300000	0.16162
chr1	47300000	47400000	0.171772
chr1	47400000	47500000	0.177863
chr1	47500000	47600000	0.18233
chr1	47600000	47700000	0.177457
chr1	47700000	47800000	0.189233
chr1	47800000	47900000	0.176239
chr1	47900000	48000000	0.195731
chr1	48000000	48100000	0.179081
chr1	48100000	48200000	0.15228
chr1	48200000	48300000	0.170554
chr1	48300000	48400000	0.18233
chr1	48400000	48500000	0.197761
chr1	48500000	48600000	0.160808
chr1	48600000	48700000	0.194512
chr1	48700000	48800000	0.171366
chr1	48800000	48900000	0.254206
chr1	48900000	49000000	0.185985
chr1	49000000	49100000	0.164056
chr1	49100000	49200000	0.154311
chr1	49200000	49300000	0.166493
chr1	49300000	49400000	0.227405
chr1	49400000	49500000	0.156747
chr1	49500000	49600000	0.166899
chr1	49600000	49700000	0.162838
chr1	49700000	49800000	0.186797
chr1	49800000	49900000	0.178269
chr1	49900000	50000000	0.155123
chr1	50000000	50100000	0.142128
chr1	50100000	50200000	0.183954
chr1	50200000	50300000	0.147407
chr1	50300000	50400000	0.18233
chr1	50400000	50500000	0.16162
chr1	50500000	50600000	0.124261
chr1	50600000	50700000	0.139692
chr1	50700000	50800000	0.166899
chr1	50800000	50900000	0.163244
chr1	50900000	51000000	0.198167
chr1	51000000	51100000	0.185579
chr1	51100000	51200000	0.19167
chr1	51200000	51300000	0.218877
chr1	51300000	51400000	0.287911
chr1	51400000	51500000	0.239587
chr1	51500000	51600000	0.226999
chr1	51600000	51700000	0.229841
chr1	51700000	51800000	0.287505
chr1	51800000	51900000	0.328113
chr1	51900000	52000000	0.230654
chr1	52000000	52100000	0.231466
chr1	52100000	52200000	0.306997
chr1	52200000	52300000	0.188015
chr1	52300000	52400000	0.27248
chr1	52400000	52500000	0.239181
chr1	52500000	52600000	0.229029
chr1	52600000	52700000	0.257861
chr1	52700000	52800000	0.205071
chr1	52800000	52900000	0.234308
chr1	52900000	53000000	0.224968
chr1	53000000	53100000	0.228217
chr1	53100000	53200000	0.229029
chr1	53200000	53300000	0.268013
chr1	53300000	53400000	0.213192
chr1	53400000	53500000	0.196543
chr1	53500000	53600000	0.247303
chr1	53600000	53700000	0.218877
chr1	53700000	53800000	0.224968
chr1	53800000	53900000	0.220502
chr1	53900000	54000000	0.224156
chr1	54000000	54100000	0.222126
chr1	54100000	54200000	0.238775
chr1	54200000	54300000	0.176645
chr1	54300000	54400000	0.250958
chr1	54400000	54500000	0.260704
chr1	54500000	54600000	0.277759
chr1	54600000	54700000	0.274916
chr1	54700000	54800000	0.250958
chr1	54800000	54900000	0.297251
chr1	54900000	55000000	0.254612
chr1	55000000	55100000	0.266795
chr1	55100000	55200000	0.29116
chr1	55200000	55300000	0.238775
chr1	55300000	55400000	0.210756
chr1	55400000	55500000	0.235121
chr1	55500000	55600000	0.215223
chr1	55600000	55700000	0.2404
chr1	55700000	55800000	0.278165
chr1	55800000	55900000	0.240806
chr1	55900000	56000000	0.244054
chr1	56000000	56100000	0.252582
chr1	56100000	56200000	0.181112
chr1	56200000	56300000	0.211568
chr1	56300000	56400000	0.162432
chr1	56400000	56500000	0.188015
chr1	56500000	56600000	0.197355
chr1	56600000	56700000	0.206695
chr1	56700000	56800000	0.280195
chr1	56800000	56900000	0.248521
chr1	56900000	57000000	0.215629
chr1	57000000	57100000	0.244866
chr1	57100000	57200000	0.224968
chr1	57200000	57300000	0.261516
chr1	57300000	57400000	0.235527
chr1	57400000	57500000	0.214816
chr1	57500000	57600000	0.264358
chr1	57600000	57700000	0.221314
chr1	57700000	57800000	0.256237
chr1	57800000	57900000	0.276135
chr1	57900000	58000000	0.250958
chr1	58000000	58100000	0.266795
chr1	58100000	58200000	0.264358
chr1	58200000	58300000	0.27248
chr1	58300000	58400000	0.316337
chr1	58400000	58500000	0.274104
chr1	58500000	58600000	0.1937
chr1	58600000	58700000	0.350447
chr1	58700000	58800000	0.316743
chr1	58800000	58900000	0.331362
chr1	58900000	59000000	0.292784
chr1	59000000	59100000	0.219689
chr1	59100000	59200000	0.269637
chr1	59200000	59300000	0.274104
chr1	59300000	59400000	0.263952
chr1	59400000	59500000	0.319585
chr1	59500000	59600000	0.292378
chr1	59600000	59700000	0.234308
chr1	59700000	59800000	0.244866
chr1	59800000	59900000	0.224562
chr1	59900000	60000000	0.221314
chr1	60000000	60100000	0.255018
chr1	60100000	60200000	0.217659
chr1	60200000	60300000	0.207101
chr1	60300000	60400000	0.273698
chr1	60400000	60500000	0.234714
chr1	60500000	60600000	0.217253
chr1	60600000	60700000	0.259485
chr1	60700000	60800000	0.264358
chr1	60800000	60900000	0.206695
chr1	60900000	61000000	0.246085
chr1	61000000	61100000	0.220502
chr1	61100000	61200000	0.239587
chr1	61200000	61300000	0.211974
chr1	61300000	61400000	0.235121
chr1	61400000	61500000	0.219283
chr1	61500000	61600000	0.251364
chr1	61600000	61700000	0.206289
chr1	61700000	61800000	0.17096
chr1	61800000	61900000	0.162838
chr1	61900000	62000000	0.196543
chr1	62000000	62100000	0.200198
chr1	62100000	62200000	0.215629
chr1	62200000	62300000	0.208725
chr1	62300000	62400000	0.219689
chr1	62400000	62500000	0.245273
chr1	62500000	62600000	0.287911
chr1	62600000	62700000	0.259485
chr1	62700000	62800000	0.302124
chr1	62800000	62900000	0.276947
chr1	62900000	63000000	0.281008
chr1	63000000	63100000	0.246085
chr1	63100000	63200000	0.324052
chr1	63200000	63300000	0.28385
chr1	63300000	63400000	0.255018
chr1	63400000	63500000	0.254612
chr1	63500000	63600000	0.260297
chr1	63600000	63700000	0.224562
chr1	63700000	63800000	0.22375
chr1	63800000	63900000	0.249333
chr1	63900000	64000000	0.235527
chr1	64000000	64100000	0.298875
chr1	64100000	64200000	0.244054
chr1	64200000	64300000	0.26314
chr1	64300000	64400000	0.265983
chr1	64400000	64500000	0.277759
chr1	64500000	64600000	0.211162
chr1	64600000	64700000	0.26517
chr1	64700000	64800000	0.29319
chr1	64800000	64900000	0.245679
chr1	64900000	65000000	0.303748
chr1	65000000	65100000	0.241212
chr1	65100000	65200000	0.275729
chr1	65200000	65300000	0.220908
chr1	65300000	65400000	0.226187
chr1	65400000	65500000	0.196949
chr1	65500000	65600000	0.199792
chr1	65600000	65700000	0.165275
chr1	65700000	65800000	0.166493
chr1	65800000	66000000	0.172178
chr1	66000000	66100000	0.213598
chr1	66100000	66200000	0.171366
chr1	66200000	66300000	0.190046
chr1	66300000	66400000	0.173802
chr1	66400000	66500000	0.178675
chr1	66500000	66600000	0.213192
chr1	66600000	66700000	0.204664
chr1	66700000	66800000	0.196543
chr1	66800000	66900000	0.236745
chr1	66900000	67000000	0.239587
chr1	67000000	67100000	0.20304
chr1	67100000	67200000	0.222532
chr1	67200000	67300000	0.18436
chr1	67300000	67400000	0.157153
chr1	67400000	67500000	0.184767
chr1	67500000	67600000	0.187203
chr1	67600000	67700000	0.179488
chr1	67700000	67800000	0.202228
chr1	67800000	67900000	0.166493
chr1	67900000	68000000	0.161214
chr1	68000000	68100000	0.157965
chr1	68100000	68200000	0.170554
chr1	68200000	68300000	0.15025
chr1	68300000	68400000	0.159996
chr1	68400000	68500000	0.155123
chr1	68500000	68600000	0.158371
chr1	68600000	68700000	0.181112
chr1	68700000	68800000	0.157559
chr1	68800000	68900000	0.164463
chr1	68900000	69000000	0.152686
chr1	69000000	69100000	0.144565
chr1	69100000	69200000	0.181924
chr1	69200000	69300000	0.212786
chr1	69300000	69400000	0.236339
chr1	69400000	69500000	0.266795
chr1	69500000	69600000	0.283444
chr1	69600000	69700000	0.250958
chr1	69700000	69800000	0.248521
chr1	69800000	69900000	0.216847
chr1	69900000	70000000	0.211974
chr1	70000000	70100000	0.1803
chr1	70100000	70200000	0.159996
chr1	70200000	70300000	0.226999
chr1	70300000	70400000	0.197355
chr1	70400000	70500000	0.189233
chr1	70500000	70600000	0.171772
chr1	70600000	70700000	0.179488
chr1	70700000	70800000	0.168929
chr1	70800000	70900000	0.209944
chr1	70900000	71000000	0.213192
chr1	71000000	71100000	0.273698
chr1	71100000	71200000	0.227405
chr1	71200000	71300000	0.256237
chr1	71300000	71400000	0.248927
chr1	71400000	71500000	0.240806
chr1	71500000	71600000	0.285068
chr1	71600000	71700000	0.314306
chr1	71700000	71800000	0.292784
chr1	71800000	71900000	0.313088
chr1	71900000	72000000	0.272074
chr1	72000000	72100000	0.274104
chr1	72100000	72200000	0.360599
chr1	72200000	72300000	0.356945
chr1	72300000	72400000	0.338265
chr1	72400000	72500000	0.273698
chr1	72500000	72600000	0.284662
chr1	72600000	72700000	0.269637
chr1	72700000	72800000	0.305778
chr1	72800000	72900000	0.245273
chr1	72900000	73000000	0.194512
chr1	73000000	73100000	0.238775
chr1	73100000	73200000	0.214816
chr1	73200000	73300000	0.237963
chr1	73300000	73400000	0.204258
chr1	73400000	73500000	0.184767
chr1	73500000	73600000	0.224562
chr1	73600000	73700000	0.222532
chr1	73700000	73800000	0.1937
chr1	73800000	73900000	0.285881
chr1	73900000	74000000	0.331768
chr1	74000000	74100000	0.268013
chr1	74100000	74200000	0.30456
chr1	74200000	74300000	0.287505
chr1	74300000	74400000	0.30456
chr1	74400000	74500000	0.461307
chr1	74500000	74600000	0.288723
chr1	74600000	74700000	0.341514
chr1	74700000	74800000	0.235121
chr1	74800000	74900000	0.219689
chr1	74900000	75000000	0.234714
chr1	75000000	75100000	0.136849
chr1	75100000	75200000	0.251364
chr1	75200000	75300000	0.301718
chr1	75300000	75400000	0.27248
chr1	75400000	75500000	0.325676
chr1	75500000	75600000	0.322022
chr1	75600000	75700000	0.298469
chr1	75700000	75800000	0.24446
chr1	75800000	75900000	0.227811
chr1	75900000	76000000	0.216847
chr1	76000000	76100000	0.237963
chr1	76100000	76200000	0.192482
chr1	76200000	76300000	0.196543
chr1	76300000	76400000	0.20101
chr1	76400000	76500000	0.194919
chr1	76500000	76600000	0.198979
chr1	76600000	76700000	0.198167
chr1	76700000	76800000	0.208725
chr1	76800000	76900000	0.21238
chr1	76900000	77000000	0.179894
chr1	77000000	77100000	0.232278
chr1	77100000	77200000	0.222532
chr1	77200000	77300000	0.257049
chr1	77300000	77400000	0.265577
chr1	77400000	77500000	0.267201
chr1	77500000	77600000	0.230654
chr1	77600000	77700000	0.213598
chr1	77700000	77800000	0.199792
chr1	77800000	77900000	0.195325
chr1	77900000	78000000	0.24446
chr1	78000000	78100000	0.262328
chr1	78100000	78200000	0.22172
chr1	78200000	78300000	0.230654
chr1	78300000	78400000	0.279789
chr1	78400000	78500000	0.294814
chr1	78500000	78600000	0.289129
chr1	78600000	78700000	0.244866
chr1	78700000	78800000	0.253394
chr1	78800000	78900000	0.24446
chr1	78900000	79000000	0.201416
chr1	79000000	79100000	0.186391
chr1	79100000	79200000	0.179488
chr1	79200000	79300000	0.18436
chr1	79300000	79400000	0.160402
chr1	79400000	79500000	0.219283
chr1	79500000	79600000	0.204664
chr1	79600000	79700000	0.267201
chr1	79700000	79800000	0.261516
chr1	79800000	79900000	0.246897
chr1	79900000	80000000	0.287505
chr1	80000000	80100000	0.257861
chr1	80100000	80200000	0.274104
chr1	80200000	80300000	0.22375
chr1	80300000	80400000	0.200604
chr1	80400000	80500000	0.219283
chr1	80500000	80600000	0.257455
chr1	80600000	80700000	0.207913
chr1	80700000	80800000	0.170148
chr1	80800000	80900000	0.193294
chr1	80900000	81000000	0.170148
chr1	81000000	81100000	0.172584
chr1	81100000	81200000	0.168523
chr1	81200000	81300000	0.192888
chr1	81300000	81400000	0.192482
chr1	81400000	81500000	0.184767
chr1	81500000	81600000	0.223344
chr1	81600000	81700000	0.188827
chr1	81700000	81800000	0.148219
chr1	81800000	81900000	0.179894
chr1	81900000	82000000	0.196949
chr1	82000000	82100000	0.192482
chr1	82100000	82200000	0.202228
chr1	82200000	82300000	0.218877
chr1	82300000	82400000	0.255425
chr1	82400000	82500000	0.292378
chr1	82500000	82600000	0.239181
chr1	82600000	82700000	0.259485
chr1	82700000	82800000	0.248115
chr1	82800000	82900000	0.270043
chr1	82900000	83000000	0.233902
chr1	83000000	83100000	0.249739
chr1	83100000	83200000	0.226999
chr1	83200000	83300000	0.205071
chr1	83300000	83400000	0.172584
chr1	83400000	83500000	0.170148
chr1	83500000	83600000	0.143346
chr1	83600000	83700000	0.17299
chr1	83700000	83800000	0.18436
chr1	83800000	83900000	0.183142
chr1	83900000	84000000	0.215223
chr1	84000000	84100000	0.164463
chr1	84100000	84200000	0.215223
chr1	84200000	84300000	0.211568
chr1	84300000	84400000	0.214004
chr1	84400000	84500000	0.195731
chr1	84500000	84600000	0.237557
chr1	84600000	84700000	0.250958
chr1	84700000	84800000	0.235933
chr1	84800000	84900000	0.270449
chr1	84900000	85000000	0.570949
chr1	85000000	85100000	0.872667
chr1	85100000	85200000	0.976623
chr1	85200000	85300000	1.68645
chr1	85300000	85400000	0.519783
chr1	85400000	85500000	0.498261
chr1	85500000	85600000	1.14352
chr1	85600000	85700000	0.8215
chr1	85700000	85800000	0.266795
chr1	85800000	85900000	0.326082
chr1	85900000	86000000	0.270449
chr1	86000000	86100000	0.290754
chr1	86100000	86200000	0.294002
chr1	86200000	86300000	0.318367
chr1	86300000	86400000	0.309433
chr1	86400000	86500000	0.298063
chr1	86500000	86600000	0.278977
chr1	86600000	86700000	0.282226
chr1	86700000	86800000	0.234714
chr1	86800000	86900000	0.170148
chr1	86900000	87000000	0.176645
chr1	87000000	87100000	0.259485
chr1	87100000	87200000	0.288317
chr1	87200000	87300000	0.247303
chr1	87300000	87400000	0.240806
chr1	87400000	87500000	0.301718
chr1	87500000	87700000	0.282226
chr1	87700000	87800000	0.276947
chr1	87800000	87900000	0.244054
chr1	87900000	88000000	0.225375
chr1	88000000	88100000	0.205883
chr1	88100000	88200000	0.227811
chr1	88200000	88300000	1.26778
chr1	88300000	88400000	0.354508
chr1	88400000	88500000	0.304966
chr1	88500000	88600000	0.243242
chr1	88600000	88700000	0.255425
chr1	88700000	88800000	0.259891
chr1	88800000	88900000	0.278977
chr1	88900000	89000000	0.276541
chr1	89000000	89100000	0.284256
chr1	89100000	89200000	0.318773
chr1	89200000	89300000	0.276135
chr1	89300000	89400000	0.218877
chr1	89400000	89500000	0.328925
chr1	89500000	89600000	0.296845
chr1	89600000	89700000	0.337047
chr1	89700000	89800000	0.322428
chr1	89800000	89900000	0.353696
chr1	89900000	90000000	0.288317
chr1	90000000	90100000	0.249333
chr1	90100000	90200000	0.26314
chr1	90200000	90300000	0.28182
chr1	90300000	90400000	0.264764
chr1	90400000	90500000	0.259079
chr1	90500000	90600000	0.227405
chr1	90600000	90700000	0.274104
chr1	90700000	90800000	0.239181
chr1	90800000	90900000	0.287505
chr1	90900000	91000000	0.265577
chr1	91000000	91100000	0.290347
chr1	91100000	91200000	0.274104
chr1	91200000	91300000	0.236745
chr1	91300000	91400000	0.300906
chr1	91400000	91500000	0.330143
chr1	91500000	91600000	0.263952
chr1	91600000	91700000	0.290347
chr1	91700000	91800000	0.312682
chr1	91800000	91900000	0.254612
chr1	91900000	92000000	0.254206
chr1	92000000	92100000	0.185985
chr1	92100000	92200000	0.212786
chr1	92200000	92300000	0.249739
chr1	92300000	92400000	0.242836
chr1	92400000	92500000	0.266795
chr1	92500000	92600000	0.228623
chr1	92600000	92700000	0.219283
chr1	92700000	92800000	0.252988
chr1	92800000	92900000	0.248115
chr1	92900000	93000000	0.260297
chr1	93000000	93100000	0.273698
chr1	93100000	93200000	0.266795
chr1	93200000	93300000	0.2538
chr1	93300000	93400000	0.265983
chr1	93400000	93500000	0.237151
chr1	93500000	93600000	0.228217
chr1	93600000	93700000	0.274916
chr1	93700000	93800000	0.286287
chr1	93800000	93900000	0.237151
chr1	93900000	94000000	0.229841
chr1	94000000	94100000	0.24446
chr1	94100000	94200000	0.215629
chr1	94200000	94300000	0.237963
chr1	94300000	94400000	0.179488
chr1	94400000	94500000	0.207913
chr1	94500000	94600000	0.183548
chr1	94600000	94700000	0.194106
chr1	94700000	94800000	0.193294
chr1	94800000	94900000	0.175427
chr1	94900000	95000000	0.182736
chr1	95000000	95100000	0.185985
chr1	95100000	95200000	0.208725
chr1	95200000	95300000	0.174615
chr1	95300000	95400000	0.20304
chr1	95400000	95500000	0.368721
chr1	95500000	95600000	0.203852
chr1	95600000	95700000	0.168117
chr1	95700000	95800000	0.195731
chr1	95800000	95900000	0.252176
chr1	95900000	96000000	0.163244
chr1	96000000	96100000	0.200604
chr1	96100000	96200000	0.188015
chr1	96200000	96300000	0.165275
chr1	96300000	96400000	0.159996
chr1	96400000	96500000	0.162838
chr1	96500000	96600000	0.189233
chr1	96600000	96700000	0.192076
chr1	96700000	96800000	0.1937
chr1	96800000	96900000	0.180706
chr1	96900000	97000000	0.181112
chr1	97000000	97100000	0.160808
chr1	97100000	97200000	0.198573
chr1	97200000	97300000	0.164056
chr1	97300000	97400000	0.185985
chr1	97400000	97500000	0.168929
chr1	97500000	97600000	0.221314
chr1	97600000	97700000	0.236339
chr1	97700000	97800000	0.282632
chr1	97800000	97900000	0.263952
chr1	97900000	98000000	0.255831
chr1	98000000	98100000	0.258267
chr1	98100000	98200000	0.23106
chr1	98200000	98300000	0.235121
chr1	98300000	98400000	0.166493
chr1	98400000	98500000	0.206695
chr1	98500000	98600000	0.190452
chr1	98600000	98700000	0.216441
chr1	98700000	98800000	0.166087
chr1	98800000	98900000	0.206289
chr1	98900000	99000000	0.150656
chr1	99000000	99100000	0.153498
chr1	99100000	99200000	0.181518
chr1	99200000	99300000	0.174208
chr1	99300000	99400000	0.165681
chr1	99400000	99500000	0.162432
chr1	99500000	99600000	0.132788
chr1	99600000	99700000	0.141722
chr1	99700000	99800000	0.169335
chr1	99800000	99900000	0.140098
chr1	99900000	100000000	0.163244
chr1	100000000	100100000	0.151062
chr1	100100000	100200000	0.146595
chr1	100200000	100300000	0.174208
chr1	100300000	100400000	0.148625
chr1	100400000	100500000	0.151874
chr1	100500000	100600000	0.159183
chr1	100600000	100700000	0.158777
chr1	100700000	100800000	0.250145
chr1	100800000	100900000	0.181112
chr1	100900000	101000000	0.176645
chr1	101000000	101100000	0.167305
chr1	101100000	101200000	0.177457
chr1	101200000	101300000	0.187203
chr1	101300000	101400000	0.162432
chr1	101400000	101500000	0.179081
chr1	101500000	101600000	0.151874
chr1	101600000	101700000	0.141722
chr1	101700000	101800000	0.165681
chr1	101800000	101900000	0.170148
chr1	101900000	102000000	0.205071
chr1	102000000	102100000	0.226999
chr1	102100000	102200000	0.166087
chr1	102200000	102300000	0.17096
chr1	102300000	102400000	0.179894
chr1	102400000	102500000	0.153092
chr1	102500000	102600000	0.178675
chr1	102600000	102700000	0.185985
chr1	102700000	102800000	0.151874
chr1	102800000	102900000	0.179488
chr1	102900000	103000000	0.154717
chr1	103000000	103100000	0.21035
chr1	103100000	103200000	0.208319
chr1	103200000	103300000	0.220908
chr1	103300000	103400000	0.205883
chr1	103400000	103500000	0.211568
chr1	103500000	103600000	0.201416
chr1	103600000	103700000	0.157965
chr1	103700000	103800000	0.153092
chr1	103800000	103900000	0.156747
chr1	103900000	104000000	0.165681
chr1	104000000	104100000	0.161214
chr1	104100000	104200000	0.173802
chr1	104200000	104300000	0.18233
chr1	104300000	104400000	0.164463
chr1	104400000	104500000	0.153498
chr1	104500000	104600000	0.166493
chr1	104600000	104700000	0.155123
chr1	104700000	104800000	0.175427
chr1	104800000	104900000	0.16162
chr1	104900000	105000000	0.210756
chr1	105000000	105100000	0.200198
chr1	105100000	105200000	0.192888
chr1	105200000	105300000	0.179488
chr1	105300000	105400000	0.18233
chr1	105400000	105500000	0.206695
chr1	105500000	105600000	0.216847
chr1	105600000	105700000	0.1937
chr1	105700000	105800000	0.205477
chr1	105800000	105900000	0.282226
chr1	105900000	106000000	0.225781
chr1	106000000	106100000	0.289941
chr1	106100000	106200000	0.243242
chr1	106200000	106300000	0.224968
chr1	106300000	106400000	0.205477
chr1	106400000	106500000	0.211568
chr1	106500000	106600000	0.206695
chr1	106600000	106700000	0.2404
chr1	106700000	106800000	0.288317
chr1	106800000	106900000	0.219689
chr1	106900000	107000000	0.187203
chr1	107000000	107100000	0.167711
chr1	107100000	107200000	0.181518
chr1	107200000	107300000	0.201416
chr1	107300000	107400000	0.174615
chr1	107400000	107500000	0.173802
chr1	107500000	107600000	0.155935
chr1	107600000	107700000	0.165681
chr1	107700000	107800000	0.179081
chr1	107800000	107900000	0.172584
chr1	107900000	108000000	0.177863
chr1	108000000	108100000	0.179081
chr1	108100000	108200000	0.167711
chr1	108200000	108300000	0.140504
chr1	108300000	108400000	0.195325
chr1	108400000	108500000	0.211162
chr1	108500000	108600000	0.159183
chr1	108600000	108700000	0.172584
chr1	108700000	108800000	0.178269
chr1	108800000	108900000	0.172584
chr1	108900000	109000000	0.212786
chr1	109000000	109100000	0.19167
chr1	109100000	109200000	0.210756
chr1	109200000	109300000	0.170554
chr1	109300000	109400000	0.168523
chr1	109400000	109500000	0.177863
chr1	109500000	109600000	0.162838
chr1	109600000	109700000	0.190858
chr1	109700000	109800000	0.106393
chr1	109800000	109900000	0.146595
chr1	109900000	110000000	0.149031
chr1	110000000	110100000	0.140504
chr1	110100000	110200000	0.166087
chr1	110200000	110300000	0.148219
chr1	110300000	110400000	0.179081
chr1	110400000	110500000	0.174615
chr1	110500000	110600000	0.144159
chr1	110600000	110700000	0.182736
chr1	110700000	110800000	0.173802
chr1	110800000	110900000	0.129946
chr1	110900000	111000000	0.179081
chr1	111000000	111100000	0.175833
chr1	111100000	111200000	0.157153
chr1	111200000	111300000	0.188015
chr1	111300000	111400000	0.183954
chr1	111400000	111500000	0.175427
chr1	111500000	111600000	0.157559
chr1	111600000	111700000	0.197355
chr1	111700000	111800000	0.194512
chr1	111800000	111900000	0.14091
chr1	111900000	112000000	0.154717
chr1	112000000	112100000	0.131164
chr1	112100000	112200000	0.143752
chr1	112200000	112300000	0.203852
chr1	112300000	112400000	0.17096
chr1	112400000	112500000	0.177051
chr1	112500000	112600000	0.22172
chr1	112600000	112700000	0.170148
chr1	112700000	112800000	0.153904
chr1	112800000	112900000	0.185985
chr1	112900000	113000000	0.183954
chr1	113000000	113100000	0.199792
chr1	113100000	113200000	0.134819
chr1	113200000	113300000	0.142128
chr1	113300000	113400000	0.166493
chr1	113400000	113600000	0.15228
chr1	113600000	113700000	0.186797
chr1	113700000	113800000	0.164463
chr1	113800000	113900000	0.13157
chr1	113900000	114000000	0.148625
chr1	114000000	114100000	0.179894
chr1	114100000	114200000	0.22375
chr1	114200000	114300000	0.188827
chr1	114300000	114400000	0.166087
chr1	114400000	114500000	0.125073
chr1	114500000	114600000	0.186797
chr1	114600000	114700000	0.200604
chr1	114700000	114800000	0.18233
chr1	114800000	114900000	0.15228
chr1	114900000	115000000	0.162838
chr1	115000000	115100000	0.12954
chr1	115100000	115200000	0.153498
chr1	115200000	115300000	0.125073
chr1	115300000	115400000	0.162838
chr1	115400000	115500000	0.179894
chr1	115500000	115600000	0.148625
chr1	115600000	115700000	0.184767
chr1	115700000	115800000	0.162432
chr1	115800000	115900000	0.152686
chr1	115900000	116000000	0.129946
chr1	116000000	116100000	0.153498
chr1	116100000	116200000	0.136849
chr1	116200000	116300000	0.146595
chr1	116300000	116400000	0.159183
chr1	116400000	116500000	0.152686
chr1	116500000	116600000	0.150656
chr1	116600000	116700000	0.213598
chr1	116700000	116800000	0.16365
chr1	116800000	116900000	0.17299
chr1	116900000	117000000	0.138067
chr1	117000000	117100000	0.178675
chr1	117100000	117200000	0.149438
chr1	117200000	117300000	0.188015
chr1	117300000	117400000	0.168929
chr1	117400000	117500000	0.197355
chr1	117500000	117600000	0.15959
chr1	117600000	117700000	0.209944
chr1	117700000	117800000	0.240806
chr1	117800000	117900000	0.217253
chr1	117900000	118000000	0.24446
chr1	118000000	118100000	0.260297
chr1	118100000	118200000	0.270856
chr1	118200000	118300000	0.210756
chr1	118300000	118400000	0.256237
chr1	118400000	118500000	0.257049
chr1	118500000	118600000	0.276135
chr1	118600000	118700000	0.242024
chr1	118700000	118800000	0.231466
chr1	118800000	118900000	0.273698
chr1	118900000	119000000	0.296845
chr1	119000000	119100000	0.266795
chr1	119100000	119200000	0.263546
chr1	119200000	119300000	0.231466
chr1	119300000	119400000	0.220908
chr1	119400000	119500000	0.316337
chr1	119500000	119600000	0.268013
chr1	119600000	119700000	0.241618
chr1	119700000	119800000	0.205071
chr1	119800000	119900000	0.23309
chr1	119900000	120000000	0.267201
chr1	120000000	120100000	0.282632
chr1	120100000	120200000	0.327301
chr1	120200000	120300000	0.28385
chr1	120300000	120400000	0.236745
chr1	120400000	120500000	0.270449
chr1	120500000	120600000	0.236339
chr1	120600000	120700000	0.207913
chr1	120700000	120800000	0.238369
chr1	120800000	120900000	0.190046
chr1	120900000	121000000	0.21238
chr1	121000000	121100000	0.224156
chr1	121100000	121200000	0.207507
chr1	121200000	121400000	0.251364
chr1	121400000	121500000	0.329737
chr1	121500000	121600000	0.238369
chr1	121600000	121700000	0.188421
chr1	121700000	121800000	0.208319
chr1	121800000	121900000	0.16365
chr1	121900000	122000000	0.151062
chr1	122000000	122100000	0.188421
chr1	122100000	122200000	0.145377
chr1	122200000	122300000	0.147001
chr1	122300000	122400000	0.205477
chr1	122400000	122500000	0.147407
chr1	122500000	122600000	0.163244
chr1	122600000	122700000	0.171772
chr1	122700000	122800000	0.181112
chr1	122800000	122900000	0.162026
chr1	122900000	123000000	0.174615
chr1	123000000	123100000	0.15959
chr1	123100000	123200000	0.144159
chr1	123200000	123300000	0.151874
chr1	123300000	123400000	0.143346
chr1	123400000	123500000	0.151874
chr1	123500000	123600000	0.141722
chr1	123600000	123700000	0.142534
chr1	123700000	123800000	0.138473
chr1	123800000	123900000	0.155529
chr1	123900000	124000000	0.147001
chr1	124000000	124100000	0.168929
chr1	124100000	124200000	0.182736
chr1	124200000	124300000	0.127915
chr1	124300000	124400000	0.16365
chr1	124400000	124500000	0.149031
chr1	124500000	124600000	0.154311
chr1	124600000	124700000	0.155529
chr1	124700000	124800000	0.168117
chr1	124800000	124900000	0.129134
chr1	124900000	125000000	0.174208
chr1	125000000	125100000	0.166087
chr1	125100000	125200000	0.192482
chr1	125200000	125300000	0.270856
chr1	125300000	125400000	0.296845
chr1	125400000	125500000	0.214004
chr1	125500000	125600000	0.240806
chr1	125600000	125700000	0.229841
chr1	125700000	125800000	0.21238
chr1	125800000	125900000	0.204664
chr1	125900000	126000000	0.221314
chr1	126000000	126100000	0.224562
chr1	126100000	126200000	0.207101
chr1	126200000	126300000	0.196137
chr1	126300000	126400000	0.213192
chr1	126400000	126500000	0.247303
chr1	126500000	126600000	0.219689
chr1	126600000	126700000	0.226593
chr1	126700000	126800000	0.227811
chr1	126800000	126900000	0.186797
chr1	126900000	127000000	0.233496
chr1	127000000	127100000	0.201416
chr1	127100000	127200000	0.227405
chr1	127200000	127300000	0.259079
chr1	127300000	127400000	0.292378
chr1	127400000	127500000	0.313494
chr1	127500000	127600000	0.303342
chr1	127600000	127700000	0.273698
chr1	127700000	127800000	0.239993
chr1	127800000	127900000	0.285068
chr1	127900000	128000000	0.287911
chr1	128000000	128100000	0.288317
chr1	128100000	128200000	0.17096
chr1	128200000	128300000	0.263952
chr1	128300000	128400000	0.266795
chr1	128400000	128500000	0.280602
chr1	128500000	128600000	0.276947
chr1	128600000	128700000	0.249333
chr1	128700000	128800000	0.278571
chr1	128800000	128900000	0.29116
chr1	128900000	129000000	0.21238
chr1	129000000	129100000	0.198979
chr1	129100000	129200000	0.185985
chr1	129200000	129300000	0.156747
chr1	129300000	129400000	0.211568
chr1	129400000	129500000	0.185173
chr1	129500000	129600000	0.179081
chr1	129600000	129700000	0.157559
chr1	129700000	129800000	0.158371
chr1	129800000	129900000	0.165681
chr1	129900000	130000000	0.162432
chr1	130000000	130100000	0.178675
chr1	130100000	130200000	0.175427
chr1	130200000	130300000	0.210756
chr1	130300000	130400000	0.234714
chr1	130400000	130500000	0.241618
chr1	130500000	130600000	0.255018
chr1	130600000	130700000	0.234714
chr1	130700000	130800000	0.26517
chr1	130800000	130900000	0.255425
chr1	130900000	131000000	0.271668
chr1	131000000	131100000	0.288317
chr1	131100000	131200000	0.315524
chr1	131200000	131300000	0.270856
chr1	131300000	131400000	0.213192
chr1	131400000	131500000	0.169335
chr1	131500000	131600000	0.229029
chr1	131600000	131700000	0.286693
chr1	131700000	131800000	0.251364
chr1	131800000	131900000	0.294002
chr1	131900000	132000000	0.284256
chr1	132000000	132100000	0.278977
chr1	132100000	132200000	0.291972
chr1	132200000	132300000	0.292378
chr1	132300000	132400000	0.279383
chr1	132400000	132500000	0.265983
chr1	132500000	132600000	0.295626
chr1	132600000	132700000	0.326082
chr1	132700000	132800000	0.258673
chr1	132800000	132900000	0.281414
chr1	132900000	133000000	0.301312
chr1	133000000	133100000	0.346793
chr1	133100000	133200000	0.317149
chr1	133200000	133300000	0.36263
chr1	133300000	133400000	0.331362
chr1	133400000	133500000	0.272886
chr1	133500000	133600000	0.295626
chr1	133600000	133700000	0.310245
chr1	133700000	133800000	0.347199
chr1	133800000	133900000	0.267201
chr1	133900000	134000000	0.29522
chr1	134000000	134100000	0.278571
chr1	134100000	134200000	0.332174
chr1	134200000	134300000	0.324458
chr1	134300000	134400000	0.308215
chr1	134400000	134500000	0.297251
chr1	134500000	134600000	0.283444
chr1	134600000	134700000	0.313494
chr1	134700000	134800000	0.309027
chr1	134800000	134900000	0.299687
chr1	134900000	135000000	0.258673
chr1	135000000	135100000	0.26517
chr1	135100000	135200000	0.322022
chr1	135200000	135300000	0.309027
chr1	135300000	135400000	0.33258
chr1	135400000	135500000	0.32121
chr1	135500000	135600000	0.302124
chr1	135600000	135700000	0.26517
chr1	135700000	135800000	0.306997
chr1	135800000	135900000	0.283038
chr1	135900000	136000000	0.239181
chr1	136000000	136100000	0.276135
chr1	136100000	136200000	0.322428
chr1	136200000	136300000	0.325676
chr1	136300000	136400000	0.288723
chr1	136400000	136500000	0.399989
chr1	136500000	136600000	0.369127
chr1	136600000	136700000	0.343544
chr1	136700000	136800000	0.393898
chr1	136800000	136900000	0.342732
chr1	136900000	137000000	0.309433
chr1	137000000	137100000	0.307809
chr1	137100000	137200000	0.30253
chr1	137200000	137300000	0.306185
chr1	137300000	137400000	0.236339
chr1	137400000	137500000	0.201822
chr1	137500000	137600000	0.205883
chr1	137600000	137700000	0.23106
chr1	137700000	137800000	0.201822
chr1	137800000	137900000	0.194919
chr1	137900000	138000000	0.193294
chr1	138000000	138100000	0.220096
chr1	138100000	138200000	0.199385
chr1	138200000	138300000	0.233902
chr1	138300000	138400000	0.238775
chr1	138400000	138500000	0.228217
chr1	138500000	138600000	0.310651
chr1	138600000	138700000	0.259485
chr1	138700000	138800000	0.262734
chr1	138800000	138900000	0.237963
chr1	138900000	139000000	0.307403
chr1	139000000	139100000	0.228623
chr1	139100000	139200000	0.26517
chr1	139200000	139300000	0.230654
chr1	139300000	139400000	0.195325
chr1	139400000	139500000	0.286287
chr1	139500000	139600000	0.20304
chr1	139600000	139700000	0.157965
chr1	139700000	139800000	0.139692
chr1	139800000	139900000	0.160402
chr1	139900000	140000000	0.22172
chr1	140000000	140100000	0.21035
chr1	140100000	140200000	0.159183
chr1	140200000	140300000	0.169335
chr1	140300000	140400000	0.177457
chr1	140400000	140500000	0.162026
chr1	140500000	140600000	0.157559
chr1	140600000	140700000	0.166899
chr1	140700000	140800000	0.188827
chr1	140800000	140900000	0.193294
chr1	140900000	141000000	0.222532
chr1	141000000	141100000	0.185985
chr1	141100000	141200000	0.21035
chr1	141200000	141300000	0.188827
chr1	141300000	141400000	0.187203
chr1	141400000	141500000	0.125885
chr1	141500000	141600000	0.196543
chr1	141600000	141700000	0.166493
chr1	141700000	141800000	0.151468
chr1	141800000	141900000	0.151874
chr1	141900000	142000000	0.178675
chr1	142000000	142100000	0.145377
chr1	142100000	142200000	0.166087
chr1	142200000	142300000	0.147001
chr1	142300000	142400000	0.171772
chr1	142400000	142500000	0.150656
chr1	142500000	142600000	0.184767
chr1	142600000	142700000	0.177863
chr1	142700000	142800000	0.160808
chr1	142800000	142900000	0.204258
chr1	142900000	143000000	0.162432
chr1	143000000	143100000	0.170148
chr1	143100000	143200000	0.185579
chr1	143200000	143300000	0.181518
chr1	143300000	143400000	0.268013
chr1	143400000	143500000	0.0978654
chr1	143500000	143600000	0.224968
chr1	143600000	143700000	0.223344
chr1	143700000	143800000	0.281008
chr1	143800000	143900000	0.27248
chr1	143900000	144000000	0.227405
chr1	144000000	144100000	0.201416
chr1	144100000	144200000	0.21035
chr1	144200000	144300000	0.24243
chr1	144300000	144400000	0.238369
chr1	144400000	144500000	0.20101
chr1	144500000	144600000	0.188827
chr1	144600000	144700000	0.167305
chr1	144700000	144800000	0.169742
chr1	144800000	144900000	0.219689
chr1	144900000	145000000	0.159996
chr1	145000000	145100000	0.146595
chr1	145100000	145200000	0.178269
chr1	145200000	145300000	0.185173
chr1	145300000	145400000	0.142534
chr1	145400000	145500000	0.160402
chr1	145500000	145600000	0.228217
chr1	145600000	145700000	0.176645
chr1	145700000	145800000	0.179488
chr1	145800000	145900000	0.165681
chr1	145900000	146000000	0.172178
chr1	146000000	146100000	0.223344
chr1	146100000	146200000	0.257049
chr1	146200000	146300000	0.216847
chr1	146300000	146400000	0.171772
chr1	146400000	146500000	0.208725
chr1	146500000	146600000	0.146595
chr1	146600000	146700000	0.164056
chr1	146700000	146800000	0.162838
chr1	146800000	146900000	0.183954
chr1	146900000	147000000	0.167711
chr1	147000000	147100000	0.159996
chr1	147100000	147200000	0.156747
chr1	147200000	147300000	0.177457
chr1	147300000	147400000	0.177051
chr1	147400000	147500000	0.18233
chr1	147500000	147600000	0.166087
chr1	147600000	147700000	0.15959
chr1	147700000	147800000	0.181518
chr1	147800000	147900000	0.140098
chr1	147900000	148000000	0.162432
chr1	148000000	148100000	0.190858
chr1	148100000	148200000	0.184767
chr1	148200000	148300000	0.283444
chr1	148300000	148400000	0.190046
chr1	148400000	148500000	0.21441
chr1	148500000	148600000	0.173802
chr1	148600000	148700000	0.159183
chr1	148700000	148800000	0.153092
chr1	148800000	148900000	0.151468
chr1	148900000	149000000	0.147001
chr1	149000000	149100000	0.158777
chr1	149100000	149200000	0.204258
chr1	149200000	149300000	0.158371
chr1	149300000	149400000	0.188421
chr1	149400000	149500000	0.187203
chr1	149500000	149600000	0.280602
chr1	149600000	149700000	0.162838
chr1	149700000	149800000	0.190046
chr1	149800000	149900000	0.23309
chr1	149900000	150000000	0.20101
chr1	150000000	150100000	0.209944
chr1	150100000	150200000	0.212786
chr1	150200000	150300000	0.268825
chr1	150300000	150400000	0.256643
chr1	150400000	150500000	0.267607
chr1	150500000	150600000	0.242836
chr1	150600000	150700000	0.292378
chr1	150700000	150800000	0.220502
chr1	150800000	150900000	0.229841
chr1	150900000	151000000	0.248521
chr1	151000000	151100000	0.31593
chr1	151100000	151200000	0.261922
chr1	151200000	151300000	0.318367
chr1	151300000	151400000	0.277759
chr1	151400000	151500000	0.313088
chr1	151500000	151600000	0.337047
chr1	151600000	151700000	0.32121
chr1	151700000	151800000	0.273698
chr1	151800000	151900000	0.323646
chr1	151900000	152000000	0.364254
chr1	152000000	152100000	0.341107
chr1	152100000	152200000	0.252176
chr1	152200000	152300000	0.304154
chr1	152300000	152400000	0.272886
chr1	152400000	152500000	0.283038
chr1	152500000	152600000	0.361411
chr1	152600000	152700000	0.315524
chr1	152700000	152800000	0.322428
chr1	152800000	152900000	0.285474
chr1	152900000	153000000	0.307809
chr1	153000000	153100000	0.297657
chr1	153100000	153200000	0.33258
chr1	153200000	153300000	0.380497
chr1	153300000	153400000	0.283038
chr1	153400000	153500000	0.265983
chr1	153500000	153600000	0.324864
chr1	153600000	153700000	0.302936
chr1	153700000	153800000	0.286287
chr1	153800000	153900000	0.259485
chr1	153900000	154000000	0.29522
chr1	154000000	154100000	0.245679
chr1	154100000	154200000	0.241618
chr1	154200000	154300000	0.229435
chr1	154300000	154400000	0.192482
chr1	154400000	154500000	0.246085
chr1	154500000	154600000	0.210756
chr1	154600000	154700000	0.211568
chr1	154700000	154800000	0.236745
chr1	154800000	154900000	0.283444
chr1	154900000	155000000	0.283038
chr1	155000000	155100000	0.276947
chr1	155100000	155200000	0.286693
chr1	155200000	155300000	0.298469
chr1	155300000	155400000	0.229435
chr1	155400000	155500000	0.270043
chr1	155500000	155600000	0.320803
chr1	155600000	155700000	0.278977
chr1	155700000	155800000	0.252582
chr1	155800000	155900000	0.255018
chr1	155900000	156000000	0.267201
chr1	156000000	156100000	0.292784
chr1	156100000	156200000	0.157559
chr1	156200000	156300000	0.307809
chr1	156300000	156400000	0.270043
chr1	156400000	156500000	0.314306
chr1	156500000	156600000	0.349635
chr1	156600000	156700000	0.325676
chr1	156700000	156800000	0.339889
chr1	156800000	156900000	0.302124
chr1	156900000	157000000	0.306997
chr1	157000000	157100000	0.340295
chr1	157100000	157200000	0.258673
chr1	157200000	157300000	0.172584
chr1	157300000	157400000	0.213192
chr1	157400000	157600000	0.300499
chr1	157600000	157700000	0.216847
chr1	157700000	157800000	0.226187
chr1	157800000	157900000	0.211974
chr1	157900000	158000000	0.186391
chr1	158000000	158100000	0.198573
chr1	158100000	158200000	0.21035
chr1	158200000	158300000	0.211568
chr1	158300000	158400000	0.198573
chr1	158400000	158500000	0.179488
chr1	158500000	158600000	0.207913
chr1	158600000	158700000	0.202634
chr1	158700000	158800000	0.1803
chr1	158800000	158900000	0.209131
chr1	158900000	159000000	0.211974
chr1	159000000	159100000	0.204664
chr1	159100000	159200000	0.184767
chr1	159200000	159300000	0.174615
chr1	159300000	159400000	0.213192
chr1	159400000	159500000	0.197355
chr1	159500000	159600000	0.191264
chr1	159600000	159700000	0.194512
chr1	159700000	159800000	0.22172
chr1	159800000	159900000	0.239587
chr1	159900000	160000000	0.241212
chr1	160000000	160100000	0.23106
chr1	160100000	160200000	0.243242
chr1	160200000	160300000	0.203852
chr1	160300000	160400000	0.218471
chr1	160400000	160500000	0.181518
chr1	160500000	160600000	0.195325
chr1	160600000	160700000	0.179488
chr1	160700000	160800000	0.244054
chr1	160800000	160900000	0.265983
chr1	160900000	161000000	0.255018
chr1	161000000	161100000	0.262328
chr1	161100000	161200000	0.278165
chr1	161200000	161300000	0.340295
chr1	161300000	161400000	0.23309
chr1	161400000	161500000	0.242024
chr1	161500000	161600000	0.245273
chr1	161600000	161700000	0.268013
chr1	161700000	161800000	0.253394
chr1	161800000	161900000	0.193294
chr1	161900000	162000000	0.303748
chr1	162000000	162100000	0.287099
chr1	162100000	162200000	0.244866
chr1	162200000	162300000	0.288723
chr1	162300000	162400000	0.276947
chr1	162400000	162500000	0.236339
chr1	162500000	162600000	0.268825
chr1	162600000	162700000	0.255831
chr1	162700000	162800000	0.227811
chr1	162800000	162900000	0.28182
chr1	162900000	163000000	0.21035
chr1	163000000	163100000	0.178675
chr1	163100000	163200000	0.230248
chr1	163200000	163300000	0.235527
chr1	163300000	163400000	0.238369
chr1	163400000	163500000	0.226593
chr1	163500000	163600000	0.198573
chr1	163600000	163700000	0.242836
chr1	163700000	163800000	0.249333
chr1	163800000	163900000	0.258267
chr1	163900000	164000000	0.264764
chr1	164000000	164100000	0.288723
chr1	164100000	164200000	0.29116
chr1	164200000	164300000	0.345168
chr1	164300000	164400000	0.350041
chr1	164400000	164500000	0.311464
chr1	164500000	164600000	0.25177
chr1	164600000	164700000	0.235933
chr1	164700000	164800000	0.234714
chr1	164800000	164900000	0.236339
chr1	164900000	165000000	0.298469
chr1	165000000	165100000	0.268013
chr1	165100000	165200000	0.349229
chr1	165200000	165300000	0.313088
chr1	165300000	165400000	0.274104
chr1	165400000	165500000	0.226187
chr1	165500000	165600000	0.354102
chr1	165600000	165700000	0.321616
chr1	165700000	165800000	0.320397
chr1	165800000	165900000	0.308215
chr1	165900000	166000000	0.201822
chr1	166000000	166100000	0.291972
chr1	166100000	166200000	0.360193
chr1	166200000	166300000	0.278977
chr1	166300000	166400000	0.38334
chr1	166400000	166500000	0.23106
chr1	166500000	166600000	0.259079
chr1	166600000	166700000	0.247303
chr1	166700000	166800000	0.266795
chr1	166800000	166900000	0.219283
chr1	166900000	167000000	0.291566
chr1	167000000	167100000	0.270043
chr1	167100000	167200000	0.279383
chr1	167200000	167300000	0.382934
chr1	167300000	167400000	0.337047
chr1	167400000	167500000	0.292784
chr1	167500000	167600000	0.293596
chr1	167600000	167700000	0.278571
chr1	167700000	167800000	0.283444
chr1	167800000	167900000	0.258267
chr1	167900000	168000000	0.220908
chr1	168000000	168100000	0.241212
chr1	168100000	168200000	0.257861
chr1	168200000	168300000	0.301312
chr1	168300000	168400000	0.29319
chr1	168400000	168500000	0.295626
chr1	168500000	168600000	0.226593
chr1	168600000	168700000	0.2404
chr1	168700000	168800000	0.21238
chr1	168800000	168900000	0.190858
chr1	168900000	169000000	0.200604
chr1	169000000	169100000	0.18233
chr1	169100000	169200000	0.194919
chr1	169200000	169300000	0.18233
chr1	169300000	169400000	0.20101
chr1	169400000	169500000	0.269637
chr1	169500000	169600000	0.263952
chr1	169600000	169700000	0.207507
chr1	169700000	169800000	0.211568
chr1	169800000	169900000	0.225781
chr1	169900000	170000000	0.276541
chr1	170000000	170100000	0.297657
chr1	170100000	170200000	0.333392
chr1	170200000	170300000	0.243648
chr1	170300000	170400000	0.304966
chr1	170400000	170500000	0.278571
chr1	170500000	170600000	0.304154
chr1	170600000	170700000	0.297251
chr1	170700000	170800000	0.273698
chr1	170800000	170900000	0.283444
chr1	170900000	171000000	0.319991
chr1	171000000	171100000	0.448719
chr1	171100000	171200000	0.287505
chr1	171200000	171300000	0.381309
chr1	171300000	171400000	0.317961
chr1	171400000	171500000	0.386182
chr1	171500000	171600000	0.529935
chr1	171600000	171700000	0.264358
chr1	171700000	171800000	0.255831
chr1	171800000	171900000	0.248115
chr1	171900000	172000000	0.278571
chr1	172000000	172100000	0.393492
chr1	172100000	172200000	0.367909
chr1	172200000	172300000	0.363036
chr1	172300000	172400000	0.347605
chr1	172400000	172500000	0.341107
chr1	172500000	172600000	0.312276
chr1	172600000	172700000	0.261922
chr1	172700000	172800000	0.205477
chr1	172800000	172900000	0.190858
chr1	172900000	173000000	0.186391
chr1	173000000	173100000	0.168929
chr1	173100000	173200000	0.16365
chr1	173200000	173300000	0.190046
chr1	173300000	173400000	0.238369
chr1	173400000	173500000	0.22375
chr1	173500000	173600000	0.21441
chr1	173600000	173700000	0.175427
chr1	173700000	173800000	0.185579
chr1	173800000	173900000	0.217659
chr1	173900000	174000000	0.250552
chr1	174000000	174100000	0.17096
chr1	174100000	174200000	0.1803
chr1	174200000	174300000	0.224968
chr1	174300000	174400000	0.182736
chr1	174400000	174500000	0.208319
chr1	174500000	174600000	0.226593
chr1	174600000	174700000	0.250958
chr1	174700000	174800000	0.22375
chr1	174800000	174900000	0.21441
chr1	174900000	175000000	0.192888
chr1	175000000	175100000	0.239993
chr1	175100000	175200000	0.151062
chr1	175200000	175300000	0.178675
chr1	175300000	175400000	0.183142
chr1	175400000	175500000	0.205071
chr1	175500000	175600000	0.235933
chr1	175600000	175700000	0.27248
chr1	175700000	175800000	0.218471
chr1	175800000	175900000	0.258673
chr1	175900000	176000000	0.276947
chr1	176000000	176100000	0.218065
chr1	176100000	176200000	0.206289
chr1	176200000	176300000	0.207507
chr1	176300000	176400000	0.189233
chr1	176400000	176500000	0.186391
chr1	176500000	176600000	0.243648
chr1	176600000	176700000	0.197761
chr1	176700000	176800000	0.236339
chr1	176800000	176900000	0.287505
chr1	176900000	177000000	0.281008
chr1	177000000	177100000	0.220908
chr1	177100000	177200000	0.176239
chr1	177200000	177300000	0.163244
chr1	177300000	177400000	0.250145
chr1	177400000	177500000	0.309839
chr1	177500000	177600000	0.270856
chr1	177600000	177700000	0.309433
chr1	177700000	177800000	0.246897
chr1	177800000	177900000	0.246491
chr1	177900000	178000000	0.27248
chr1	178000000	178100000	0.255018
chr1	178100000	178200000	0.284256
chr1	178200000	178300000	0.28182
chr1	178300000	178400000	0.22375
chr1	178400000	178500000	0.25177
chr1	178500000	178600000	0.278165
chr1	178600000	178700000	0.27451
chr1	178700000	178800000	0.268013
chr1	178800000	178900000	0.244866
chr1	178900000	179000000	0.321616
chr1	179000000	179100000	0.284662
chr1	179100000	179200000	0.369939
chr1	179200000	179300000	0.306591
chr1	179300000	179400000	0.413796
chr1	179400000	179500000	0.375624
chr1	179500000	179600000	0.330549
chr1	179600000	179700000	0.394304
chr1	179700000	179800000	0.294408
chr1	179800000	179900000	0.311058
chr1	179900000	180000000	0.294814
chr1	180000000	180100000	0.217659
chr1	180100000	180200000	0.288723
chr1	180200000	180300000	0.31187
chr1	180300000	180400000	0.322834
chr1	180400000	180500000	0.274916
chr1	180500000	180600000	0.34395
chr1	180600000	180700000	0.320803
chr1	180700000	180800000	0.302124
chr1	180800000	180900000	0.295626
chr1	180900000	181000000	0.345574
chr1	181000000	181100000	0.283038
chr1	181100000	181200000	0.344762
chr1	181200000	181300000	0.309839
chr1	181300000	181400000	0.295626
chr1	181400000	181500000	0.331768
chr1	181500000	181600000	0.336235
chr1	181600000	181700000	0.299281
chr1	181700000	181800000	0.336235
chr1	181800000	181900000	0.336641
chr1	181900000	182000000	0.272074
chr1	182000000	182100000	0.336641
chr1	182100000	182200000	0.309839
chr1	182200000	182300000	0.367097
chr1	182300000	182400000	0.342326
chr1	182400000	182500000	0.367909
chr1	182500000	182600000	0.269637
chr1	182600000	182700000	0.331768
chr1	182700000	182800000	0.33461
chr1	182800000	182900000	0.33258
chr1	182900000	183000000	0.280195
chr1	183000000	183100000	0.22172
chr1	183100000	183200000	0.341514
chr1	183200000	183300000	1.01398
chr1	183300000	183400000	0.328925
chr1	183400000	183500000	0.198167
chr1	183500000	183600000	0.259485
chr1	183600000	183700000	0.296439
chr1	183700000	183800000	0.220096
chr1	183800000	183900000	0.188421
chr1	183900000	184000000	0.224156
chr1	184000000	184100000	0.288317
chr1	184100000	184200000	0.224968
chr1	184200000	184300000	0.255831
chr1	184300000	184400000	0.247303
chr1	184400000	184500000	0.310651
chr1	184500000	184600000	0.277759
chr1	184600000	184700000	0.319991
chr1	184700000	184800000	0.268013
chr1	184800000	184900000	0.350447
chr1	184900000	185000000	0.3139
chr1	185000000	185100000	0.332174
chr1	185100000	185200000	0.31187
chr1	185200000	185300000	0.381309
chr1	185300000	185400000	0.327707
chr1	185400000	185500000	0.316743
chr1	185500000	185600000	0.308215
chr1	185600000	185700000	0.302124
chr1	185700000	185800000	0.315524
chr1	185800000	185900000	0.252582
chr1	185900000	186000000	0.211974
chr1	186000000	186100000	0.196949
chr1	186100000	186200000	0.25177
chr1	186200000	186300000	0.206289
chr1	186300000	186400000	0.216847
chr1	186400000	186500000	0.2538
chr1	186500000	186600000	0.255018
chr1	186600000	186700000	0.29319
chr1	186700000	186800000	0.276541
chr1	186800000	186900000	0.322834
chr1	186900000	187000000	0.327301
chr1	187000000	187100000	0.246897
chr1	187100000	187200000	0.248927
chr1	187200000	187300000	0.290754
chr1	187300000	187400000	0.364254
chr1	187400000	187500000	0.266795
chr1	187500000	187600000	0.231872
chr1	187600000	187700000	0.254612
chr1	187700000	187800000	0.283038
chr1	187800000	187900000	0.298063
chr1	187900000	188000000	0.278571
chr1	188000000	188100000	0.302124
chr1	188100000	188200000	0.306591
chr1	188200000	188300000	0.224156
chr1	188300000	188400000	0.414202
chr1	188400000	188500000	0.227811
chr1	188500000	188600000	0.250145
chr1	188600000	188700000	0.231872
chr1	188700000	188800000	0.29116
chr1	188800000	188900000	0.343544
chr1	188900000	189000000	0.392274
chr1	189000000	189100000	0.28182
chr1	189100000	189200000	0.257861
chr1	189200000	189300000	0.279789
chr1	189300000	189400000	0.266389
chr1	189400000	189500000	0.301312
chr1	189500000	189600000	0.285881
chr1	189600000	189700000	0.288723
chr1	189700000	189800000	0.382934
chr1	189800000	189900000	0.417451
chr1	189900000	190000000	0.349635
chr1	190000000	190100000	0.321616
chr1	190100000	190200000	0.295626
chr1	190200000	190300000	0.309433
chr1	190300000	190400000	0.37197
chr1	190400000	190500000	0.290347
chr1	190500000	190600000	0.258267
chr1	190600000	190700000	0.324864
chr1	190700000	190800000	0.304966
chr1	190800000	190900000	0.339889
chr1	190900000	191000000	0.34598
chr1	191000000	191100000	0.313088
chr1	191100000	191200000	0.313494
chr1	191200000	191300000	0.289129
chr1	191300000	191400000	0.34598
chr1	191400000	191500000	0.328519
chr1	191500000	191600000	0.287911
chr1	191600000	191700000	0.303748
chr1	191700000	191800000	0.257049
chr1	191800000	191900000	0.308621
chr1	191900000	192000000	0.320397
chr1	192000000	192100000	0.123854
chr1	192100000	192200000	0.28182
chr1	192200000	192300000	0.258267
chr1	192300000	192400000	0.218471
chr1	192400000	192500000	0.248927
chr1	192500000	192600000	0.246085
chr1	192600000	192700000	0.276135
chr1	192700000	192800000	0.287911
chr1	192800000	192900000	0.218877
chr1	192900000	193000000	0.1937
chr1	193000000	193100000	0.202634
chr1	193100000	193200000	0.252176
chr1	193200000	193300000	0.275729
chr1	193300000	193400000	0.246085
chr1	193400000	193500000	0.211162
chr1	193500000	193600000	0.225781
chr1	193600000	193700000	0.194512
chr1	193700000	193800000	0.184767
chr1	193800000	193900000	0.213598
chr1	193900000	194000000	0.148625
chr1	194000000	194100000	0.15959
chr1	194100000	194200000	0.127915
chr1	194200000	194300000	0.13157
chr1	194300000	194400000	0.146595
chr1	194400000	194500000	0.149438
chr1	194500000	194600000	0.147001
chr1	194600000	194700000	0.173802
chr1	194700000	194800000	0.138473
chr1	194800000	194900000	0.151468
chr1	194900000	195000000	0.174615
chr1	195000000	195100000	0.207913
chr1	195100000	195200000	0.162026
chr1	195200000	195300000	0.43613
chr1	195300000	195400000	0.299281
chr1	195400000	195471971	0
chr2	0	3000000	0
chr2	3000000	3100000	0.178269
chr2	3100000	3200000	0.304966
chr2	3200000	3300000	0.229435
chr2	3300000	3400000	0.252582
chr2	3400000	3500000	0.30456
chr2	3500000	3600000	0.255831
chr2	3600000	3700000	0.256237
chr2	3700000	3800000	0.238369
chr2	3800000	3900000	0.218877
chr2	3900000	4000000	0.242024
chr2	4000000	4100000	0.226999
chr2	4100000	4200000	0.225781
chr2	4200000	4300000	0.254206
chr2	4300000	4400000	0.264358
chr2	4400000	4500000	0.267201
chr2	4500000	4600000	0.306185
chr2	4600000	4700000	0.307403
chr2	4700000	4800000	0.300499
chr2	4800000	4900000	0.330143
chr2	4900000	5000000	0.340701
chr2	5000000	5100000	0.280602
chr2	5100000	5200000	0.251364
chr2	5200000	5300000	0.244054
chr2	5300000	5400000	0.32324
chr2	5400000	5500000	0.263546
chr2	5500000	5600000	0.306185
chr2	5600000	5700000	0.337859
chr2	5700000	5800000	0.274104
chr2	5800000	5900000	0.301718
chr2	5900000	6000000	0.337859
chr2	6000000	6100000	0.336641
chr2	6100000	6200000	0.350853
chr2	6200000	6300000	0.299687
chr2	6300000	6400000	0.32527
chr2	6400000	6500000	0.324052
chr2	6500000	6600000	0.262328
chr2	6600000	6700000	0.196949
chr2	6700000	6800000	0.243242
chr2	6800000	6900000	0.214004
chr2	6900000	7000000	0.253394
chr2	7000000	7100000	0.266795
chr2	7100000	7200000	0.198979
chr2	7200000	7300000	0.195325
chr2	7300000	7400000	0.187203
chr2	7400000	7500000	0.232278
chr2	7500000	7600000	0.220908
chr2	7600000	7700000	0.206289
chr2	7700000	7800000	0.228217
chr2	7800000	7900000	0.176239
chr2	7900000	8000000	0.154311
chr2	8000000	8100000	0.18436
chr2	8100000	8200000	0.21441
chr2	8200000	8300000	0.194919
chr2	8300000	8400000	0.196543
chr2	8400000	8500000	0.162026
chr2	8500000	8600000	0.195731
chr2	8600000	8700000	0.198167
chr2	8700000	8800000	0.186797
chr2	8800000	8900000	0.181112
chr2	8900000	9000000	0.197761
chr2	9000000	9100000	0.212786
chr2	9100000	9200000	0.170148
chr2	9200000	9300000	0.20101
chr2	9300000	9400000	0.192482
chr2	9400000	9500000	0.226999
chr2	9500000	9600000	0.262734
chr2	9600000	9700000	0.259079
chr2	9700000	9800000	0.273698
chr2	9800000	9900000	0.279383
chr2	9900000	10000000	0.320397
chr2	10000000	10200000	0.313088
chr2	10200000	10300000	0.333392
chr2	10300000	10400000	0.341514
chr2	10400000	10500000	0.277353
chr2	10500000	10600000	0.252176
chr2	10600000	10700000	0.215223
chr2	10700000	10800000	0.222938
chr2	10800000	10900000	0.215629
chr2	10900000	11000000	0.254612
chr2	11000000	11100000	0.255831
[truncated: 24,522 more rows]

## Sheet: 7_MMC_5neg_100k
chr1	0	3000000	0
chr1	3000000	3100000	0.198412
chr1	3100000	3200000	0.185834
chr1	3200000	3300000	0.179748
chr1	3300000	3400000	0.1623
chr1	3400000	3500000	0.117262
chr1	3500000	3600000	0.238176
chr1	3600000	3700000	0.128217
chr1	3700000	3800000	0.17001
chr1	3800000	3900000	0.170821
chr1	3900000	4000000	0.196383
chr1	4000000	4100000	0.151751
chr1	4100000	4200000	0.167575
chr1	4200000	4300000	0.166358
chr1	4300000	4400000	0.149722
chr1	4400000	4500000	0.162706
chr1	4500000	4600000	0.231684
chr1	4600000	4700000	0.21099
chr1	4700000	4800000	0.474728
chr1	4800000	4900000	0.285243
chr1	4900000	5000000	0.230466
chr1	5000000	5100000	0.172444
chr1	5100000	5200000	0.234118
chr1	5200000	5300000	0.183805
chr1	5300000	5400000	0.174473
chr1	5400000	5500000	0.180559
chr1	5500000	5600000	0.179748
chr1	5600000	5700000	0.140796
chr1	5700000	5800000	0.14323
chr1	5800000	5900000	0.227626
chr1	5900000	6000000	0.161489
chr1	6000000	6100000	0.183805
chr1	6100000	6200000	0.222351
chr1	6200000	6300000	0.203281
chr1	6300000	6400000	0.180965
chr1	6400000	6500000	0.216671
chr1	6500000	6600000	0.172444
chr1	6600000	6700000	0.219917
chr1	6700000	6800000	0.14039
chr1	6800000	6900000	0.153374
chr1	6900000	7000000	0.207339
chr1	7000000	7100000	0.192326
chr1	7100000	7200000	0.223569
chr1	7200000	7300000	0.226409
chr1	7300000	7400000	0.281591
chr1	7400000	7500000	0.189891
chr1	7500000	7600000	0.15946
chr1	7600000	7700000	0.189486
chr1	7700000	7800000	0.177719
chr1	7800000	7900000	0.214236
chr1	7900000	8000000	0.205716
chr1	8000000	8100000	0.209367
chr1	8100000	8200000	0.211802
chr1	8200000	8300000	0.15662
chr1	8300000	8400000	0.163518
chr1	8400000	8500000	0.139984
chr1	8500000	8600000	0.171633
chr1	8600000	8700000	0.210179
chr1	8700000	8800000	0.184617
chr1	8800000	8900000	0.160677
chr1	8900000	9000000	0.172444
chr1	9000000	9100000	0.151345
chr1	9100000	9200000	0.145665
chr1	9200000	9300000	0.161083
chr1	9300000	9400000	0.150128
chr1	9400000	9500000	0.163923
chr1	9500000	9600000	0.233307
chr1	9600000	9700000	0.187051
chr1	9700000	9800000	0.257246
chr1	9800000	9900000	0.262521
chr1	9900000	10000000	0.22438
chr1	10000000	10100000	0.265361
chr1	10100000	10200000	0.245479
chr1	10200000	10300000	0.174879
chr1	10300000	10400000	0.204498
chr1	10400000	10500000	0.198818
chr1	10500000	10600000	0.152968
chr1	10600000	10700000	0.15946
chr1	10700000	10800000	0.208556
chr1	10800000	10900000	0.200847
chr1	10900000	11000000	0.225192
chr1	11000000	11100000	0.185834
chr1	11100000	11200000	0.192732
chr1	11200000	11300000	0.181371
chr1	11300000	11400000	0.219917
chr1	11400000	11500000	0.140796
chr1	11500000	11600000	0.17569
chr1	11600000	11700000	0.181371
chr1	11700000	11800000	0.18908
chr1	11800000	11900000	0.17853
chr1	11900000	12000000	0.15946
chr1	12000000	12100000	0.18908
chr1	12100000	12200000	0.152968
chr1	12200000	12300000	0.147693
chr1	12300000	12400000	0.161489
chr1	12400000	12500000	0.160677
chr1	12500000	12600000	0.194355
chr1	12600000	12700000	0.217482
chr1	12700000	12800000	0.230872
chr1	12800000	12900000	0.257246
chr1	12900000	13000000	0.228032
chr1	13000000	13100000	0.294575
chr1	13100000	13200000	0.358684
chr1	13200000	13300000	0.274287
chr1	13300000	13400000	0.284026
chr1	13400000	13500000	0.222757
chr1	13500000	13600000	0.322978
chr1	13600000	13700000	0.295387
chr1	13700000	13800000	0.198818
chr1	13800000	13900000	0.223569
chr1	13900000	14000000	0.208962
chr1	14000000	14100000	0.196383
chr1	14100000	14200000	0.212613
chr1	14200000	14300000	0.209773
chr1	14300000	14400000	0.179342
chr1	14400000	14500000	0.180559
chr1	14500000	14600000	0.165141
chr1	14600000	14700000	0.1623
chr1	14700000	14800000	0.190297
chr1	14800000	14900000	0.184617
chr1	14900000	15000000	0.214236
chr1	15000000	15100000	0.227626
chr1	15100000	15200000	0.163112
chr1	15200000	15300000	0.177719
chr1	15300000	15400000	0.170821
chr1	15400000	15500000	0.174879
chr1	15500000	15600000	0.163923
chr1	15600000	15700000	0.17569
chr1	15700000	15800000	0.192326
chr1	15800000	15900000	0.265361
chr1	15900000	16000000	0.191109
chr1	16000000	16100000	0.249131
chr1	16100000	16200000	0.199224
chr1	16200000	16300000	0.22722
chr1	16300000	16400000	0.219511
chr1	16400000	16500000	0.258869
chr1	16500000	16600000	0.250348
chr1	16600000	16700000	0.217077
chr1	16700000	16800000	0.269824
chr1	16800000	16900000	0.255217
chr1	16900000	17000000	0.193137
chr1	17000000	17100000	0.196789
chr1	17100000	17200000	0.17285
chr1	17200000	17300000	0.171227
chr1	17300000	17400000	0.200847
chr1	17400000	17500000	0.196383
chr1	17500000	17600000	0.169198
chr1	17600000	17700000	0.138767
chr1	17700000	17800000	0.176907
chr1	17800000	17900000	0.144853
chr1	17900000	18000000	0.248725
chr1	18000000	18100000	0.196383
chr1	18100000	18200000	0.17285
chr1	18200000	18300000	0.178936
chr1	18300000	18400000	0.150128
chr1	18400000	18500000	0.176907
chr1	18500000	18600000	0.180153
chr1	18600000	18700000	0.178936
chr1	18700000	18800000	0.132275
chr1	18800000	18900000	0.150128
chr1	18900000	19000000	0.157026
chr1	19000000	19100000	0.155808
chr1	19100000	19200000	0.215859
chr1	19200000	19300000	0.161895
chr1	19300000	19400000	0.168387
chr1	19400000	19500000	0.169604
chr1	19500000	19600000	0.160677
chr1	19600000	19700000	0.188674
chr1	19700000	19800000	0.241016
chr1	19800000	19900000	0.198412
chr1	19900000	20000000	0.170821
chr1	20000000	20100000	0.154185
chr1	20100000	20200000	0.166358
chr1	20200000	20300000	0.211802
chr1	20300000	20400000	0.164329
chr1	20400000	20500000	0.20815
chr1	20500000	20600000	0.226409
chr1	20600000	20700000	0.198412
chr1	20700000	20800000	0.249942
chr1	20800000	20900000	0.240204
chr1	20900000	21000000	0.303096
chr1	21000000	21100000	0.308776
chr1	21100000	21200000	0.239393
chr1	21200000	21300000	0.254406
chr1	21300000	21400000	0.238987
chr1	21400000	21500000	0.253594
chr1	21500000	21600000	0.213019
chr1	21600000	21700000	0.163518
chr1	21700000	21800000	0.156214
chr1	21800000	21900000	0.174067
chr1	21900000	22000000	0.195572
chr1	22000000	22100000	0.198818
chr1	22100000	22200000	0.201252
chr1	22200000	22300000	0.219917
chr1	22300000	22400000	0.230061
chr1	22400000	22500000	0.13268
chr1	22500000	22600000	0.22154
chr1	22600000	22700000	0.191514
chr1	22700000	22800000	0.17285
chr1	22800000	22900000	0.168792
chr1	22900000	23000000	0.193949
chr1	23000000	23100000	0.193137
chr1	23100000	23200000	0.232089
chr1	23200000	23300000	0.185022
chr1	23300000	23400000	0.311211
chr1	23400000	23500000	0.180153
chr1	23500000	23600000	0.211396
chr1	23600000	23700000	0.230061
chr1	23700000	23800000	0.234118
chr1	23800000	23900000	0.238987
chr1	23900000	24000000	0.290923
chr1	24000000	24100000	0.252783
chr1	24100000	24200000	0.23777
chr1	24200000	24300000	0.225192
chr1	24300000	24400000	0.247914
chr1	24400000	24500000	0.194355
chr1	24500000	24600000	0.229249
chr1	24600000	24700000	0.933227
chr1	24700000	24800000	0.294169
chr1	24800000	24900000	0.234524
chr1	24900000	25000000	0.176907
chr1	25000000	25100000	0.266984
chr1	25100000	25200000	0.199629
chr1	25200000	25300000	0.160677
chr1	25300000	25400000	0.160272
chr1	25400000	25500000	0.206121
chr1	25500000	25600000	0.210585
chr1	25600000	25700000	0.166358
chr1	25700000	25800000	0.161083
chr1	25800000	25900000	0.159054
chr1	25900000	26000000	0.200441
chr1	26000000	26100000	0.161083
chr1	26100000	26200000	0.146476
chr1	26200000	26300000	0.144042
chr1	26300000	26400000	0.165952
chr1	26400000	26500000	0.219917
chr1	26500000	26600000	0.178125
chr1	26600000	26700000	0.173256
chr1	26700000	26800000	0.148911
chr1	26800000	26900000	0.133492
chr1	26900000	27000000	0.138767
chr1	27000000	27100000	0.158649
chr1	27100000	27200000	0.221946
chr1	27200000	27300000	0.163112
chr1	27300000	27400000	0.135926
chr1	27400000	27500000	0.143636
chr1	27500000	27600000	0.134709
chr1	27600000	27700000	0.121725
chr1	27700000	27800000	0.203687
chr1	27800000	27900000	0.148099
chr1	27900000	28000000	0.161895
chr1	28000000	28100000	0.129434
chr1	28100000	28200000	0.192732
chr1	28200000	28300000	0.173661
chr1	28300000	28400000	0.161489
chr1	28400000	28500000	0.172038
chr1	28500000	28600000	0.146476
chr1	28600000	28700000	0.144853
chr1	28700000	28800000	0.120508
chr1	28800000	28900000	0.169604
chr1	28900000	29000000	0.149316
chr1	29000000	29100000	0.172444
chr1	29100000	29200000	0.151345
chr1	29200000	29300000	0.142013
chr1	29300000	29400000	0.159866
chr1	29400000	29500000	0.155403
chr1	29500000	29600000	0.15946
chr1	29600000	29700000	0.25116
chr1	29700000	29800000	0.171227
chr1	29800000	29900000	0.152968
chr1	29900000	30000000	0.219917
chr1	30000000	30100000	0.199224
chr1	30100000	30200000	0.135115
chr1	30200000	30300000	0.141201
chr1	30300000	30400000	0.185022
chr1	30400000	30500000	0.165546
chr1	30500000	30600000	0.203281
chr1	30600000	30700000	0.236553
chr1	30700000	30800000	0.266984
chr1	30800000	30900000	0.236147
chr1	30900000	31000000	0.219105
chr1	31000000	31100000	0.21099
chr1	31100000	31200000	0.183805
chr1	31200000	31300000	0.224786
chr1	31300000	31400000	0.178125
chr1	31400000	31500000	0.19192
chr1	31500000	31600000	0.173661
chr1	31600000	31700000	0.160272
chr1	31700000	31800000	0.161489
chr1	31800000	31900000	0.156214
chr1	31900000	32100000	0.155808
chr1	32100000	32200000	0.149316
chr1	32200000	32300000	0.161083
chr1	32300000	32400000	0.137144
chr1	32400000	32500000	0.161895
chr1	32500000	32600000	0.177719
chr1	32600000	32700000	0.190297
chr1	32700000	32800000	0.184211
chr1	32800000	32900000	0.169604
chr1	32900000	33000000	0.17569
chr1	33000000	33100000	0.215048
chr1	33100000	33200000	0.183399
chr1	33200000	33300000	0.19476
chr1	33300000	33400000	0.193543
chr1	33400000	33500000	0.269418
chr1	33500000	33600000	0.238987
chr1	33600000	33700000	0.337179
chr1	33700000	33800000	0.31324
chr1	33800000	33900000	0.292546
chr1	33900000	34000000	0.312834
chr1	34000000	34100000	0.30553
chr1	34100000	34200000	0.450383
chr1	34200000	34300000	0.52423
chr1	34300000	34400000	0.326629
chr1	34400000	34500000	0.282808
chr1	34500000	34600000	0.255217
chr1	34600000	34700000	0.23777
chr1	34700000	34800000	0.288489
chr1	34800000	34900000	0.276316
chr1	34900000	35000000	0.246696
chr1	35000000	35100000	0.159866
chr1	35100000	35200000	0.195572
chr1	35200000	35300000	0.219917
chr1	35300000	35400000	0.222757
chr1	35400000	35500000	0.201658
chr1	35500000	35600000	0.197601
chr1	35600000	35700000	0.211396
chr1	35700000	35800000	0.245885
chr1	35800000	35900000	0.317297
chr1	35900000	36000000	0.264955
chr1	36000000	36100000	0.29985
chr1	36100000	36200000	0.309994
chr1	36200000	36300000	0.314863
chr1	36300000	36400000	0.298633
chr1	36400000	36500000	0.336367
chr1	36500000	36600000	0.388709
chr1	36600000	36700000	0.255623
chr1	36700000	36800000	0.340831
chr1	36800000	36900000	0.262115
chr1	36900000	37000000	0.304719
chr1	37000000	37100000	0.323383
chr1	37100000	37200000	0.354626
chr1	37200000	37300000	0.297415
chr1	37300000	37400000	0.252377
chr1	37400000	37500000	0.325818
chr1	37500000	37600000	0.310399
chr1	37600000	37700000	0.295387
chr1	37700000	37800000	0.286866
chr1	37800000	37900000	0.219105
chr1	37900000	38000000	0.25968
chr1	38000000	38100000	0.281185
chr1	38100000	38200000	0.31892
chr1	38200000	38300000	0.38668
chr1	38300000	38400000	0.325412
chr1	38400000	38500000	0.297415
chr1	38500000	38600000	0.359089
chr1	38600000	38700000	0.309182
chr1	38700000	38800000	0.323383
chr1	38800000	38900000	0.262115
chr1	38900000	39000000	0.249537
chr1	39000000	39100000	0.246291
chr1	39100000	39200000	0.267795
chr1	39200000	39300000	0.300661
[truncated: 26,192 more rows]

## Sheet: 8_mm10_100k_counts
chr1	0	100000	0
[truncated: 27,268 more rows]
