# Supplementary material for: Vertically transferred maternal immune cells promote neonatal immunity against early life infections
Source: Nat Commun. 2021 Aug 4;12:4706. doi: 10.1038/s41467-021-24719-z (PMC8338998; doi:10.1038/s41467-021-24719-z)
Supplement: Supplementary file 4 — Supplementary Data 2 [file 41467_2021_24719_MOESM4_ESM.xlsx]

## Sheet: Diffreps method description
diffReps version: 1.55.6
## Parameter Settings ##
# Treatment files: MMC_low
# Control files: MMC pos
# Output file: MMC_low_pos
# mm10 genome
# 3 replicates
# Statistical Test: G-test
# Use robust estimation: yes
# Number of deviation cutoff: 2
# Alpha in right-trimmed mean: 0.05
# P-value cutoff: 0.0001
# Window size: 800
# Step size: 80
# Gap size: 0
# Fragment size: 100
# Number of processors used: 10

## Sheet: Diffreps_original_MMc_low_pos
Chrom	Start	End	Length	Treatment.cnt	Control.cnt	Treatment.avg	Control.avg	Treatment.enr	Control.enr	Event	log2FC	pval	padj	winSta	winEnd	winFC	winP	winQ	GName	TName	Strand	TSS	TES	Feature	D2TSS
chr1	4079041	4079840	800	13.15;2.69;7.92	22.09;21.44;15.86	7.92	19.8	1.1	3.2	Down	-1.32	7.18098e-05	0.00638683	4079041	4079840	-1.32	7.18098e-05	0.00520073						OtherIntergenic	NA
chr1	4524881	4525680	800	13.15;14.82;14.53	2.55;5.77;5.29	14.17	4.54	4.72	1.8	Up	1.64	7.76752e-05	0.00653698	4524881	4525680	1.64	7.76752e-05	0.00542851						OtherIntergenic	NA
chr1	4815841	4817280	1440	15.54;16.16;15.85	41.63;36.28;32.39	15.85	36.77	1.43	3.39	Down	-1.21	4.1135e-07	0.000475615	4815921	4816720	-1.48	5.63523e-08	8.37114e-05	Lypla1	NM_008866	+	4807822	4846735	Genebody	8738.5
chr1	4847281	4848080	800	5.98;6.74;5.28	18.69;17.31;13.88	6	16.63	1.14	2.8	Down	-1.47	7.87292e-05	0.0065512	4847281	4848080	-1.47	7.87292e-05	0.00546684	Lypla1	NM_008866	+	4807822	4846735	Genebody	39858.5
chr1	4950401	4951280	880	11.96;22.90;19.81	7.65;6.60;6.61	18.22	6.95	1.19	0.81	Up	1.39	7.45439e-05	0.00647952	4950481	4951280	1.42	7.07384e-05	0.00515906	Rgs20	NM_001290372	-	4909575	5018734	Genebody	67893.5
chr8	22623121	22623920	800	1.20;4.04;2.64	11.05;10.72;9.91	2.63	10.56	0.28	1.1	Down	-2.01	8.97567e-05	0.00684119	22623121	22623920	-2.01	8.97567e-05	0.0058555	Dkk4	NM_145592	+	22624042	22627546	Promoter1k	-521.5
chr1	5102081	5102880	800	10.76;9.43;11.89	26.34;23.91;21.81	10.69	24.02	1.45	3.57	Down	-1.17	7.21111e-05	0.00639362	5102081	5102880	-1.17	7.21111e-05	0.00521424	Atp6v1h	NM_133826	+	5083085	5162549	Genebody	19395.5
chr1	5937441	5938240	800	7.17;0.00;5.28	15.29;10.72;15.20	4.15	13.74	0.69	2.07	Down	-1.73	5.55816e-05	0.00596164	5937441	5938240	-1.73	5.55816e-05	0.00452559						OtherIntergenic	NA
chr1	6192481	6193280	800	11.96;4.04;6.60	18.69;21.44;18.51	7.53	19.55	1.04	2.35	Down	-1.38	4.72503e-05	0.00566488	6192481	6193280	-1.38	4.72503e-05	0.00416384						OtherIntergenic	NA
chr6	136516481	136517280	800	8.37;4.04;1.32	23.79;15.66;13.22	4.58	17.56	0.64	2.23	Down	-1.94	7.94759e-07	0.000758559	136516481	136517280	-1.94	7.94759e-07	0.000441801	Atf7ip	NM_019426	+	136518850	136607379	Promoter3k	-1969.5
chr1	6266401	6267760	1360	3.59;18.86;18.49	29.74;27.21;28.42	13.65	28.46	0.93	2.79	Down	-1.06	6.43301e-05	0.00620628	6266881	6267680	-1.33	2.27134e-06	0.000801448	Rb1cc1	NM_009826	+	6214661	6276104	Genebody	52419.5
chr1	6690561	6691360	800	27.50;37.72;42.26	12.75;23.91;16.52	35.83	17.73	7.19	5.89	Up	1.02	1.51464e-05	0.00379999	6690561	6691360	1.02	1.51464e-05	0.00222821	St18	NM_001244693	+	6487230	6860940	Genebody	203730
chr1	7215281	7216080	800	14.35;8.08;5.28	24.64;25.56;18.51	9.24	22.9	0.91	2.46	Down	-1.31	2.21335e-05	0.00435552	7215281	7216080	-1.31	2.21335e-05	0.00273994						Genedesert	NA
chr1	7272001	7272800	800	15.54;17.51;25.09	4.25;5.77;13.22	19.38	7.75	2.52	1.49	Up	1.32	8.38455e-05	0.00669177	7272001	7272800	1.32	8.38455e-05	0.00564989						Genedesert	NA
chr1	8243041	8243840	800	7.17;1.35;5.28	12.75;18.14;11.90	4.6	14.26	0.46	1.62	Down	-1.63	7.95972e-05	0.00657239	8243041	8243840	-1.63	7.95972e-05	0.00549385						Genedesert	NA
chr1	8412881	8413840	960	3.59;9.43;11.89	25.49;21.44;15.86	8.3	20.93	0.98	3.09	Down	-1.33	3.89729e-05	0.00530238	8412961	8413760	-1.5	1.29818e-05	0.00207881	Sntg1	NM_001290392	-	8359738	9299877	Genebody	886516
chr1	9235841	9236640	800	21.52;39.07;23.77	9.35;18.96;11.90	28.12	13.4	12.36	3.39	Up	1.07	6.3513e-05	0.00619181	9235841	9236640	1.07	6.3513e-05	0.00486465	Sntg1	NM_001290392	-	8359738	9299877	Genebody	63636.5
chr1	9776961	9778400	1440	32.28;20.21;15.85	39.08;67.61;33.71	22.78	46.8	1.75	3.32	Down	-1.04	4.66073e-07	0.000524688	9777521	9778320	-1.22	5.91401e-08	8.62317e-05						OtherIntergenic	NA
chr1	10030241	10031680	1440	11.96;10.78;9.24	27.19;26.38;23.80	10.66	25.79	0.77	2.17	Down	-1.27	1.0467e-05	0.00322963	10030641	10031440	-1.61	3.01776e-07	0.000243854	Cops5	NR_102282	-	10024599	10038159	Genebody	7198.5
chr1	10175921	10177360	1440	4.78;12.12;9.24	22.09;23.08;18.51	8.72	21.23	0.71	1.87	Down	-1.28	5.78187e-05	0.00601834	10176081	10176880	-1.81	1.68707e-06	0.000678961	Arfgef1	NM_001102430	-	10137506	10232670	Genebody	56029.5
chr1	10465921	10466720	800	11.96;25.59;26.41	9.35;7.42;8.59	21.32	8.45	3.61	1.46	Up	1.33	3.28163e-05	0.00502829	10465921	10466720	1.33	3.28163e-05	0.00340908	Cpa6	NM_177834	-	10324718	10719945	Genebody	253624
chr1	11776161	11777280	1120	15.54;12.12;21.13	28.89;42.87;23.13	16.27	31.63	2.22	3.41	Down	-0.96	0.000104522	0.00730349	11776161	11776960	-1.1	2.17109e-05	0.00270749	A830018L16Rik	NM_001160369	+	11414104	11975902	Genebody	362616
chr1	12003441	12004320	880	13.15;10.78;13.21	28.89;24.73;26.44	12.38	26.69	1.06	3.48	Down	-1.11	6.02347e-05	0.00611341	12003521	12004320	-1.15	5.55514e-05	0.00452539						OtherIntergenic	NA
chr1	12120241	12121520	1280	9.56;20.21;13.21	32.29;32.98;28.42	14.33	31.23	1.13	2.84	Down	-1.12	1.13248e-05	0.00331614	12120321	12121120	-1.27	2.12209e-06	0.000767883						OtherIntergenic	NA
chr1	12156721	12157600	880	7.17;4.04;17.17	26.34;20.61;19.17	9.46	22.04	1	4.23	Down	-1.22	8.26411e-05	0.0066643	12156721	12157520	-1.22	8.26411e-05	0.00561083						OtherIntergenic	NA
chr1	12762241	12763520	1280	16.74;14.82;13.21	40.78;32.15;21.81	14.92	31.58	1.35	2.92	Down	-1.08	1.87251e-05	0.0041015	12762241	12763040	-1.37	2.01636e-06	0.000745322	Sulf1	NM_172294	+	12718544	12860372	Genebody	44336.5
chr1	13077041	13077840	800	11.96;13.47;7.92	25.49;26.38;21.15	11.12	24.34	1.05	2.97	Down	-1.13	9.87643e-05	0.00701289	13077041	13077840	-1.13	9.87643e-05	0.00616135						OtherIntergenic	NA
chr1	13260481	13261440	960	14.35;21.55;17.17	9.35;4.95;6.61	17.69	6.97	2.91	1.56	Up	1.34	0.000142761	0.0095807	13260561	13261360	1.6	2.34937e-05	0.00283783	Ncoa2	NM_001302702	-	13139104	13372429	Genebody	111468
chr1	13357441	13358320	880	7.17;4.04;6.60	16.99;17.31;15.86	5.94	16.72	0.73	2.79	Down	-1.49	6.21508e-05	0.00616516	13357441	13358240	-1.6	2.43228e-05	0.00289662	Ncoa2	NM_001302702	-	13139104	13372429	Genebody	14548.5
chr1	13408561	13409920	1360	19.13;8.08;18.49	26.34;37.92;27.76	15.23	30.68	1.34	2.41	Down	-1.01	6.71614e-05	0.00627738	13408641	13409440	-1.33	9.8563e-07	0.000503025						OtherIntergenic	NA
chr1	13436801	13438000	1200	21.52;21.55;35.66	55.23;44.52;42.30	26.24	47.35	2.23	4.09	Down	-0.85	1.77426e-05	0.00400164	13437201	13438000	-0.88	3.49222e-05	0.00351663						OtherIntergenic	NA
chr1	13481601	13482960	1360	5.98;2.69;7.92	27.19;15.66;15.20	5.53	19.35	0.55	2.11	Down	-1.81	7.88351e-07	0.000754265	13481841	13482640	-2.01	1.6757e-07	0.000171485						OtherIntergenic	NA
chr1	13563361	13564160	800	9.56;12.12;7.92	22.94;17.31;29.74	9.87	23.33	1.75	2.8	Down	-1.24	4.03382e-05	0.00536104	13563361	13564160	-1.24	4.03382e-05	0.00381051	Tram1	NM_028173	-	13564692	13589910	Genebody	26149.5
chr1	14084641	14085600	960	15.54;30.98;21.13	10.20;7.42;10.58	22.55	9.4	5.35	2.69	Up	1.26	4.28097e-05	0.00546028	14084801	14085600	1.27	4.82606e-05	0.00419348						OtherIntergenic	NA
chr1	14138961	14140400	1440	9.56;18.86;29.05	36.54;40.40;39.66	19.16	38.86	1.4	3.55	Down	-1.02	6.0251e-06	0.00250231	14139121	14139920	-1.42	4.33975e-08	6.94259e-05						OtherIntergenic	NA
chr1	14330001	14330960	960	2.39;9.43;5.28	16.99;18.14;16.52	5.7	17.22	0.89	2.81	Down	-1.59	2.01003e-05	0.00421766	14330001	14330800	-2.01	1.74945e-06	0.000691087						OtherIntergenic	NA
chr1	14975361	14976240	880	14.35;28.29;25.09	8.50;7.42;11.24	22.58	9.05	5.67	4.43	Up	1.32	2.2999e-05	0.00442234	14975361	14976160	1.29	6.58343e-05	0.00496355						OtherIntergenic	NA
chr1	15517281	15518240	960	4.78;2.69;3.96	15.29;13.19;14.54	3.81	14.34	0.29	1.14	Down	-1.91	9.96872e-06	0.00316895	15517281	15518080	-2.46	4.53574e-07	0.000317215	Kcnb2	NM_001098528	+	15286924	15723750	Genebody	230836
chr1	15544721	15546240	1520	11.96;8.08;9.24	38.24;34.63;20.49	9.76	31.12	1.01	3.22	Down	-1.67	3e-09	9.15725e-06	15544801	15545600	-2.25	4.52449e-12	2.70882e-08	Kcnb2	NM_001098528	+	15286924	15723750	Genebody	258556
chr1	15844161	15845120	960	14.35;8.08;11.89	24.64;23.91;25.78	11.44	24.78	1.05	3.66	Down	-1.12	0.000102571	0.00718493	15844241	15845040	-1.34	7.83356e-06	0.00158159	Terf1	NM_009352	+	15805645	15844052	Genebody	38995.5
chr1	16024641	16025440	800	4.78;0.00;6.60	13.59;13.19;11.90	3.8	12.89	0.5	1.51	Down	-1.76	7.32446e-05	0.006433	16024641	16025440	-1.76	7.32446e-05	0.00526117						OtherIntergenic	NA
chr1	16627361	16628160	800	25.11;9.43;13.21	37.39;28.03;28.42	15.91	31.28	2.53	4.17	Down	-0.97	9.24791e-05	0.00687678	16627361	16628160	-0.97	9.24791e-05	0.0059362						OtherIntergenic	NA
chr1	16681601	16682480	880	4.78;8.08;5.28	21.24;16.49;11.90	6.05	16.54	0.65	2.08	Down	-1.45	9.6716e-05	0.0069713	16681601	16682400	-1.73	1.73168e-05	0.00239503						OtherIntergenic	NA
chr1	16738081	16739280	1200	23.91;36.37;51.51	24.64;14.02;21.81	37.26	20.16	5.52	3.51	Up	0.89	8.14371e-05	0.00663415	16738161	16738960	1.08	3.24139e-05	0.00338954						OtherIntergenic	NA
chr1	16836801	16838160	1360	4.78;9.43;3.96	16.99;14.84;17.85	6.06	16.56	0.49	2.26	Down	-1.45	9.63853e-05	0.00696452	16837201	16838000	-1.68	3.35728e-05	0.0034538						OtherIntergenic	NA
chr1	17278241	17279440	1200	17.93;13.47;17.17	33.14;30.50;28.42	16.19	30.69	1.24	4.03	Down	-0.92	0.000217665	0.0140445	17278641	17279440	-1.06	3.57829e-05	0.0035662						OtherIntergenic	NA
chr1	17957041	17958160	1120	29.89;43.11;55.47	18.69;17.31;32.39	42.82	22.8	5.2	4.54	Up	0.91	1.59068e-05	0.00384197	17957121	17957920	1.21	3.17577e-06	0.000948173						OtherIntergenic	NA
chr1	18520321	18521120	800	20.33;29.64;31.70	11.90;10.72;16.52	27.22	13.05	5.45	2.05	Up	1.06	9.21036e-05	0.00687589	18520321	18521120	1.06	9.21036e-05	0.00592834						OtherIntergenic	NA
chr1	19331121	19331920	800	13.15;20.21;23.77	4.25;9.07;8.59	19.04	7.3	3.43	1.75	Up	1.38	5.52356e-05	0.00595602	19331121	19331920	1.38	5.52356e-05	0.00451084						OtherIntergenic	NA
chr1	19998801	19999600	800	11.96;24.25;21.13	7.65;5.77;7.93	19.11	7.12	8.46	1.98	Up	1.43	3.57568e-05	0.00514211	19998801	19999600	1.43	3.57568e-05	0.00356614						OtherIntergenic	NA
chr1	20335761	20336720	960	14.35;10.78;15.85	29.74;28.03;26.44	13.66	28.07	0.65	2.22	Down	-1.04	9.43625e-05	0.00691315	20335761	20336560	-1.11	5.79959e-05	0.0046231	Pkhd1	NM_153179	-	20057778	20618057	Genebody	281816
chr1	20428481	20429760	1280	11.96;22.90;17.17	5.10;4.95;8.59	17.34	6.21	1.66	1.06	Up	1.48	5.06913e-05	0.00577246	20428961	20429760	1.86	1.18553e-05	0.00197385	Pkhd1	NM_153179	-	20057778	20618057	Genebody	188936
chr1	20838321	20839120	800	4.78;5.39;5.28	16.99;14.84;13.88	5.15	15.24	0.85	2.28	Down	-1.56	7.61939e-05	0.00651008	20838321	20839120	-1.56	7.61939e-05	0.00537495						OtherIntergenic	NA
chr1	21194641	21196160	1520	20.33;16.16;29.05	60.33;36.28;41.64	21.85	46.08	1.62	3.08	Down	-1.08	2.61488e-07	0.000351446	21194801	21195600	-1.17	4.68061e-08	7.33933e-05						OtherIntergenic	NA
chr1	21319841	21320720	880	26.30;16.16;15.85	45.03;27.21;34.37	19.44	35.54	1.96	4.02	Down	-0.87	0.000151687	0.010099	21319841	21320640	-0.97	3.92292e-05	0.00374302						OtherIntergenic	NA
chr1	22269761	22271120	1360	10.76;25.59;22.45	28.89;37.92;39.00	19.6	35.27	1.75	3.19	Down	-0.85	0.000224884	0.0144796	22269841	22270640	-1.09	1.13778e-05	0.00192692						OtherIntergenic	NA
chr1	22555121	22556480	1360	19.13;36.37;38.30	16.14;11.54;11.90	31.27	13.19	1.98	0.85	Up	1.24	1.90526e-06	0.00128724	22555121	22555920	1.29	1.2245e-06	0.00057058	Rims1	NM_053270	-	22285972	22806003	Genebody	250202
chr1	23445121	23445920	800	13.15;32.33;23.77	9.35;13.19;7.93	23.08	10.16	2.58	1.79	Up	1.18	8.29737e-05	0.00667354	23445121	23445920	1.18	8.29737e-05	0.00561948						OtherIntergenic	NA
chr1	23886641	23887440	800	10.76;16.16;25.09	3.40;7.42;3.97	17.34	4.93	2.93	1.02	Up	1.81	2.743e-06	0.00160575	23886641	23887440	1.81	2.743e-06	0.000878346	Smap1	NM_001290683	-	23845624	23909736	Genebody	22695.5
chr1	24075521	24076400	880	15.54;18.86;23.77	5.10;4.12;8.59	19.39	5.94	4.12	2.16	Up	1.71	2.015e-06	0.00131603	24075601	24076400	1.75	5.16553e-06	0.00125146	Fam135a	NM_026604	-	24010757	24100341	Genebody	24380.5
chr1	24496081	24497120	1040	17.93;33.68;23.77	9.35;11.54;14.54	25.13	11.81	4.04	1.91	Up	1.09	0.000123786	0.00843623	24496161	24496960	1.47	3.73606e-06	0.00103898	Col19a1	NM_007733	-	24257682	24587437	Genebody	90836.5
chr1	24611041	24616640	5600	633.68;2193.05;1724.81	1027.25;1047.06;921.43	1517.18	998.58	0.56	0.42	Up	0.6	0	0	24612241	24613040	0.63	0	0						OtherIntergenic	NA
chr1	24835121	24836000	880	9.56;6.74;6.60	23.79;18.14;18.51	7.63	20.15	0.66	2.65	Down	-1.4	2.83291e-05	0.00478582	24835201	24836000	-1.49	1.17829e-05	0.0019711						OtherIntergenic	NA
chr1	25003601	25004880	1280	46.63;28.29;31.70	61.18;54.41;58.83	35.54	58.14	2.91	4.8	Down	-0.71	4.80924e-05	0.00568003	25003681	25004480	-0.85	3.66248e-06	0.00102711						OtherIntergenic	NA
chr1	27619841	27620640	800	4.78;6.74;1.32	18.69;10.72;11.24	4.28	13.55	0.93	1.77	Down	-1.66	9.70647e-05	0.00697747	27619841	27620640	-1.66	9.70647e-05	0.00610168						Genedesert	NA
chr1	27729361	27730240	880	21.52;24.25;31.70	11.90;6.60;16.52	25.82	11.67	3.28	2.79	Up	1.15	5.06539e-05	0.00577246	27729361	27730160	1.24	5.78692e-05	0.00461579						Genedesert	NA
chr1	28288241	28289040	800	16.74;21.55;22.45	9.35;4.95;10.58	20.25	8.29	10.59	3.14	Up	1.29	8.22152e-05	0.00665839	28288241	28289040	1.29	8.22152e-05	0.00560116						Genedesert	NA
chr1	28804081	28804880	800	8.37;2.69;10.57	16.14;22.26;17.85	7.21	18.75	0.91	2.41	Down	-1.38	6.52662e-05	0.00623841	28804081	28804880	-1.38	6.52662e-05	0.00494392						Genedesert	NA
chr1	29774321	29775120	800	14.35;14.82;6.60	18.69;30.50;29.74	11.92	26.31	1.68	3.93	Down	-1.14	4.47979e-05	0.00555257	29774321	29775120	-1.14	4.47979e-05	0.00403777						Genedesert	NA
chr1	31242161	31243040	880	13.15;4.04;3.96	28.04;12.37;15.86	7.05	18.76	1.03	2.78	Down	-1.41	4.80803e-05	0.00568003	31242241	31243040	-1.39	6.2345e-05	0.00481721						OtherIntergenic	NA
chr1	33051281	33052720	1440	9.56;35.02;36.98	12.75;11.54;11.24	27.19	11.84	0.65	0.34	Up	1.2	1.60911e-05	0.00386053	33051521	33052320	1.31	4.022e-06	0.00108334						OtherIntergenic	NA
chr1	33469521	33470320	800	19.13;17.51;19.81	9.35;3.30;5.95	18.82	6.2	4.94	1.97	Up	1.6	7.72337e-06	0.00285506	33469521	33470320	1.6	7.72337e-06	0.00157149	Prim2	NM_008922	-	33453807	33669794	Genebody	199874
chr1	33640401	33641360	960	14.35;17.51;14.53	1.70;6.60;3.97	15.46	4.09	2.06	0.64	Up	1.92	4.21471e-06	0.00206371	33640561	33641360	2.05	3.06491e-06	0.0009268	Prim2	NM_008922	-	33453807	33669794	Genebody	28913.5
chr1	33806561	33808000	1440	31.09;10.78;13.21	39.08;33.80;29.08	18.36	33.99	1.8	3.81	Down	-0.89	0.000162306	0.0107301	33806561	33807360	-1.25	1.43658e-06	0.00062448	Zfp451	NM_001290700	-	33801959	33814595	Genebody	7314.5
chr1	33916241	33917680	1440	17.93;8.08;6.60	35.69;25.56;31.07	10.87	30.77	1.06	2.46	Down	-1.5	5e-08	9.77388e-05	33916561	33917360	-2.07	4.51854e-10	1.98385e-06	Dst	NM_001276764	+	33908224	34308662	Genebody	8736.5
chr1	34261441	34262320	880	16.74;26.94;30.38	13.59;5.77;13.88	24.69	11.08	3.95	2.09	Up	1.16	6.61459e-05	0.00625747	34261441	34262240	1.35	3.46398e-05	0.00350311	Dst	NM_134448	+	34011594	34308656	Genebody	250286
chr1	34287441	34288720	1280	5.98;16.16;31.70	31.44;33.80;33.71	17.95	32.98	2.18	10.55	Down	-0.88	0.000236027	0.0151354	34287841	34288640	-1.02	5.01383e-05	0.00428266	Dst	NM_134448	+	34011594	34308656	Genebody	276486
chr1	34418001	34418800	800	10.76;21.55;21.13	5.10;4.12;9.91	17.81	6.38	5.91	1.08	Up	1.48	3.97333e-05	0.00533697	34418001	34418800	1.48	3.97333e-05	0.00376869						OtherIntergenic	NA
chr1	34443761	34444800	1040	14.35;24.25;23.77	9.35;7.42;6.61	20.79	7.79	4.9	2.39	Up	1.42	1.79198e-05	0.00402551	34444001	34444800	1.75	6.91875e-06	0.00148179	Imp4	NM_178601	+	34439828	34445747	Genebody	4452.5
chr1	34451201	34452320	1120	16.74;28.29;22.45	38.24;42.87;33.71	22.49	38.27	3.31	5.03	Down	-0.77	0.00042137	0.026433	34451361	34452160	-1.11	3.18928e-06	0.000948963						OtherIntergenic	NA
chr1	35407521	35408800	1280	26.30;9.43;2.64	30.59;20.61;27.76	12.79	26.32	1.47	3.92	Down	-1.04	0.000153121	0.0101826	35407601	35408400	-1.32	9.93262e-06	0.0017897						Genedesert	NA
chr1	35787921	35789440	1520	31.09;56.58;56.79	16.99;19.79;29.74	48.15	22.18	3.66	2.39	Up	1.12	5.65942e-08	0.000109622	35788321	35789120	1.11	3.294e-06	0.000965576						Genedesert	NA
chr1	35857361	35858480	1120	4.78;12.12;22.45	22.09;37.92;19.83	13.12	26.62	0.94	3.35	Down	-1.02	0.000179948	0.0117646	35857681	35858480	-1.15	8.72657e-05	0.0057634						Genedesert	NA
chr1	35940241	35941440	1200	11.96;9.43;13.21	22.09;28.03;25.78	11.53	25.3	1.45	3	Down	-1.13	6.94655e-05	0.00631152	35940241	35941040	-1.46	5.59529e-06	0.00131525						Genedesert	NA
chr1	36291281	36292240	960	20.33;30.98;46.22	13.59;19.79;16.52	32.51	16.64	5.58	3.65	Up	0.97	7.56758e-05	0.00650218	36291361	36292160	1.2	2.82481e-06	0.000888985						OtherIntergenic	NA
chr1	36580561	36582000	1440	22.72;25.59;25.09	41.63;49.47;46.93	24.47	46.01	2.05	5.18	Down	-0.91	7.45069e-06	0.00280669	36580801	36581600	-1.2	5.56189e-08	8.29337e-05	Fam178b	NM_027957	-	36562695	36593332	Genebody	12051.5
chr1	36694321	36695120	800	10.76;20.21;14.53	3.40;4.12;7.93	15.16	5.15	3.41	2.26	Up	1.56	8.36274e-05	0.00668652	36694321	36695120	1.56	8.36274e-05	0.00564097						OtherIntergenic	NA
chr1	37041841	37042640	800	14.35;20.21;23.77	9.35;4.95;7.93	19.44	7.41	3.36	1.61	Up	1.39	4.21965e-05	0.0054226	37041841	37042640	1.39	4.21965e-05	0.00390611	Vwa3b	NM_001370829	+	37029312	37141335	Genebody	12928.5
chr1	37055521	37056320	800	16.74;10.78;14.53	36.54;27.21;21.81	14.01	28.52	1.32	4.53	Down	-1.03	9.9801e-05	0.00702964	37055521	37056320	-1.03	9.9801e-05	0.00619376	Vwa3b	NM_001370829	+	37029312	37141335	Genebody	26608.5
chr1	37072961	37073840	880	11.96;14.82;11.89	31.44;29.68;21.15	12.89	27.42	1.43	2.8	Down	-1.09	6.05115e-05	0.00611683	37072961	37073760	-1.21	1.55359e-05	0.0022609	Vwa3b	NM_001370829	+	37029312	37141335	Genebody	44088.5
chr1	37278481	37279520	1040	17.93;44.45;38.30	13.59;19.79;21.15	33.56	18.18	4.37	2.99	Up	0.88	0.000189402	0.0123317	37278641	37279440	1.12	1.22473e-05	0.0020039						OtherIntergenic	NA
chr1	37413601	37414400	800	14.35;14.82;6.60	31.44;24.73;23.80	11.92	26.66	1.59	5.98	Down	-1.16	3.16613e-05	0.00497616	37413601	37414400	-1.16	3.16613e-05	0.00334423						OtherIntergenic	NA
chr1	38038241	38039040	800	0.00;6.74;6.60	18.69;10.72;14.54	4.45	14.65	0.42	2.69	Down	-1.72	3.2898e-05	0.00503107	38038241	38039040	-1.72	3.2898e-05	0.00341257	Eif5b	NM_198303	+	37998009	38055579	Genebody	40631.5
chr1	38991201	38992000	800	19.13;28.29;17.17	6.80;7.42;9.25	21.53	7.82	5.5	1.36	Up	1.46	7.89006e-06	0.00289212	38991201	38992000	1.46	7.89006e-06	0.00158742	Pdcl3	NM_026850	+	38987813	38997236	Genebody	3787.5
chr1	39464481	39465440	960	15.54;10.78;19.81	31.44;32.15;29.08	15.38	30.89	2.35	4.29	Down	-1.01	6.62639e-05	0.00625747	39464481	39465280	-1.11	2.57742e-05	0.00296325	Tbc1d8	NM_001357522	-	39373312	39478755	Genebody	13794.5
chr5	22564161	22564960	800	2.39;4.04;2.64	11.90;10.72;11.90	3.02	11.5	0.26	1.35	Down	-1.93	6.92819e-05	0.0063111	22564161	22564960	-1.93	6.92819e-05	0.00509112	Gm9057	NR_163852	+	22563778	22564453	Promoter1k	782.5
chr1	40013201	40014000	800	13.15;20.21;25.09	9.35;4.12;8.59	19.48	7.35	2.26	1.39	Up	1.41	3.62482e-05	0.00515595	40013201	40014000	1.41	3.62482e-05	0.00358529	Map4k4	NM_008696	+	39900912	40026310	Genebody	112688
chr1	40194881	40195920	1040	25.11;28.29;22.45	14.44;9.89;11.90	25.28	12.08	3.73	1.48	Up	1.07	0.000155305	0.0103191	40195121	40195920	1.26	1.81358e-05	0.00245264						OtherIntergenic	NA
chr1	40307361	40308160	800	15.54;33.68;54.15	12.75;21.44;17.19	34.46	17.12	4.83	3.86	Up	1.01	2.42739e-05	0.00451963	40307361	40308160	1.01	2.42739e-05	0.00289306	Il1r1	NM_001123382	+	40266585	40316177	Genebody	41175.5
chr1	40421361	40422240	880	15.54;20.21;13.21	34.84;28.03;31.73	16.32	31.53	1.96	3.16	Down	-0.95	0.000121757	0.00831659	40421361	40422160	-1.01	6.53045e-05	0.00494436						OtherIntergenic	NA
chr1	42330161	42331040	880	2.39;2.69;2.64	10.20;11.54;9.91	2.58	10.55	0.26	1.63	Down	-2.03	7.83353e-05	0.00654965	42330161	42330960	-2.28	2.21653e-05	0.00274216						OtherIntergenic	NA
chr1	43094561	43095360	800	3.59;5.39;11.89	16.99;13.19;23.80	6.95	17.99	1.7	3.76	Down	-1.37	9.79213e-05	0.00700578	43094561	43095360	-1.37	9.79213e-05	0.00613881	Tgfbrap1	NM_001013025	-	43047199	43098628	Genebody	3667.5
chr1	43343281	43344080	800	8.37;5.39;1.32	17.84;14.84;14.54	5.03	15.74	1.03	2.56	Down	-1.65	3.00493e-05	0.00491512	43343281	43344080	-1.65	3.00493e-05	0.00324077						OtherIntergenic	NA
chr1	43569761	43570560	800	13.15;10.78;17.17	32.29;24.73;27.76	13.7	28.26	1.47	3.62	Down	-1.04	8.33476e-05	0.00668166	43569761	43570560	-1.04	8.33476e-05	0.00562978	Nck2	NM_010879	+	43445750	43570518	Genebody	124410
chr1	43687281	43688080	800	45.43;14.82;19.81	11.05;9.89;17.19	26.69	12.71	4.5	2.53	Up	1.07	9.62149e-05	0.00696124	43687281	43688080	1.07	9.62149e-05	0.00606939						OtherIntergenic	NA
chr1	44490641	44491840	1200	16.74;48.49;42.26	13.59;20.61;14.54	35.83	16.25	8.89	4.1	Up	1.14	1.95246e-06	0.00130043	44490961	44491760	1.43	7.1353e-07	0.000412806						OtherIntergenic	NA
chr1	44954721	44955760	1040	9.56;0.00;5.28	18.69;14.84;12.56	4.95	15.36	0.62	2.31	Down	-1.63	4.13739e-05	0.0053995	44954961	44955760	-1.61	5.5146e-05	0.00450886						OtherIntergenic	NA
chr1	45165361	45166480	1120	34.67;36.37;51.51	18.69;16.49;25.12	40.85	20.1	4.4	4.51	Up	1.02	3.31884e-06	0.00179385	45165601	45166400	1.21	2.35519e-06	0.000814181						OtherIntergenic	NA
chr1	46260161	46261040	880	14.35;22.90;15.85	4.25;6.60;7.93	17.7	6.26	4.31	2.11	Up	1.5	3.59114e-05	0.00514666	46260241	46261040	1.6	3.8937e-05	0.00372715	Dnah7b	NM_001368717	+	46066852	46373546	Genebody	193748
chr1	46341601	46342640	1040	14.35;16.16;15.85	28.04;28.03;39.00	15.45	31.69	1.41	2.3	Down	-1.04	3.50184e-05	0.00511923	46341761	46342560	-1.23	4.85927e-06	0.00121118	Dnah7b	NM_001368717	+	46066852	46373546	Genebody	275268
chr1	46701601	46702400	800	3.59;1.35;5.28	15.29;10.72;9.91	3.41	11.98	0.6	2.76	Down	-1.81	9.78569e-05	0.00700244	46701601	46702400	-1.81	9.78569e-05	0.00613574	Dnah7c	NM_001310335	+	46425517	46807477	Genebody	276484
chr1	47106081	47106880	800	13.15;22.90;17.17	5.10;5.77;9.25	17.74	6.71	4.02	2.44	Up	1.4	8.29693e-05	0.00667354	47106081	47106880	1.4	8.29693e-05	0.00561948						Genedesert	NA
chr1	48880881	48882320	1440	26.30;80.82;63.39	29.74;26.38;29.08	56.84	28.4	1.61	0.86	Up	1	7.17627e-08	0.000128893	48880881	48881680	1.49	1.906e-08	3.98488e-05						Genedesert	NA
chr1	52033201	52034080	880	38.26;29.64;15.85	46.73;39.57;57.51	27.91	47.94	3.47	3.81	Down	-0.78	6.18211e-05	0.00614971	52033201	52034000	-0.81	3.44765e-05	0.00349723	Stat4	NM_011487	+	52008239	52107189	Genebody	25401.5
chr1	52058081	52059120	1040	4.78;1.35;7.92	19.54;14.84;10.58	4.68	14.99	0.57	2.95	Down	-1.68	3.69782e-05	0.00519989	52058161	52058960	-1.78	2.06582e-05	0.00263006	Stat4	NM_011487	+	52008239	52107189	Genebody	50361.5
chr1	52313601	52314640	1040	20.33;25.59;30.38	7.65;9.07;15.86	25.43	10.86	3.33	3.15	Up	1.23	2.14309e-05	0.00432437	52313761	52314560	1.52	2.63551e-06	0.000858229						OtherIntergenic	NA
chr15	36797281	36798080	800	7.17;1.35;3.96	21.24;12.37;13.22	4.16	15.61	0.75	3.3	Down	-1.91	4.17352e-06	0.00205372	36797281	36798080	-1.91	4.17352e-06	0.00110458	Ywhaz	NM_001253806	-	36770261	36796929	Promoter1k	-751.5
chr1	54386721	54387840	1120	11.96;30.98;21.13	8.50;6.60;10.58	21.36	8.56	2.79	1.43	Up	1.32	3.7864e-05	0.00525913	54386721	54387520	1.52	4.26555e-05	0.00393442						OtherIntergenic	NA
chr1	56098081	56099120	1040	21.52;35.02;26.41	11.05;10.72;11.24	27.65	11	4.94	2.78	Up	1.33	2.40093e-06	0.0014727	56098241	56099040	1.43	5.309e-06	0.00126847						OtherIntergenic	NA
chr1	58371041	58372320	1280	21.52;14.82;15.85	33.14;38.75;27.10	17.4	33	1.48	3.57	Down	-0.92	0.000124116	0.00845142	58371041	58371840	-1.32	4.92917e-06	0.00122268	Aox2	NM_001008419	+	58278325	58379264	Genebody	93355.5
chr1	58817841	58818640	800	27.50;40.41;23.77	11.05;16.49;18.51	30.56	15.35	5.13	3.14	Up	0.99	8.63104e-05	0.00674678	58817841	58818640	0.99	8.63104e-05	0.00573193	Casp8	NM_001277926	+	58802501	58847503	Genebody	15739.5
chr1	59061841	59062640	800	11.96;36.37;14.53	5.10;9.07;11.90	20.95	8.69	3.4	2.51	Up	1.27	7.46721e-05	0.00648218	59061841	59062640	1.27	7.46721e-05	0.00531738	C2cd6	NM_175200	-	59050505	59094900	Genebody	32659.5
chr1	60006721	60007600	880	15.54;18.86;21.13	9.35;4.12;5.95	18.51	6.47	5.14	2.82	Up	1.52	2.04435e-05	0.00423808	60006801	60007600	1.58	3.49088e-05	0.00351663	Ica1l	NM_001357296	-	59989067	60043122	Genebody	35961.5
chr1	60056321	60057120	800	2.39;6.74;0.00	13.59;10.72;10.58	3.04	11.63	0.45	2.05	Down	-1.93	6.05631e-05	0.00611784	60056321	60057120	-1.93	6.05631e-05	0.00473846						OtherIntergenic	NA
chr1	60080961	60082240	1280	14.35;18.86;21.13	33.14;37.92;36.35	18.11	35.81	1.91	4.51	Down	-0.98	2.52597e-05	0.00458402	60081361	60082160	-1.01	2.47302e-05	0.00291787	Wdr12	NM_021312	-	60076867	60097907	Genebody	16306.5
chr1	60424561	60425360	800	16.74;5.39;14.53	30.59;23.08;25.78	12.22	26.48	1.55	7.09	Down	-1.12	5.84102e-05	0.00603883	60424561	60425360	-1.12	5.84102e-05	0.00464147	Abi2	NM_001198570	+	60409618	60481163	Genebody	15342.5
chr1	60484641	60485440	800	8.37;5.39;9.24	18.69;18.14;20.49	7.67	19.11	1.23	3.17	Down	-1.32	9.95317e-05	0.00702964	60484641	60485440	-1.32	9.95317e-05	0.00618802	Raph1	NM_001045513	-	60483184	60566765	Genebody	81724.5
chr1	61670881	61671680	800	34.67;22.90;31.70	11.05;15.66;16.52	29.76	14.41	6.21	3.17	Up	1.05	5.31752e-05	0.00589226	61670881	61671680	1.05	5.31752e-05	0.00441517	Pard3b	NM_001081050	+	61638823	62642284	Genebody	32457.5
chr1	62539041	62540080	1040	21.52;47.15;46.22	14.44;24.73;19.17	38.3	19.45	5.07	4.06	Up	0.98	1.45226e-05	0.00374933	62539121	62539920	1.17	1.14718e-05	0.00193801	Pard3b	NM_001081050	+	61638823	62642284	Genebody	900738
chr1	63164801	63166240	1440	43.04;37.72;18.49	67.12;56.06;48.91	33.08	57.37	2.86	3.96	Down	-0.79	8.59581e-06	0.00297423	63165041	63165840	-0.96	6.02151e-07	0.000373525	Ndufs1	NM_001160040	-	63143591	63176822	Genebody	11301.5
chr1	63268721	63269760	1040	17.93;4.04;11.89	22.09;28.03;27.10	11.29	25.74	2.54	3.17	Down	-1.19	3.05252e-05	0.00493955	63268721	63269520	-1.14	7.96667e-05	0.00549519	Zdbf2	NM_001285936	+	63200357	63314575	Genebody	68883.5
chr1	63393201	63394000	800	16.74;16.16;6.60	23.79;32.15;26.44	13.17	27.46	1.71	2.98	Down	-1.06	8.65104e-05	0.00675043	63393201	63394000	-1.06	8.65104e-05	0.00574038						OtherIntergenic	NA
chr1	63556561	63557360	800	4.78;16.16;6.60	32.29;17.31;15.86	9.18	21.82	1.44	2.8	Down	-1.25	6.63084e-05	0.00625747	63556561	63557360	-1.25	6.63084e-05	0.00497745	Adam23	NM_011780	+	63445890	63596101	Genebody	111070
chr1	64314321	64315280	960	31.09;47.15;30.38	17.84;23.08;11.90	36.2	17.61	5.88	3.39	Up	1.04	9.15919e-06	0.00303623	64314481	64315280	1.05	1.07284e-05	0.00187539						OtherIntergenic	NA
chr1	64928161	64928960	800	10.76;8.08;10.57	21.24;27.21;20.49	9.8	22.98	1.2	4.45	Down	-1.23	5.27166e-05	0.00587274	64928161	64928960	-1.23	5.27166e-05	0.00440114	Plekhm3	NM_001039493	-	64789120	64956824	Genebody	28263.5
chr15	58138721	58139520	800	5.98;2.69;1.32	13.59;12.37;10.58	3.33	12.18	0.44	1.87	Down	-1.87	6.02455e-05	0.00611341	58138721	58139520	-1.87	6.02455e-05	0.00472802	Wdyhv1	NM_001326599	+	58141365	58155325	Promoter3k	-2244.5
chr1	64993281	64994240	960	11.96;14.82;14.53	31.44;24.73;26.44	13.77	27.54	1.05	2.24	Down	-1	0.000179063	0.0117087	64993281	64994080	-1.14	5.71714e-05	0.00458605						OtherIntergenic	NA
chr1	66024161	66025200	1040	19.13;33.68;46.22	15.29;12.37;18.51	33.01	15.39	3.94	2.2	Up	1.1	9.0861e-06	0.00302724	66024321	66025120	1.08	2.47545e-05	0.00291884						OtherIntergenic	NA
chr1	66458641	66459440	800	8.37;9.43;6.60	22.09;20.61;17.85	8.13	20.18	1.35	3.11	Down	-1.31	6.74055e-05	0.00627738	66458641	66459440	-1.31	6.74055e-05	0.00501881						OtherIntergenic	NA
chr1	67014721	67016240	1520	28.69;22.90;18.49	50.98;38.75;42.30	23.36	44.01	2.22	4.01	Down	-0.91	1.1193e-05	0.00330158	67015361	67016160	-1.27	4.34646e-07	0.000310013	Lancl1	NM_001190984	-	67000516	67038834	Genebody	23353.5
chr1	69456001	69456880	880	34.67;35.02;36.98	13.59;19.79;17.19	35.56	16.86	2.51	1.39	Up	1.08	6.06037e-06	0.00250231	69456081	69456880	1.11	4.99141e-06	0.00123064						OtherIntergenic	NA
chr1	69517761	69519120	1360	10.76;18.86;27.73	28.89;49.47;31.07	19.12	36.47	1.63	3.75	Down	-0.93	4.78536e-05	0.00567984	69517761	69518560	-1.07	1.37244e-05	0.00212338						OtherIntergenic	NA
chr1	69566401	69567680	1280	31.09;21.55;21.13	46.73;45.35;44.29	24.59	45.45	1.34	4.21	Down	-0.89	1.35533e-05	0.00365211	69566481	69567280	-1.06	1.06488e-06	0.000527293	Ikzf2	NM_011770	-	69531209	69685960	Genebody	118920
chr1	69660801	69661600	800	8.37;6.74;10.57	22.94;18.14;21.15	8.56	20.74	0.83	3.74	Down	-1.28	7.50619e-05	0.00649265	69660801	69661600	-1.28	7.50619e-05	0.00533648	Ikzf2	NM_011770	-	69531209	69685960	Genebody	24759.5
chr1	70456241	70457520	1280	14.35;4.04;10.57	29.74;23.08;13.88	9.65	22.23	1.3	2.39	Down	-1.2	9.1208e-05	0.00685872	70456561	70457360	-1.44	8.96271e-06	0.0016929	Spag16	NM_025728	+	69951614	70725132	Genebody	505266
chr1	71611921	71613120	1200	14.35;48.49;50.19	16.99;21.44;19.83	37.68	19.42	5.45	2.13	Up	0.96	2.42346e-05	0.00451703	71612241	71613040	1.09	1.98893e-05	0.00257467	Fn1	NM_001276411	-	71585472	71653234	Genebody	40713.5
chr1	71796961	71797920	960	19.13;17.51;18.49	37.39;34.63;32.39	18.38	34.8	1.48	2.84	Down	-0.92	8.39073e-05	0.00669265	71797121	71797920	-1.05	2.07592e-05	0.00263758						OtherIntergenic	NA
chr1	71962401	71963200	800	10.76;17.51;18.49	2.55;9.07;3.97	15.59	5.19	2.39	1.31	Up	1.59	5.35859e-05	0.00590301	71962401	71963200	1.59	5.35859e-05	0.00443	4933417E11Rik	NR_040454	-	71958997	72005195	Genebody	42394.5
chr1	72132321	72133120	800	20.33;40.41;30.38	10.20;18.14;16.52	30.37	14.95	5.21	2.96	Up	1.02	6.15882e-05	0.0061486	72132321	72133120	1.02	6.15882e-05	0.00478305						OtherIntergenic	NA
chr1	72163921	72164720	800	14.35;26.94;22.45	6.80;5.77;13.88	21.25	8.82	4.2	2.96	Up	1.27	6.70856e-05	0.00627738	72163921	72164720	1.27	6.70856e-05	0.00500914	Mreg	NM_001005423	-	72159232	72212307	Genebody	47986.5
chr1	73554961	73555920	960	13.15;28.29;19.81	8.50;4.12;7.93	20.42	6.85	3.62	1.5	Up	1.58	4.17874e-06	0.00205373	73554961	73555760	1.54	7.26692e-06	0.00152171						OtherIntergenic	NA
chr1	73953041	73953840	800	16.74;14.82;19.81	5.10;4.12;5.95	17.12	5.06	4.98	2.47	Up	1.76	5.09485e-06	0.0022748	73953041	73953840	1.76	5.09485e-06	0.001244	Tns1	NM_027884	-	73910231	74124548	Genebody	171108
chr1	74559521	74560320	800	7.17;10.78;6.60	28.04;14.84;19.17	8.18	20.68	1.04	2.96	Down	-1.34	4.19111e-05	0.0054093	74559521	74560320	-1.34	4.19111e-05	0.00388844	Plcd4	NM_148937	+	74544359	74565977	Genebody	15561.5
chr1	74651201	74652560	1360	46.63;18.86;14.53	66.27;39.57;45.61	26.67	50.49	2.25	4.4	Down	-0.92	2.19809e-06	0.00139113	74651761	74652560	-1.03	1.71771e-06	0.000685198						OtherIntergenic	NA
chr1	74762561	74763360	800	3.59;5.39;1.32	12.75;11.54;12.56	3.43	12.28	0.35	1.79	Down	-1.84	6.80097e-05	0.00628642	74762561	74763360	-1.84	6.80097e-05	0.00504083						OtherIntergenic	NA
chr1	75650161	75651120	960	17.93;9.43;10.57	34.84;19.79;23.80	12.64	26.14	1.23	2.92	Down	-1.05	0.000148592	0.00992142	75650161	75650960	-1.16	5.01671e-05	0.00428331						Genedesert	NA
chr1	76200561	76201520	960	5.98;4.04;11.89	15.29;20.61;17.85	7.3	17.92	0.85	2.72	Down	-1.3	0.000199862	0.0129615	76200641	76201440	-1.68	1.40181e-05	0.00214613						Genedesert	NA
chr1	78503521	78504480	960	15.54;36.37;23.77	8.50;7.42;13.22	25.23	9.71	4.41	2.79	Up	1.38	3.70592e-06	0.0019268	78503521	78504320	1.48	3.94177e-06	0.00107049						OtherIntergenic	NA
chr1	78546961	78547760	800	5.98;6.74;7.92	23.79;17.31;14.54	6.88	18.55	0.93	2.68	Down	-1.43	4.41493e-05	0.00552165	78546961	78547760	-1.43	4.41493e-05	0.0040084						OtherIntergenic	NA
chr1	78607601	78608800	1200	15.54;10.78;13.21	36.54;23.91;23.80	13.18	28.08	1.95	5.06	Down	-1.09	4.79994e-05	0.00568003	78607841	78608640	-1.44	2.96832e-06	0.000908993						OtherIntergenic	NA
chr1	78677521	78678320	800	7.17;4.04;6.60	21.24;14.84;15.20	5.94	17.09	0.65	1.97	Down	-1.53	3.92034e-05	0.00531422	78677521	78678320	-1.53	3.92034e-05	0.00374268	Acsl3	NM_001136222	+	78657824	78707743	Genebody	20096.5
chr1	79479041	79479840	800	3.59;9.43;10.57	18.69;17.31;23.13	7.86	19.71	0.8	3.16	Down	-1.33	7.05894e-05	0.00634968	79479041	79479840	-1.33	7.05894e-05	0.0051539						OtherIntergenic	NA
chr1	80135041	80136080	1040	21.52;41.76;27.73	11.05;13.19;15.86	30.34	13.37	2.88	1.57	Up	1.18	6.61975e-06	0.00262362	80135201	80136000	1.2	1.08648e-05	0.00188671						OtherIntergenic	NA
chr1	80371681	80372560	880	15.54;26.94;27.73	47.58;38.75;39.00	23.41	41.78	1.18	2.7	Down	-0.84	7.2512e-05	0.00639583	80371681	80372480	-0.85	5.65158e-05	0.00457211						OtherIntergenic	NA
chr1	80519761	80520720	960	5.98;6.74;6.60	23.79;12.37;16.52	6.44	17.56	0.61	2.24	Down	-1.45	6.1061e-05	0.00613125	80519761	80520560	-1.6	5.02131e-05	0.00428631	Dock10	NM_001285927	-	80501067	80665352	Genebody	145112
chr1	81800081	81800880	800	20.33;2.69;13.21	24.64;27.21;27.10	12.08	26.32	1.63	3.72	Down	-1.12	5.60429e-05	0.00596739	81800081	81800880	-1.12	5.60429e-05	0.00454909						OtherIntergenic	NA
chr1	82482561	82483920	1360	9.56;28.29;30.38	31.44;42.87;39.00	22.74	37.77	1.25	2.15	Down	-0.73	0.00077012	0.0479451	82482721	82483520	-1.17	6.25963e-06	0.00140697	Col4a4	NM_007735	-	82450722	82586849	Genebody	103608
chr1	82826801	82828160	1360	10.76;8.08;13.21	24.64;20.61;19.17	10.68	21.47	0.96	2.25	Down	-1.01	0.000874643	0.0543667	82826881	82827680	-1.54	1.43486e-05	0.00217148						OtherIntergenic	NA
chr1	82931921	82932880	960	13.15;30.98;25.09	47.58;37.10;39.00	23.08	41.23	3.86	3.27	Down	-0.84	7.90138e-05	0.0065512	82931921	82932720	-0.86	5.89037e-05	0.00466637						OtherIntergenic	NA
chr1	83741841	83743200	1360	10.76;24.25;19.81	30.59;40.40;29.08	18.27	33.36	1.13	2.68	Down	-0.87	0.000249537	0.0159474	83741841	83742640	-1.72	1.17536e-06	0.000555617						OtherIntergenic	NA
chr1	83985681	83986640	960	16.74;30.98;30.38	15.29;9.89;5.95	26.03	10.38	5.46	1.68	Up	1.33	4.93622e-06	0.00224581	83985841	83986640	1.4	4.28391e-06	0.00111589						OtherIntergenic	NA
chr1	84130561	84131680	1120	29.89;9.43;21.13	44.18;32.98;37.02	20.15	38.06	1.76	3.01	Down	-0.92	4.15213e-05	0.00540253	84130881	84131680	-0.96	3.50543e-05	0.00352531	Pid1	NM_001003948	-	84036292	84284645	Genebody	153524
chr1	84263281	84264480	1200	27.50;29.64;35.66	10.20;7.42;21.15	30.93	12.92	5.77	3.41	Up	1.26	1.74677e-06	0.0012238	84263601	84264400	1.41	1.02726e-06	0.00051462	Pid1	NM_001003948	-	84036292	84284645	Genebody	20764.5
chr1	84878721	84879520	800	35.87;24.25;22.45	43.33;52.77;44.29	27.52	46.8	3.14	7.21	Down	-0.77	9.844e-05	0.0070061	84878721	84879520	-0.77	9.844e-05	0.00614986	Fbxo36	NM_025386	+	84839840	84900486	Genebody	39280.5
chr1	84938641	84940160	1520	7.17;21.55;21.13	29.74;49.47;35.03	16.62	38.08	1.41	3.94	Down	-1.2	3.50314e-07	0.000433932	84939041	84939840	-1.6	1.2e-08	2.73273e-05						OtherIntergenic	NA
chr1	84963521	84964320	800	60.98;83.52;125.46	62.03;60.19;64.78	89.99	62.33	2.65	2.13	Up	0.53	9.93228e-05	0.00702339	84963521	84964320	0.53	9.93228e-05	0.00617961						OtherIntergenic	NA
chr1	84996961	84997760	800	14.35;17.51;21.13	5.10;6.60;7.27	17.66	6.32	3.31	1.75	Up	1.48	4.26268e-05	0.00544901	84996961	84997760	1.48	4.26268e-05	0.00393316						OtherIntergenic	NA
chr1	85006401	85007600	1200	25.11;29.64;34.34	9.35;17.31;12.56	29.69	13.07	0.83	0.41	Up	1.18	8.16642e-06	0.00292557	85006641	85007440	1.36	1.78089e-06	0.000695596						OtherIntergenic	NA
chr1	85038401	85039360	960	11.96;25.59;26.41	11.90;7.42;8.59	21.32	9.3	1.25	0.62	Up	1.2	0.000137364	0.00925622	85038481	85039280	1.29	6.01032e-05	0.00472248						OtherIntergenic	NA
chr1	85074401	85075200	800	17.93;47.15;51.51	11.90;33.80;18.51	38.86	21.4	1.16	0.85	Up	0.86	8.71283e-05	0.00676352	85074401	85075200	0.86	8.71283e-05	0.00575817						OtherIntergenic	NA
chr1	85088001	85089200	1200	27.50;68.70;73.96	32.29;34.63;27.10	56.72	31.34	0.48	0.34	Up	0.86	2.3797e-06	0.00146468	85088321	85089120	1.02	2.12116e-06	0.000767883	A530032D15Rik	NM_213615	-	85088138	85109853	Genebody	21252.5
chr1	85089361	85090240	880	17.93;30.98;21.13	11.05;9.89;7.93	23.35	9.62	0.34	0.15	Up	1.28	2.62251e-05	0.00462765	85089441	85090240	1.36	5.94977e-05	0.00468889	A530032D15Rik	NM_213615	-	85088138	85109853	Genebody	20052.5
chr1	85090401	85091440	1040	56.19;67.35;87.16	42.48;51.94;37.68	70.24	44.03	0.92	0.72	Up	0.67	2.00114e-05	0.00421269	85090561	85091360	0.71	1.68566e-05	0.00236422	A530032D15Rik	NM_213615	-	85088138	85109853	Genebody	18932.5
chr1	85097441	85098400	960	74.13;76.78;92.45	43.33;60.19;54.20	81.12	52.57	1.71	1.35	Up	0.63	1.76498e-05	0.00399152	85097521	85098320	0.81	9.54172e-06	0.00174925	A530032D15Rik	NM_213615	-	85088138	85109853	Genebody	11932.5
chr1	85157841	85158720	880	29.89;26.94;15.85	11.90;9.07;9.91	24.23	10.29	1.37	0.78	Up	1.23	3.08701e-05	0.00496003	85157841	85158640	1.37	1.13121e-05	0.00192336						OtherIntergenic	NA
chr1	85209361	85210560	1200	17.93;12.12;21.13	50.13;32.15;30.41	17.06	37.56	0.52	1.49	Down	-1.14	1.15225e-06	0.000952512	85209681	85210480	-1.3	2.1206e-07	0.000198014	Gm7609	NM_001081746	+	85199610	85213762	Genebody	10350.5
chr1	85221441	85222240	800	23.91;29.64;27.73	13.59;12.37;12.56	27.09	12.84	8.18	2.97	Up	1.08	7.80439e-05	0.00653807	85221441	85222240	1.08	7.80439e-05	0.005438						OtherIntergenic	NA
chr1	85244881	85246000	1120	96.85;106.42;125.46	73.92;85.74;74.69	109.58	78.12	1.78	1.46	Up	0.49	6.70853e-05	0.00627738	85244881	85245680	0.74	5.63614e-06	0.00132407	C130026I21Rik	NM_175219	-	85246343	85270566	Genebody	25125.5
chr1	85250401	85251920	1520	81.30;118.54;137.35	66.27;71.73;70.07	112.4	69.36	1.14	0.89	Up	0.7	2.75565e-08	5.91781e-05	85251041	85251840	0.74	2.2729e-06	0.000801448	C130026I21Rik	NM_175219	-	85246343	85270566	Genebody	19405.5
chr1	85256481	85257280	800	77.72;113.15;130.75	84.12;76.67;64.78	107.21	75.19	1.31	1.13	Up	0.51	3.84386e-05	0.00528245	85256481	85257280	0.51	3.84386e-05	0.00369916	C130026I21Rik	NM_175219	-	85246343	85270566	Genebody	13685.5
chr17	3694801	3695600	800	5.98;1.35;3.96	16.99;12.37;10.58	3.76	13.31	0.52	2.03	Down	-1.82	3.7676e-05	0.00525465	3694801	3695600	-1.82	3.7676e-05	0.00366414	Nox3	NM_198958	-	3635239	3696261	Promoter3k	1060.5
chr1	85276641	85281280	4640	333.58;463.40;462.24	269.35;309.17;251.84	419.74	276.79	1.1	0.89	Up	0.6	0	0	85279201	85280000	0.88	3.44594e-09	1.06378e-05						OtherIntergenic	NA
chr1	85282321	85283280	960	38.26;48.49;48.87	30.59;26.38;21.15	45.21	26.04	0.76	0.52	Up	0.8	7.58486e-05	0.00650312	85282481	85283280	1.02	2.51106e-05	0.00293679						OtherIntergenic	NA
chr9	81860721	81861520	800	3.59;2.69;6.60	17.84;16.49;11.24	4.29	15.19	0.43	1.61	Down	-1.82	1.07557e-05	0.00325886	81860721	81861520	-1.82	1.07557e-05	0.00187806	Mei4	NM_001357479	+	81863669	82029183	Promoter3k	-2548.5
chr1	85454081	85455040	960	37.06;40.41;39.62	22.09;23.08;18.51	39.03	21.23	1.27	0.76	Up	0.88	6.27037e-05	0.00616621	85454241	85455040	0.99	6.68306e-05	0.00499955						OtherIntergenic	NA
chr1	85499201	85500080	880	17.93;26.94;38.30	16.14;12.37;5.95	27.73	11.49	0.61	0.29	Up	1.27	5.1116e-06	0.002277	85499281	85500080	1.23	1.5115e-05	0.00222585						OtherIntergenic	NA
chr1	85506161	85507280	1120	34.67;51.19;39.62	22.09;23.91;21.15	41.83	22.38	0.85	0.51	Up	0.9	2.27666e-05	0.00440491	85506321	85507120	1.05	1.72725e-05	0.00239393						OtherIntergenic	NA
chr1	85581441	85582560	1120	38.26;22.90;38.30	13.59;18.14;13.22	33.15	14.98	1.59	0.9	Up	1.15	4.37777e-06	0.00210957	85581441	85582240	1.45	2.85627e-06	0.000892577	Sp110	NM_030194	-	85576898	85598810	Genebody	16809.5
chr1	85588401	85589680	1280	45.43;82.17;81.88	33.14;49.47;47.59	69.83	43.4	0.73	0.62	Up	0.69	1.54546e-05	0.00382417	85588721	85589520	0.81	7.191e-06	0.00150983	Sp110	NM_030194	-	85576898	85598810	Genebody	9769.5
chr1	85590801	85592480	1680	216.41;269.42;307.72	179.28;210.24;176.49	264.51	188.67	1.66	1.41	Up	0.49	6.1868e-10	2.20241e-06	85591361	85592160	0.63	3.28526e-08	5.61969e-05	Sp110	NM_030194	-	85576898	85598810	Genebody	7169.5
chr2	65237041	65238240	1200	8.37;2.69;5.28	16.99;21.44;18.51	5.45	18.98	0.58	2.74	Down	-1.8	1.06746e-06	0.000900147	65237041	65237840	-1.69	7.37371e-06	0.00153313	Cobll1	NM_027225	-	65088338	65238791	Promoter3k	1150.5
chr1	85613361	85614880	1520	53.80;80.82;80.56	33.14;45.35;42.96	71.73	40.48	0.72	0.52	Up	0.83	2.70107e-07	0.000360577	85613601	85614400	0.95	6.63e-07	0.000397522	Sp140	NM_001013817	+	85600702	85645036	Genebody	13418.5
chr1	85617441	85618480	1040	47.82;90.25;96.41	45.03;59.36;42.96	78.16	49.12	1.26	0.94	Up	0.67	7.51322e-06	0.00281475	85617441	85618240	0.68	3.6119e-05	0.0035817	Sp140	NM_001013817	+	85600702	85645036	Genebody	17258.5
chr1	85621521	85622720	1200	28.69;44.45;56.79	21.24;32.15;23.13	43.31	25.51	0.43	0.27	Up	0.76	0.000185428	0.0120908	85621841	85622640	1.1	1.22276e-05	0.00200151	Sp140	NM_001013817	+	85600702	85645036	Genebody	21418.5
chr1	85622801	85624960	2160	56.19;129.32;121.50	56.08;65.13;57.51	102.34	59.57	0.88	0.57	Up	0.78	4.73854e-09	1.34705e-05	85623761	85624560	0.68	1.09187e-05	0.00189135	Sp140	NM_001013817	+	85600702	85645036	Genebody	23178.5
chr6	117901761	117902560	800	3.59;4.04;3.96	11.05;12.37;16.52	3.86	13.31	0.61	2.23	Down	-1.78	4.87537e-05	0.00570806	117901761	117902560	-1.78	4.87537e-05	0.00421455	Hnrnpf	NM_001166432	+	117900339	117925622	Promoter3k	1821.5
chr1	85833681	85834640	960	5.98;9.43;9.24	18.69;25.56;17.19	8.22	20.48	1.1	2.08	Down	-1.32	5.59702e-05	0.00596684	85833681	85834480	-1.4	2.46706e-05	0.00291694	Cab39	NM_001355047	+	85794016	85851577	Genebody	40144.5
chr1	86192161	86193280	1120	20.33;20.21;25.09	9.35;5.77;10.58	21.87	8.56	2.18	1.1	Up	1.35	2.13507e-05	0.00432424	86192161	86192960	1.61	5.7423e-06	0.00133738	Armc9	NM_027456	+	86154779	86252491	Genebody	37941.5
chr1	86328241	86329760	1520	11.96;12.12;17.17	31.44;36.28;35.03	13.75	34.25	0.88	2.95	Down	-1.32	1.90436e-07	0.000283365	86328241	86329040	-1.49	2.6e-08	4.85523e-05						OtherIntergenic	NA
chr1	86713521	86714480	960	14.35;16.16;25.09	35.69;32.98;37.68	18.54	35.45	2	3.25	Down	-0.94	5.80339e-05	0.00602633	86713601	86714400	-1.09	6.1109e-06	0.00138615	Dis3l2	NM_001172157	+	86703803	87050097	Genebody	10197.5
chr1	87225521	87226400	880	13.15;14.82;15.85	6.80;2.47;3.97	14.61	4.41	3.16	1.01	Up	1.73	3.21976e-05	0.00500848	87225521	87226320	1.73	3.21976e-05	0.00337924	Eif4e2	NM_001039169	+	87213938	87228858	Genebody	12022.5
chr1	87769201	87770160	960	17.93;14.82;14.53	38.24;26.38;31.73	15.76	32.12	1.56	3.38	Down	-1.03	3.53791e-05	0.00513578	87769281	87770080	-1.17	5.7168e-06	0.00133508	Atg16l1	NM_001205391	+	87756010	87792428	Genebody	13670.5
chr1	88254481	88255440	960	28.69;43.11;34.34	16.14;19.79;18.51	35.38	18.15	1.36	0.8	Up	0.96	3.84575e-05	0.00528245	88254641	88255440	1.03	2.64115e-05	0.00300932	Mroh2a	NM_001281466	+	88227019	88262289	Genebody	27941.5
chr1	88299841	88300640	800	32.28;36.37;54.15	26.34;19.79;19.83	40.93	21.99	1.46	0.94	Up	0.9	3.04876e-05	0.00493955	88299841	88300640	0.9	3.04876e-05	0.00327362						OtherIntergenic	NA
chr1	52498641	52499520	880	4.78;2.69;3.96	16.99;10.72;11.24	3.81	12.98	0.47	1.47	Down	-1.77	6.77739e-05	0.00628306	52498721	52499520	-1.94	2.11662e-05	0.0026705	Nab1	NM_008667	-	52455848	52500448	Promoter3k	1367.5
chr1	89199601	89200640	1040	27.50;40.41;29.05	14.44;17.31;19.83	32.32	17.2	5.16	2.98	Up	0.91	0.000174653	0.0114468	89199601	89200400	1.05	7.22056e-05	0.00521462						OtherIntergenic	NA
chr1	89216641	89217760	1120	26.30;36.37;47.54	16.99;20.61;15.86	36.74	17.82	10.71	3.02	Up	1.04	7.38886e-06	0.00280062	89216961	89217760	1.1	2.9975e-05	0.00324061						OtherIntergenic	NA
chr1	89344961	89346320	1360	37.06;10.78;14.53	50.13;37.10;36.35	20.79	41.2	1.57	4.25	Down	-0.99	5.85769e-06	0.00245923	89345041	89345840	-1.09	1.16123e-06	0.000553498						OtherIntergenic	NA
chr1	89704401	89705200	800	13.15;14.82;14.53	5.95;3.30;1.98	14.17	3.74	2.43	1.53	Up	1.92	1.06153e-05	0.00325032	89704401	89705200	1.92	1.06153e-05	0.00186259	Agap1	NM_178119	+	89454810	89895282	Genebody	249990
chr1	90046241	90047440	1200	28.69;22.90;21.13	5.95;12.37;11.24	24.24	9.85	3.95	2.22	Up	1.3	1.44453e-05	0.00373805	90046321	90047120	1.42	1.44645e-05	0.00218079	Iqca	NM_029122	-	90042131	90153401	Genebody	106560
chr1	90790881	90791760	880	4.78;9.43;3.96	22.09;12.37;17.19	6.06	17.21	0.66	2.39	Down	-1.51	4.32213e-05	0.00547742	90790961	90791760	-1.51	4.32213e-05	0.0039543	Col6a3	NM_001243008	-	90766859	90843971	Genebody	52650.5
chr1	90827761	90828560	800	16.74;18.86;35.66	7.65;14.02;9.25	23.75	10.31	4.25	3.58	Up	1.2	5.21425e-05	0.00585052	90827761	90828560	1.2	5.21425e-05	0.00437534	Col6a3	NM_001243008	-	90766859	90843971	Genebody	15810.5
chr1	91155201	91156160	960	11.96;8.08;9.24	25.49;11.54;27.10	9.76	21.38	1.16	2.7	Down	-1.13	0.000262477	0.0167122	91155201	91156000	-1.4	4.73361e-05	0.00416675	Rbm44	NM_001033408	+	91145102	91170795	Genebody	10578.5
chr1	91932401	91933200	800	20.33;37.72;42.26	52.68;65.13;48.25	33.44	55.35	4.2	9.23	Down	-0.73	5.12055e-05	0.00580422	91932401	91933200	-0.73	5.12055e-05	0.0043373	Hdac4	NM_207225	-	91928778	92180341	Genebody	247540
chr1	92328641	92329920	1280	15.54;13.47;9.24	28.89;23.91;27.76	12.75	26.85	1.15	3.43	Down	-1.07	8.72009e-05	0.0067642	92329121	92329920	-1.21	5.29511e-05	0.00440768						OtherIntergenic	NA
chr1	92553361	92554560	1200	22.72;17.51;25.09	4.25;14.84;9.25	21.77	9.45	4.68	1.13	Up	1.2	0.000107241	0.00745917	92553521	92554320	1.54	1.09372e-05	0.00189135						OtherIntergenic	NA
chr1	93482401	93483280	880	3.59;14.82;11.89	22.94;28.86;19.83	10.1	23.88	1.03	2.45	Down	-1.24	3.26311e-05	0.00502644	93482481	93483280	-1.23	4.13193e-05	0.00386165	Septin2	NM_001159719	+	93479060	93509732	Genebody	3780.5
chr1	93645441	93646560	1120	17.93;22.90;29.05	47.58;39.57;42.96	23.3	43.37	1.52	3.61	Down	-0.9	1.76971e-05	0.00399592	93645681	93646480	-0.89	6.99046e-05	0.00511714						OtherIntergenic	NA
chr1	93806881	93808320	1440	26.30;17.51;18.49	46.73;31.33;35.03	20.77	37.7	2.02	4.32	Down	-0.86	0.000112212	0.00775579	93807441	93808240	-1.39	4.61305e-07	0.00031792	Ing5	NM_025454	+	93803964	93822100	Genebody	3636.5
chr1	93984561	93985360	800	10.76;5.39;15.85	23.79;26.38;25.12	10.67	25.1	1.27	2.94	Down	-1.23	2.23401e-05	0.00437035	93984561	93985360	-1.23	2.23401e-05	0.00275534						OtherIntergenic	NA
chr1	95451521	95452640	1120	71.74;113.15;99.05	71.37;60.19;56.18	94.65	62.58	1.51	1.07	Up	0.6	8.78686e-06	0.00299316	95451681	95452480	0.6	9.01122e-06	0.00169477						OtherIntergenic	NA
chr1	97974881	97976000	1120	23.91;32.33;22.45	13.59;14.84;5.29	26.23	11.24	2.39	1.37	Up	1.22	1.69587e-05	0.00394581	97975041	97975840	1.48	2.92482e-06	0.000900795	Pam	NM_013626	-	97821093	98095632	Genebody	120192
chr1	98250321	98251120	800	11.96;32.33;15.85	8.50;5.77;9.25	20.04	7.84	2.89	2.11	Up	1.35	4.66676e-05	0.00564616	98250321	98251120	1.35	4.66676e-05	0.00412998						OtherIntergenic	NA
chr1	98620161	98621040	880	15.54;21.55;27.73	10.20;5.77;10.58	21.61	8.85	4.79	2.17	Up	1.29	4.74059e-05	0.00567018	98620161	98620960	1.34	3.104e-05	0.00330956						Genedesert	NA
chr1	98888881	98889680	800	14.35;28.29;14.53	9.35;4.95;8.59	19.05	7.63	4.6	1.86	Up	1.32	9.8624e-05	0.00701267	98888881	98889680	1.32	9.8624e-05	0.00615725						Genedesert	NA
chr1	99634881	99635840	960	23.91;26.94;40.94	11.05;18.14;15.86	30.6	15.02	7.28	2.97	Up	1.03	5.41878e-05	0.00593128	99634881	99635680	1.1	3.34789e-05	0.00345084						Genedesert	NA
chr1	99757041	99758400	1360	7.17;8.08;13.21	27.19;19.79;23.13	9.49	23.37	0.76	2.58	Down	-1.3	2.02925e-05	0.0042269	99757121	99757920	-1.88	4.63716e-08	7.30016e-05						Genedesert	NA
chr1	100738561	100739600	1040	29.89;41.76;54.15	22.09;28.86;17.85	41.93	22.93	2.47	1.51	Up	0.87	3.84589e-05	0.00528245	100738801	100739600	1.02	3.569e-06	0.00101021						Genedesert	NA
chr1	101606321	101607600	1280	23.91;32.33;34.34	16.14;12.37;14.54	30.19	14.35	4.07	2.7	Up	1.07	3.22689e-05	0.00500848	101606401	101607200	1.48	4.0542e-06	0.00108831						Genedesert	NA
chr1	102604961	102605840	880	27.50;26.94;33.02	14.44;13.19;15.20	29.15	14.28	5.95	3.14	Up	1.03	7.85375e-05	0.0065512	102604961	102605760	1.18	1.17129e-05	0.00196363						Genedesert	NA
chr1	103713681	103714480	800	7.17;14.82;6.60	25.49;21.44;19.17	9.53	22.03	1.02	2.98	Down	-1.21	9.33902e-05	0.00689637	103713681	103714480	-1.21	9.33902e-05	0.00596838						Genedesert	NA
chr1	104580721	104581760	1040	34.67;21.55;15.85	10.20;14.02;8.59	24.02	10.93	3.1	1.86	Up	1.14	0.000103703	0.00725653	104580881	104581680	1.59	2.33284e-06	0.000810553						Genedesert	NA
chr1	104968641	104969440	800	23.91;24.25;23.77	9.35;9.89;9.91	23.98	9.72	8.5	3.09	Up	1.3	1.54161e-05	0.00382417	104968641	104969440	1.3	1.54161e-05	0.00225365	Cdh20	NM_011800	+	104768519	104995481	Genebody	200522
chr1	105435121	105435920	800	8.37;4.04;5.28	16.14;16.49;18.51	5.9	17.05	0.72	2.33	Down	-1.53	3.81438e-05	0.00527462	105435121	105435920	-1.53	3.81438e-05	0.00368514						OtherIntergenic	NA
chr1	106071841	106072640	800	2.39;6.74;6.60	21.24;14.02;11.24	5.24	15.5	0.61	1.94	Down	-1.56	6.67825e-05	0.00626957	106071841	106072640	-1.56	6.67825e-05	0.00499921						OtherIntergenic	NA
chr6	108662961	108663760	800	4.78;1.35;5.28	10.20;15.66;12.56	3.8	12.81	0.58	2.22	Down	-1.75	8.45281e-05	0.00671641	108662961	108663760	-1.75	8.45281e-05	0.00568136	Bhlhe40	NM_011498	+	108660628	108666925	Promoter3k	2732.5
chr1	107616561	107617360	800	2.39;9.43;7.92	19.54;21.44;15.86	6.58	18.95	0.74	3.26	Down	-1.53	1.49213e-05	0.00379587	107616561	107617360	-1.53	1.49213e-05	0.00221512						OtherIntergenic	NA
chr1	107972561	107973920	1360	9.56;20.21;25.09	42.48;31.33;30.41	18.29	34.74	1.38	4.7	Down	-0.93	7.96052e-05	0.00657239	107972721	107973520	-1.09	9.06392e-06	0.00170064						Genedesert	NA
chr1	108712241	108713040	800	15.54;16.16;13.21	33.99;28.86;29.08	14.97	30.64	1.21	3.7	Down	-1.03	4.9046e-05	0.00571397	108712241	108713040	-1.03	4.9046e-05	0.00422445						Genedesert	NA
chr1	108931041	108932000	960	2.39;9.43;6.60	19.54;12.37;19.17	6.14	17.03	0.57	2.53	Down	-1.47	6.46012e-05	0.00622299	108931201	108932000	-1.54	4.77441e-05	0.00417569						Genedesert	NA
chr1	109549441	109550400	960	4.78;4.04;5.28	15.29;14.02;14.54	4.7	14.62	0.56	1.46	Down	-1.64	6.27222e-05	0.00616621	109549521	109550320	-1.91	9.85063e-06	0.00178142						Genedesert	NA
chr1	109686881	109687840	960	1.20;5.39;10.57	11.05;18.14;21.81	5.72	17	0.45	2.46	Down	-1.57	2.75236e-05	0.0047329	109687041	109687840	-1.6	3.77118e-05	0.00366582						Genedesert	NA
chr1	110738081	110738960	880	5.98;5.39;5.28	15.29;23.91;14.54	5.55	17.92	0.61	1.77	Down	-1.69	5.7425e-06	0.00242579	110738081	110738880	-1.67	8.25786e-06	0.00162826						OtherIntergenic	NA
chr1	111158001	111158880	880	4.78;9.43;3.96	16.99;14.02;19.17	6.06	16.73	1.03	2.48	Down	-1.47	7.87918e-05	0.0065512	111158081	111158880	-1.47	7.87918e-05	0.0054669						OtherIntergenic	NA
chr1	112213441	112214640	1200	4.78;10.78;5.28	20.39;22.26;13.88	6.95	18.84	0.9	2.64	Down	-1.44	3.53914e-05	0.00513578	112213441	112214240	-1.69	5.2325e-06	0.00125929						Genedesert	NA
chr1	112443361	112444160	800	26.30;28.29;27.73	9.35;15.66;13.22	27.44	12.74	4.57	3.93	Up	1.11	4.84203e-05	0.00569433	112443361	112444160	1.11	4.84203e-05	0.00419858						Genedesert	NA
chr1	112597441	112598320	880	13.15;16.16;22.45	4.25;3.30;9.91	17.26	5.82	3.7	1.19	Up	1.57	2.48489e-05	0.00455647	112597521	112598320	1.69	1.47741e-05	0.00220464						Genedesert	NA
chr1	113485281	113486720	1440	9.56;13.47;7.92	28.89;26.38;30.41	10.32	28.56	0.82	2.94	Down	-1.47	2.37e-07	0.000327437	113485361	113486160	-1.48	3.28568e-07	0.000256507						Genedesert	NA
chr1	114080961	114082400	1440	22.72;10.78;13.21	30.59;33.80;36.35	15.57	33.58	1.52	2.62	Down	-1.11	6.69179e-06	0.0026376	114081441	114082240	-1.28	2.50049e-06	0.000831387						Genedesert	NA
chr1	114113281	114114240	960	19.13;36.37;44.90	14.44;16.49;16.52	33.47	15.82	4.76	2.23	Up	1.08	1.06788e-05	0.0032568	114113441	114114240	1.1	2.45292e-05	0.00290718						Genedesert	NA
chr1	114387361	114388800	1440	5.98;4.04;3.96	20.39;14.02;16.52	4.66	16.98	0.38	1.26	Down	-1.87	2.27283e-06	0.00142167	114387361	114388160	-1.96	1.53038e-06	0.000649538						Genedesert	NA
chr1	114542801	114543760	960	31.09;17.51;36.98	52.68;46.99;45.61	28.53	48.43	1.87	3.38	Down	-0.76	7.75152e-05	0.00653698	114542801	114543600	-0.79	5.53948e-05	0.00451783						Genedesert	NA
chr1	115169201	115170560	1360	7.17;17.51;17.17	35.69;28.03;23.13	13.95	28.95	1.02	2.71	Down	-1.05	6.10681e-05	0.00613125	115169601	115170400	-1.34	4.10607e-05	0.00385024						Genedesert	NA
chr1	116124241	116125680	1440	14.35;25.59;33.02	51.83;45.35;42.96	24.32	46.71	1.56	4.5	Down	-0.94	3.45663e-06	0.00184327	116124881	116125680	-1.06	3.59835e-06	0.00101562	Cntnap5a	NM_001371013	+	115684736	116587322	Genebody	440224
chr1	117708321	117709120	800	14.35;35.02;25.09	7.65;14.84;11.24	24.82	11.24	3.9	2.69	Up	1.14	7.31986e-05	0.006433	117708321	117709120	1.14	7.31986e-05	0.0052608						Genedesert	NA
chr1	118146481	118147920	1440	23.91;47.15;46.22	11.90;23.91;23.13	39.09	19.65	3.99	2.17	Up	0.99	9.12567e-06	0.00303423	118146961	118147760	1.29	1.18247e-05	0.00197385						Genedesert	NA
chr1	118149361	118150480	1120	46.63;43.11;38.30	16.99;25.56;29.08	42.68	23.88	7.64	3.77	Up	0.84	5.85196e-05	0.00604604	118149521	118150320	0.97	4.14595e-05	0.00386699						Genedesert	NA
chr1	118325921	118326720	800	10.76;5.39;7.92	16.99;16.49;25.78	8.02	19.75	1.13	3.31	Down	-1.3	9.00349e-05	0.00684317	118325921	118326720	-1.3	9.00349e-05	0.00586326	Nifk	NM_026472	+	118321842	118333831	Genebody	4478.5
chr1	119589761	119590640	880	10.76;10.78;7.92	30.59;21.44;18.51	9.82	23.51	1.52	2.87	Down	-1.26	3.06244e-05	0.00494571	119589841	119590640	-1.25	3.8874e-05	0.00372292	Epb41l5	NM_145506	-	119545032	119649000	Genebody	58799.5
chr1	120114961	120115840	880	11.96;17.51;26.41	4.25;7.42;9.91	18.63	7.19	3.51	2.5	Up	1.37	7.32232e-05	0.006433	120115041	120115840	1.64	6.12453e-06	0.00138686	Dbi	NM_001037999	-	120113279	120120919	Genebody	5518.5
chr1	120140721	120141520	800	11.96;22.90;29.05	5.95;9.89;11.24	21.3	9.03	3.6	2.16	Up	1.24	8.94608e-05	0.00683616	120140721	120141520	1.24	8.94608e-05	0.00584391	3110009E18Rik	NM_001172074	+	120121186	120188189	Genebody	19934.5
chr6	124025761	124026560	800	7.17;4.04;2.64	19.54;14.84;11.90	4.62	15.43	0.5	2.06	Down	-1.74	1.74724e-05	0.00398487	124025761	124026560	-1.74	1.74724e-05	0.00240477	Vmn2r26	NM_019917	+	124024757	124062035	Promoter3k	1403.5
chr1	120994081	120994880	800	13.15;16.16;19.81	9.35;1.65;5.95	16.38	5.65	6.04	2.34	Up	1.54	5.22849e-05	0.0058527	120994081	120994880	1.54	5.22849e-05	0.00438171						OtherIntergenic	NA
chr1	121202641	121203680	1040	20.33;35.02;42.26	12.75;11.54;21.81	32.54	15.37	6.06	2.93	Up	1.08	1.39171e-05	0.00368118	121202641	121203440	1.13	5.65639e-05	0.00457211						OtherIntergenic	NA
chr13	23466241	23467280	1040	5.98;2.69;5.28	22.09;13.19;10.58	4.65	15.29	0.71	2.39	Down	-1.72	2.28847e-05	0.00441108	23466321	23467120	-1.81	1.53155e-05	0.00224641	Btn1a1	NM_013483	-	23456992	23465901	Promoter1k	-859.5
chr1	121447841	121448800	960	19.13;40.41;18.49	11.05;11.54;11.24	26.01	11.28	5.47	3.46	Up	1.21	2.25978e-05	0.00438359	121447841	121448640	1.31	9.24136e-06	0.00172215	Ccdc93	NM_029955	+	121431066	121506460	Genebody	17254.5
chr1	122690481	122691840	1360	5.98;6.74;5.28	17.84;16.49;17.19	6	17.17	0.72	1.86	Down	-1.52	4.02707e-05	0.00536104	122690641	122691440	-1.57	3.82149e-05	0.00368841						Genedesert	NA
chr1	122772321	122773360	1040	28.69;45.80;55.47	20.39;16.49;25.78	43.32	20.89	6.25	3.72	Up	1.05	9.53411e-07	0.000838548	122772561	122773360	1.17	1.12825e-05	0.00192217						Genedesert	NA
chr1	124559361	124560240	880	0.00;9.43;2.64	18.69;12.37;12.56	4.02	14.54	0.46	2.68	Down	-1.85	1.32337e-05	0.00361132	124559441	124560240	-2.02	3.82256e-06	0.00105088						Genedesert	NA
chr1	126389281	126390080	800	7.17;13.47;19.81	21.24;36.28;25.78	13.48	27.77	1.4	4.99	Down	-1.04	9.96631e-05	0.00702964	126389281	126390080	-1.04	9.96631e-05	0.00619154	Nckap5	NM_172484	-	125913635	126492927	Genebody	103246
chr1	126706001	126707360	1360	22.72;35.02;27.73	10.20;11.54;11.90	28.49	11.21	2.97	1.53	Up	1.35	1.36224e-06	0.00104143	126706401	126707200	1.71	1.53928e-05	0.00225188	Nckap5	NM_001081756	-	125913635	126830632	Genebody	123952
chr1	126760481	126761440	960	25.11;18.86;17.17	5.95;9.89;8.59	20.38	8.14	3.18	2.19	Up	1.32	5.51034e-05	0.00595602	126760481	126761280	1.34	5.29964e-05	0.00440867	Nckap5	NM_001081756	-	125913635	126830632	Genebody	69671.5
chr1	127693041	127694160	1120	17.93;25.59;17.17	9.35;9.89;6.61	20.23	8.62	2.8	1.27	Up	1.23	0.000144897	0.00970752	127693361	127694160	1.7	6.45433e-06	0.0014328						OtherIntergenic	NA
chr1	127844401	127845200	800	5.98;8.08;2.64	23.79;12.37;15.20	5.57	17.12	1.27	2.58	Down	-1.62	1.69569e-05	0.00394581	127844401	127845200	-1.62	1.69569e-05	0.00237182	Map3k19	NM_011737	-	127813479	127855026	Genebody	10225.5
chr1	127922321	127923600	1280	17.93;18.86;10.57	42.48;20.61;33.05	15.79	32.05	1.59	2.67	Down	-1.02	3.89752e-05	0.00530238	127922401	127923200	-1.17	1.05217e-05	0.00185028	Rab3gap1	NM_178690	+	127868772	127943876	Genebody	54188.5
chr1	128293761	128294800	1040	16.74;22.90;21.13	8.50;4.95;10.58	20.26	8.01	2.53	2.08	Up	1.34	4.94411e-05	0.00573248	128293841	128294640	1.42	6.04727e-05	0.00473442	Lct	NM_001081078	-	128284755	128328318	Genebody	34037.5
chr1	128364721	128365920	1200	14.35;6.74;11.89	33.14;21.44;25.12	10.99	26.56	0.87	3.61	Down	-1.27	7.85029e-06	0.00288021	128364961	128365760	-1.44	8.76035e-06	0.00167875	Dars	NM_177445	-	128363706	128417416	Genebody	52095.5
chr1	128478481	128479360	880	17.93;10.78;10.57	33.14;22.26;24.46	13.09	26.62	1.55	3.19	Down	-1.02	0.000173153	0.0113655	128478481	128479280	-1.13	6.05703e-05	0.00473846						OtherIntergenic	NA
chr1	128759841	128761360	1520	9.56;9.43;10.57	29.74;26.38;21.15	9.85	25.76	0.69	2.5	Down	-1.39	2.61369e-06	0.00155392	128759921	128760720	-1.55	3.23488e-06	0.000956147						OtherIntergenic	NA
chr1	128812081	128812880	800	15.54;24.25;21.13	5.95;7.42;7.93	20.31	7.1	4.56	1.09	Up	1.52	8.11348e-06	0.00292557	128812081	128812880	1.52	8.11348e-06	0.00161267						OtherIntergenic	NA
chr1	128852401	128853520	1120	17.93;49.84;27.73	11.90;13.19;15.86	31.84	13.65	8.02	3.16	Up	1.22	2.17252e-06	0.0013846	128852721	128853520	1.22	2.51676e-05	0.00293679						OtherIntergenic	NA
chr1	129606801	129608080	1280	4.78;4.04;7.92	17.84;21.44;15.20	5.58	18.16	0.56	1.54	Down	-1.7	4.47723e-06	0.00213077	129607121	129607920	-1.91	9.47569e-07	0.000488866	Thsd7b	NM_172485	+	129273303	130219278	Genebody	334138
chr1	130488081	130488880	800	8.37;24.25;22.45	39.08;38.75;29.74	18.36	35.86	1.84	4.7	Down	-0.97	3.25867e-05	0.005025	130488081	130488880	-0.97	3.25867e-05	0.00339872						OtherIntergenic	NA
chr1	130599681	130601200	1520	38.26;33.68;52.83	19.54;18.14;21.81	41.59	19.83	5.4	3.24	Up	1.07	1.167e-06	0.000954845	130600001	130600800	1.52	8.74e-07	0.000467616	Zp3r	NM_009581	-	130576705	130629606	Genebody	29165.5
chr1	130747041	130748080	1040	19.13;25.59;18.49	5.95;9.89;9.91	21.07	8.59	4	1.54	Up	1.3	5.48446e-05	0.00595602	130747041	130747840	1.5	8.50106e-06	0.00165048						OtherIntergenic	NA
chr1	131581921	131582800	880	3.59;5.39;9.24	22.09;14.84;13.88	6.07	16.94	0.93	3.16	Down	-1.48	6.2747e-05	0.00616621	131581921	131582720	-1.48	6.2747e-05	0.00482693						OtherIntergenic	NA
chr1	131627201	131628640	1440	8.37;16.16;13.21	32.29;29.68;24.46	12.58	28.81	0.96	3.41	Down	-1.2	9.49672e-06	0.00307839	131627761	131628560	-1.36	6.87469e-06	0.00147828						OtherIntergenic	NA
chr1	131645361	131646320	960	17.93;21.55;19.81	7.65;9.89;5.29	19.77	7.61	6.49	2.18	Up	1.38	4.21064e-05	0.00542133	131645361	131646160	1.64	4.82303e-05	0.00419315	Ctse	NM_007799	+	131638313	131675507	Genebody	7527.5
chr1	133021281	133022080	800	11.96;12.12;17.17	41.63;20.61;24.46	13.75	28.9	2.09	5.82	Down	-1.07	4.85235e-05	0.00569511	133021281	133022080	-1.07	4.85235e-05	0.00420368	Mdm4	NM_001302803	-	132986104	133025416	Genebody	3735.5
chr1	133039521	133040720	1200	9.56;25.59;22.45	29.74;28.03;50.90	19.2	36.22	1.69	3.61	Down	-0.92	6.56319e-05	0.00624615	133039601	133040400	-0.98	3.16487e-05	0.00334379						OtherIntergenic	NA
chr1	133206401	133207280	880	22.72;21.55;15.85	35.69;42.05;33.71	20.04	37.15	1.84	4.62	Down	-0.89	7.85534e-05	0.0065512	133206401	133207200	-0.92	7.32569e-05	0.00526117						OtherIntergenic	NA
chr1	133673281	133674240	960	4.78;8.08;6.60	19.54;23.08;11.24	6.49	17.95	0.42	1.88	Down	-1.47	4.18924e-05	0.0054093	133673361	133674160	-1.5	4.49758e-05	0.00404642						OtherIntergenic	NA
chr1	133739921	133740880	960	19.13;17.51;23.77	10.20;4.95;10.58	20.14	8.57	4.52	3.39	Up	1.23	0.00014933	0.00996233	133740081	133740880	1.46	6.89437e-05	0.00507392	Atp2b4	NM_213616	-	133702673	133753747	Genebody	13346.5
chr1	133771601	133772480	880	23.91;17.51;18.49	9.35;7.42;6.61	19.97	7.79	3.67	1.49	Up	1.36	4.64831e-05	0.00563201	133771601	133772400	1.36	4.64831e-05	0.00411734						OtherIntergenic	NA
chr1	133866001	133867120	1120	25.11;20.21;9.24	40.78;28.03;32.39	18.19	33.73	2.31	3.63	Down	-0.89	0.000165657	0.0109279	133866161	133866960	-1.17	4.16026e-06	0.0011031						OtherIntergenic	NA
chr1	133991601	133993040	1440	17.93;16.16;15.85	35.69;33.80;28.42	16.65	32.64	1.43	3.24	Down	-0.97	6.87731e-05	0.00630135	133991841	133992640	-1.16	1.13575e-05	0.00192631						OtherIntergenic	NA
chr1	134410721	134411520	800	15.54;16.16;15.85	8.50;4.95;3.30	15.85	5.58	4.51	2.31	Up	1.51	8.7745e-05	0.00678509	134410721	134411520	1.51	8.7745e-05	0.00578063	Cyb5r1	NM_001355133	+	134405780	134411738	Genebody	5340.5
chr1	134700721	134701520	800	4.78;2.69;5.28	16.99;11.54;12.56	4.25	13.7	1.32	7.16	Down	-1.69	7.47579e-05	0.00648218	134700721	134701520	-1.69	7.47579e-05	0.00532068	Syt2	NM_009307	+	134646611	134753149	Genebody	54509.5
chr1	134762961	134764400	1440	8.37;9.43;17.17	31.44;20.61;20.49	11.66	24.18	1.14	2.6	Down	-1.05	0.000249982	0.0159707	134763441	134764240	-1.65	4.53486e-07	0.000317215	Ppp1r12b	NM_001368829	-	134754665	134955940	Genebody	192260
chr1	134776161	134777200	1040	7.17;10.78;11.89	19.54;27.21;22.47	9.95	23.07	1.68	3.44	Down	-1.21	6.00309e-05	0.00611341	134776161	134776960	-1.35	5.30861e-05	0.00441241	Ppp1r12b	NM_001368829	-	134754665	134955940	Genebody	179260
chr1	134797761	134798560	800	15.54;16.16;19.81	26.34;34.63;38.34	17.17	33.1	2.08	4.45	Down	-0.95	8.67725e-05	0.00676283	134797761	134798560	-0.95	8.67725e-05	0.00575005	Ppp1r12b	NR_015606	-	134779722	134803842	Genebody	5681.5
chr1	134987841	134989120	1280	23.91;24.25;25.09	47.58;49.47;36.35	24.42	44.47	3.02	4.5	Down	-0.86	2.50071e-05	0.00456204	134988161	134988960	-0.95	6.72553e-06	0.00146421	Lgr6	NM_001033409	-	134986352	135105276	Genebody	116796
chr1	135293201	135294400	1200	4.78;8.08;6.60	24.64;15.66;14.54	6.49	18.28	0.71	1.48	Down	-1.49	2.80668e-05	0.00476688	135293281	135294080	-1.86	1.86066e-06	0.000716597						OtherIntergenic	NA
chr1	135397521	135398960	1440	3.59;12.12;26.41	34.84;29.68;19.83	14.04	28.12	1.22	2.9	Down	-1	0.000150143	0.0100094	135397681	135398480	-1.21	1.33806e-05	0.00210368	Ipo9	NM_153774	-	135382314	135430491	Genebody	32250.5
chr1	135406481	135407360	880	10.76;6.74;9.24	39.93;16.49;13.22	8.91	23.21	1.6	3.09	Down	-1.38	8.67173e-06	0.00297446	135406561	135407360	-1.41	9.17657e-06	0.00171526	Ipo9	NM_153774	-	135382314	135430491	Genebody	23570.5
chr1	135849361	135850720	1360	37.06;17.51;19.81	54.38;46.99;35.69	24.8	45.69	2.45	3.82	Down	-0.88	1.40505e-05	0.00369252	135849441	135850240	-1.17	3.67948e-07	0.000278529	Tnnt2	NM_001130176	+	135840860	135852261	Genebody	9180.5
chr1	136216801	136217840	1040	4.78;12.12;5.28	21.24;25.56;15.20	7.4	20.67	0.68	2.21	Down	-1.48	9.54149e-06	0.00309037	136216961	136217760	-1.62	3.22431e-06	0.000955787	Inava	NM_028872	-	136213521	136234280	Genebody	16959.5
chr1	136474561	136476080	1520	22.72;16.16;11.89	45.03;34.63;37.68	16.92	39.11	1.2	3.7	Down	-1.21	1.93483e-07	0.000285764	136474641	136475440	-1.56	1.66395e-08	3.51603e-05	Kif14	NM_001287179	+	136467847	136530819	Genebody	7473.5
chr1	136490241	136491120	880	26.30;18.86;23.77	7.65;8.24;12.56	22.98	9.48	4.48	2.03	Up	1.28	3.10625e-05	0.00496125	136490321	136491120	1.28	4.73285e-05	0.00416675	Kif14	NM_001287179	+	136467847	136530819	Genebody	22833.5
chr1	136610881	136611840	960	8.37;5.39;7.92	37.39;15.66;21.81	7.23	24.95	0.93	2.65	Down	-1.79	2.59055e-08	5.59802e-05	136610881	136611680	-1.78	1.23539e-06	0.000574301						OtherIntergenic	NA
chr1	136702641	136703760	1120	52.61;47.15;30.38	65.42;54.41;82.62	43.38	67.49	3.55	4.99	Down	-0.64	6.83013e-05	0.00628669	136702721	136703520	-0.73	1.78982e-05	0.00243371	Platr22	NR_037986	+	136696210	136725728	Genebody	6990.5
chr1	136744401	136745200	800	13.15;9.43;17.17	33.99;27.21;22.47	13.25	27.89	2.12	3.17	Down	-1.07	6.41653e-05	0.00620369	136744401	136745200	-1.07	6.41653e-05	0.00489091						OtherIntergenic	NA
chr1	136758401	136759200	800	17.93;16.16;15.85	42.48;30.50;24.46	16.65	32.48	2.98	6.56	Down	-0.96	7.89624e-05	0.0065512	136758401	136759200	-0.96	7.89624e-05	0.00546981						OtherIntergenic	NA
chr1	136832641	136833920	1280	7.17;9.43;11.89	26.34;20.61;13.88	9.5	20.28	0.83	2.21	Down	-1.09	0.000537327	0.0335367	136832961	136833760	-1.71	3.417e-06	0.000987517						OtherIntergenic	NA
chr1	137129361	137130160	800	13.15;17.51;25.09	6.80;4.95;7.27	18.59	6.34	5.9	1.55	Up	1.55	1.40542e-05	0.00369252	137129361	137130160	1.55	1.40542e-05	0.00214957						OtherIntergenic	NA
chr1	138795041	138796320	1280	8.37;2.69;10.57	28.89;14.84;16.52	7.21	20.08	0.87	1.94	Down	-1.48	1.33208e-05	0.00362006	138795441	138796240	-1.57	1.95977e-05	0.00255996						OtherIntergenic	NA
chr1	138805201	138806080	880	41.85;37.72;36.98	24.64;20.61;20.49	38.85	21.91	7.93	4.78	Up	0.83	0.000152028	0.0101184	138805281	138806080	0.92	3.95954e-05	0.00376102						OtherIntergenic	NA
chr1	139435281	139436160	880	3.59;6.74;6.60	13.59;17.31;19.83	5.64	16.91	0.71	1.83	Down	-1.58	2.61195e-05	0.00461836	139435281	139436080	-1.66	4.15295e-05	0.00386939	Zbtb41	NM_172643	+	139422382	139453007	Genebody	13338.5
chr17	35192561	35193360	800	4.78;2.69;5.28	16.14;12.37;13.22	4.25	13.91	0.53	2.2	Down	-1.71	5.62081e-05	0.0059721	35192561	35193360	-1.71	5.62081e-05	0.00455501	Ltb	NM_008518	+	35194506	35196305	Promoter3k	-1545.5
chr1	141419361	141420240	880	4.78;6.74;6.60	12.75;16.49;21.15	6.04	16.8	0.53	2.15	Down	-1.48	6.98766e-05	0.00632058	141419361	141420160	-1.55	4.34522e-05	0.00396807						Genedesert	NA
chr1	142585201	142586080	880	21.52;26.94;22.45	11.05;8.24;12.56	23.64	10.62	3.75	1.69	Up	1.15	9.51521e-05	0.00692988	142585281	142586080	1.36	1.3827e-05	0.00212824						Genedesert	NA
chr1	143026561	143027440	880	19.13;22.90;29.05	14.44;4.95;11.90	23.7	10.43	3.85	1.4	Up	1.18	6.72992e-05	0.00627738	143026561	143027360	1.19	7.22434e-05	0.00521562						Genedesert	NA
chr1	143747841	143748800	960	8.37;12.12;7.92	28.89;19.79;19.17	9.47	22.61	1.26	5.68	Down	-1.26	4.53346e-05	0.00558058	143747841	143748640	-1.43	1.408e-05	0.00214978	Glrx2	NM_001038594	+	143740446	143749678	Genebody	7874.5
chr1	143847361	143849600	2240	33.48;64.66;59.43	22.94;22.26;18.51	52.52	21.24	3.39	1.82	Up	1.31	1.44579e-10	5.71296e-07	143848561	143849360	1.51	9.80154e-06	0.00177716						OtherIntergenic	NA
chr1	143905441	143906240	800	11.96;10.78;14.53	28.04;28.03;24.46	12.42	26.84	1.34	3.37	Down	-1.11	5.48786e-05	0.00595602	143905441	143906240	-1.11	5.48786e-05	0.00449599						OtherIntergenic	NA
chr1	144168401	144169600	1200	7.17;10.78;7.92	27.19;17.31;14.54	8.62	19.68	1.09	2.06	Down	-1.19	0.000264245	0.0168193	144168641	144169440	-1.41	3.05941e-05	0.00328149	Rgs13	NM_153171	-	144138666	144177372	Genebody	8371.5
chr1	144511361	144512800	1440	17.93;4.04;17.17	28.89;26.38;35.03	13.05	30.1	1.36	3.86	Down	-1.21	5.14808e-06	0.00227928	144511441	144512240	-1.5	6.08219e-07	0.000375671						OtherIntergenic	NA
chr1	145230961	145231760	800	10.76;24.25;17.17	8.50;6.60;4.63	17.39	6.57	2.7	0.99	Up	1.4	9.68904e-05	0.00697696	145230961	145231760	1.4	9.68904e-05	0.00610031						Genedesert	NA
chr1	145254721	145255520	800	10.76;25.59;31.70	10.20;8.24;11.24	22.68	9.89	4.67	2.84	Up	1.2	8.33391e-05	0.00668166	145254721	145255520	1.2	8.33391e-05	0.00562978						Genedesert	NA
chr1	145475361	145476240	880	13.15;14.82;19.81	8.50;4.95;4.63	15.93	6.02	3.58	2.07	Up	1.4	0.000192766	0.0125362	145475361	145476160	1.6	6.43667e-05	0.00490153						Genedesert	NA
chr1	145772081	145772880	800	2.39;2.69;3.96	11.05;12.37;13.22	3.02	12.21	0.5	1.96	Down	-2.02	2.38302e-05	0.00449252	145772081	145772880	-2.02	2.38302e-05	0.0028595						Genedesert	NA
chr1	146288401	146289520	1120	20.33;37.72;54.15	11.90;22.26;23.13	37.4	19.1	6.5	3.31	Up	0.97	2.08589e-05	0.00427143	146288721	146289520	1.12	1.475e-05	0.00220464						Genedesert	NA
chr1	146397201	146398320	1120	20.33;29.64;59.43	16.14;17.31;17.85	36.46	17.1	4.46	1.75	Up	1.09	3.57493e-06	0.00188097	146397201	146398000	1.15	8.99052e-06	0.00169411						Genedesert	NA
chr1	147205121	147205920	800	4.78;18.86;13.21	30.59;21.44;26.44	12.28	26.15	2.07	4.03	Down	-1.09	8.87063e-05	0.00680483	147205121	147205920	-1.09	8.87063e-05	0.00581288						OtherIntergenic	NA
chr1	148263521	148264960	1440	8.37;4.04;6.60	22.94;15.66;23.13	6.34	20.58	0.36	1.45	Down	-1.7	1.0684e-06	0.000900147	148264001	148264800	-1.96	1.10712e-07	0.000135022						Genedesert	NA
chr1	148515121	148516080	960	11.96;9.43;14.53	22.94;28.86;26.44	11.97	26.08	1.19	4.17	Down	-1.12	6.09351e-05	0.00612985	148515281	148516080	-1.15	5.14694e-05	0.00434697						Genedesert	NA
chr1	149123121	149124320	1200	8.37;5.39;3.96	22.09;17.31;14.54	5.91	17.98	0.58	1.53	Down	-1.61	1.18617e-05	0.00339431	149123121	149123920	-2.01	8.03732e-07	0.000444227						Genedesert	NA
chr1	149249921	149250800	880	0.00;5.39;3.96	13.59;14.02;9.91	3.12	12.51	0.31	1.65	Down	-2	2.05357e-05	0.00424269	149250001	149250800	-2.19	8.14013e-06	0.00161553						Genedesert	NA
chr1	149393121	149394480	1360	21.52;57.92;52.83	17.84;25.56;24.46	44.09	22.62	4.36	2.95	Up	0.96	4.34469e-06	0.00210389	149393361	149394160	1.13	6.107e-06	0.00138606						Genedesert	NA
chr1	149649921	149650800	880	4.78;2.69;7.92	19.54;13.19;15.20	5.13	15.98	0.59	1.98	Down	-1.64	2.8143e-05	0.00477275	149650001	149650800	-1.61	4.06985e-05	0.00382989						Genedesert	NA
chr1	151210241	151211680	1440	39.46;44.45;39.62	17.84;18.96;20.49	41.18	19.1	3.47	1.48	Up	1.11	6.24943e-07	0.000649847	151210561	151211360	1.65	1.43914e-08	3.15926e-05						OtherIntergenic	NA
chr1	151262881	151263840	960	26.30;24.25;23.77	47.58;39.57;43.63	24.77	43.59	1.96	4.43	Down	-0.82	7.25441e-05	0.00639583	151263041	151263840	-0.87	4.01801e-05	0.00380011						OtherIntergenic	NA
chr1	151960961	151961760	800	22.72;32.33;26.41	12.75;12.37;13.88	27.15	13	4.86	3.38	Up	1.06	9.17532e-05	0.00686502	151960961	151961760	1.06	9.17532e-05	0.00591577	1700025G04Rik	NM_197990	-	151884523	152090320	Genebody	128960
chr1	152022321	152023200	880	20.33;10.78;9.24	28.89;23.08;32.39	13.45	28.12	1.39	3.31	Down	-1.06	6.76736e-05	0.00628159	152022321	152023120	-1.18	2.66253e-05	0.00302062	1700025G04Rik	NM_197990	-	151884523	152090320	Genebody	67559.5
chr1	152462321	152463200	880	25.11;18.86;22.45	38.24;41.22;36.35	22.14	38.6	4.16	7.47	Down	-0.8	0.000231389	0.0148693	152462401	152463200	-0.91	5.90379e-05	0.00466941	Colgalt2	NM_177756	+	152399866	152510695	Genebody	62894.5
chr1	152522881	152523680	800	10.76;14.82;21.13	5.95;6.60;3.30	15.57	5.28	2.85	1.28	Up	1.56	6.63818e-05	0.00625747	152522881	152523680	1.56	6.63818e-05	0.00498005	Rgl1	NM_016846	-	152516762	152625217	Genebody	101936
chr1	152547041	152547840	800	27.50;14.82;18.49	5.95;4.95;9.91	20.27	6.94	4.23	1.46	Up	1.55	6.04877e-06	0.00250231	152547041	152547840	1.55	6.04877e-06	0.00137759	Rgl1	NM_016846	-	152516762	152625217	Genebody	77776.5
chr1	152721201	152722240	1040	15.54;26.94;18.49	5.95;8.24;5.29	20.32	6.49	2.36	1.08	Up	1.65	2.13754e-06	0.0013659	152721441	152722240	1.99	4.60706e-07	0.00031792	Rgl1	NM_001346119	-	152516762	152766305	Genebody	44584.5
chr19	10843521	10844320	800	2.39;5.39;6.60	21.24;14.02;11.90	4.79	15.72	0.49	2.32	Down	-1.71	1.80091e-05	0.00403238	10843521	10844320	-1.71	1.80091e-05	0.00244519	Slc15a3	NM_023044	+	10842543	10857915	Promoter3k	1377.5
chr1	153558881	153559840	960	20.33;24.25;26.41	37.39;39.57;52.88	23.66	43.28	1.79	5.05	Down	-0.87	2.86905e-05	0.00480375	153558881	153559680	-0.95	7.57068e-06	0.00155207						OtherIntergenic	NA
chr1	154314001	154314800	800	10.76;14.82;29.05	2.55;6.60;11.24	18.21	6.79	3.52	1.43	Up	1.42	5.59822e-05	0.00596684	154314001	154314800	1.42	5.59822e-05	0.00454909						OtherIntergenic	NA
chr1	154363681	154364640	960	16.74;18.86;15.85	32.29;37.10;31.73	17.15	33.71	2.37	4.33	Down	-0.97	4.94345e-05	0.00573248	154363761	154364560	-1.05	1.64817e-05	0.00233395						OtherIntergenic	NA
chr1	154904001	154905200	1200	31.09;47.15;39.62	24.64;14.84;15.20	39.28	18.23	6.15	2.18	Up	1.11	1.14048e-06	0.000946926	154904321	154905120	1.2	9.39763e-06	0.00173443						OtherIntergenic	NA
chr1	155030321	155031680	1360	23.91;35.02;26.41	11.90;12.37;11.24	28.45	11.83	3.06	1.65	Up	1.27	4.15778e-06	0.00205077	155030641	155031440	1.69	5.20415e-07	0.000345031						OtherIntergenic	NA
chr1	155544001	155544800	800	10.76;32.33;22.45	9.35;4.12;6.61	21.85	6.69	3.29	1.13	Up	1.71	4.59595e-07	0.00052036	155544001	155544800	1.71	4.59595e-07	0.00031792						OtherIntergenic	NA
chr1	155996481	155997280	800	4.78;2.69;3.96	16.14;10.72;11.90	3.81	12.92	0.41	1.91	Down	-1.76	7.3918e-05	0.00645913	155996481	155997280	-1.76	7.3918e-05	0.00529134						OtherIntergenic	NA
chr1	156111761	156112640	880	21.52;25.59;25.09	7.65;9.07;11.24	24.07	9.32	3.31	2.78	Up	1.37	6.81013e-06	0.00266208	156111761	156112560	1.38	7.6182e-06	0.0015565	Fam163a	NM_177838	-	156075955	156205026	Genebody	92825.5
chr1	160820241	160821520	1280	26.30;51.19;39.62	17.84;17.31;17.85	39.04	17.67	3.46	1.49	Up	1.14	6.46901e-07	0.000668103	160820561	160821360	1.63	8.49693e-09	2.08541e-05						OtherIntergenic	NA
chr1	161027041	161027920	880	5.98;8.08;13.21	30.59;25.56;11.90	9.09	22.68	0.92	3.75	Down	-1.32	2.18492e-05	0.00435295	161027041	161027840	-1.36	2.61504e-05	0.00298905	Zbtb37	NM_173424	-	161017755	161034849	Genebody	7368.5
chr1	161532641	161533520	880	11.96;17.51;26.41	2.55;11.54;7.93	18.63	7.34	3.52	1.7	Up	1.34	9.58076e-05	0.00694695	161532721	161533520	1.5	4.47825e-05	0.00403777						OtherIntergenic	NA
chr1	162704481	162705280	800	16.74;32.33;27.73	8.50;9.89;16.52	25.6	11.64	4.46	4.85	Up	1.14	6.0214e-05	0.00611341	162704481	162705280	1.14	6.0214e-05	0.00472743	Prrc2c	NM_001081290	-	162671784	162740556	Genebody	35675.5
chr1	163887201	163888640	1440	51.41;22.90;27.73	20.39;20.61;11.24	34.02	17.41	3.26	2	Up	0.97	5.21155e-05	0.00585052	163887841	163888640	1.09	3.23464e-05	0.00338582	Kifap3	NM_001305643	+	163779582	163917107	Genebody	108338
chr1	164498881	164499760	880	2.39;6.74;10.57	26.34;14.02;12.56	6.56	17.64	0.82	1.91	Down	-1.43	7.10709e-05	0.00637078	164498961	164499760	-1.5	4.16129e-05	0.00387347						OtherIntergenic	NA
chr1	164926561	164927760	1200	23.91;22.90;17.17	41.63;40.40;33.71	21.33	38.58	1.52	3.67	Down	-0.86	0.000100848	0.0070818	164926881	164927680	-0.92	7.63304e-05	0.00537829						OtherIntergenic	NA
chr1	165151601	165152480	880	15.54;21.55;30.38	5.95;9.89;10.58	22.49	8.81	4.76	2.7	Up	1.35	1.6352e-05	0.00389709	165151681	165152480	1.31	4.26319e-05	0.00393316	Tbx19	NM_032005	-	165137852	165160773	Genebody	8732.5
chr1	165171761	165172640	880	11.96;16.16;18.49	5.10;4.95;5.29	15.54	5.11	3.72	0.9	Up	1.6	4.75252e-05	0.00567521	165171761	165172560	1.63	5.13728e-05	0.00434588						OtherIntergenic	NA
chr1	165592721	165593520	800	13.15;39.07;23.77	13.59;9.07;11.24	25.33	11.3	5.16	3.36	Up	1.16	4.76458e-05	0.00567577	165592721	165593520	1.16	4.76458e-05	0.00417569	Mpzl1	NM_001083897	-	165592180	165634541	Genebody	41420.5
chr1	165621361	165622640	1280	20.33;16.16;19.81	34.84;46.99;27.76	18.77	36.53	1.92	3.94	Down	-0.96	2.98587e-05	0.0048997	165621441	165622240	-1.47	2.98291e-08	5.35762e-05	Mpzl1	NM_001083897	-	165592180	165634541	Genebody	12540.5
chr1	165774401	165775360	960	16.74;21.55;15.85	5.10;5.77;7.27	18.05	6.05	2.85	0.9	Up	1.58	1.48508e-05	0.00379183	165774481	165775280	1.77	7.666e-06	0.00156303	Creg1	NM_011804	+	165763757	165775309	Genebody	11123.5
chr1	167226161	167226960	800	20.33;26.94;27.73	5.95;15.66;12.56	25	11.39	5.25	2.57	Up	1.13	7.62995e-05	0.00651171	167226161	167226960	1.13	7.62995e-05	0.00537707	Uck2	NM_030724	-	167226083	167285127	Genebody	58566.5
chr1	167339681	167340960	1280	14.35;43.11;17.17	9.35;5.77;15.20	24.87	10.11	1.64	1	Up	1.3	1.11597e-05	0.00329618	167339681	167340480	1.43	2.38609e-06	0.000814907						OtherIntergenic	NA
chr1	167789681	167790720	1040	34.67;14.82;18.49	45.88;39.57;35.69	22.66	40.38	3.03	5.17	Down	-0.83	9.92564e-05	0.00702285	167789841	167790640	-0.88	7.46062e-05	0.00531556	Lmx1a	NM_033652	+	167689557	167848733	Genebody	100644
chr1	167914801	167915920	1120	16.74;22.90;15.85	34.84;32.98;33.71	18.5	33.84	2.04	2.88	Down	-0.87	0.00021451	0.0138591	167915041	167915840	-1.09	3.94397e-05	0.00375435						OtherIntergenic	NA
chr1	168744081	168745520	1440	3.59;10.78;9.24	20.39;18.96;20.49	7.87	19.95	0.55	1.82	Down	-1.34	5.49e-05	0.00595602	168744321	168745120	-1.69	2.00911e-06	0.000744398						Genedesert	NA
chr1	168983041	168983840	800	16.74;26.94;17.17	7.65;9.89;7.27	20.28	8.27	3.22	1.35	Up	1.29	7.64779e-05	0.00651403	168983041	168983840	1.29	7.64779e-05	0.00538045						Genedesert	NA
chr1	170328961	170330000	1040	17.93;28.29;22.45	6.80;9.89;12.56	22.89	9.75	3.71	1.36	Up	1.23	5.31616e-05	0.00589226	170329201	170330000	1.35	2.57578e-05	0.00296325	Nos1ap	NR_154593	-	170315466	170557110	Genebody	227630
chr1	170757281	170758320	1040	19.13;12.12;6.60	32.29;23.08;24.46	12.62	26.61	1.42	2.05	Down	-1.08	9.15321e-05	0.00686502	170757441	170758240	-1.17	4.39968e-05	0.00400023	Atf6	NM_001081304	-	170704456	170867771	Genebody	109970
chr1	170798161	170799120	960	25.11;17.51;11.89	37.39;29.68;39.00	18.17	35.35	2.14	4.53	Down	-0.96	4.04079e-05	0.00536104	170798321	170799120	-0.97	4.40884e-05	0.0040058	Atf6	NM_001081304	-	170704456	170867771	Genebody	69130.5
chr1	170941921	170942880	960	21.52;53.88;51.51	23.79;26.38;24.46	42.3	24.88	12.18	5.93	Up	0.77	0.000212388	0.0137309	170942001	170942800	0.97	1.60564e-05	0.00229212						OtherIntergenic	NA
chr19	58508801	58510320	1520	7.17;8.08;13.21	36.54;28.86;27.10	9.49	30.83	0.78	2.91	Down	-1.7	2.31589e-09	7.26276e-06	58509361	58510160	-2.05	2.3413e-10	1.10137e-06	Ccdc172	NM_001373969	+	58511984	58553104	Promoter3k	-2423.5
chr1	171442721	171443920	1200	23.91;17.51;33.02	39.93;51.12;44.29	24.81	45.11	2.53	5.15	Down	-0.86	2.28649e-05	0.0044103	171442721	171443520	-1.04	1.41357e-06	0.000619248	F11r	NM_172647	+	171437560	171464593	Genebody	5760.5
chr1	171458001	171458800	800	11.96;20.21;18.49	7.65;7.42;3.30	16.88	6.12	3.28	1.08	Up	1.46	7.41877e-05	0.00646956	171458001	171458800	1.46	7.41877e-05	0.00530104	F11r	NM_172647	+	171437560	171464593	Genebody	20840.5
chr1	171547281	171548080	800	15.54;26.94;18.49	5.10;9.89;9.91	20.32	8.3	1.13	0.5	Up	1.29	7.71199e-05	0.00652482	171547281	171548080	1.29	7.71199e-05	0.00540404						OtherIntergenic	NA
chr1	171937121	171937920	800	20.33;14.82;17.17	3.40;8.24;5.29	17.44	5.64	3.61	1	Up	1.63	1.33411e-05	0.00362063	171937121	171937920	1.63	1.33411e-05	0.00210329	Slamf6	NM_030710	+	171917461	171943910	Genebody	20059.5
chr1	176282081	176283200	1120	17.93;28.29;33.02	11.90;9.07;17.85	26.41	12.94	7.43	2.85	Up	1.03	0.00017063	0.0112092	176282161	176282960	1.34	1.53595e-05	0.00224871						OtherIntergenic	NA
chr1	177758161	177759040	880	23.91;43.11;46.22	16.99;23.08;22.47	37.75	20.85	5.42	2.84	Up	0.86	0.000117876	0.00809489	177758161	177758960	0.94	5.02371e-05	0.00428744						OtherIntergenic	NA
chr1	178010241	178011360	1120	19.13;26.94;29.05	8.50;14.84;7.27	25.04	10.2	5.81	1.97	Up	1.3	1.09305e-05	0.00328251	178010241	178011040	1.46	2.29384e-06	0.000802831	Catspere2	NM_001034899	+	177991434	178048291	Genebody	19366.5
chr1	178126241	178127200	960	16.74;33.68;26.41	8.50;10.72;12.56	25.61	10.59	4.28	1.43	Up	1.27	1.13531e-05	0.00332057	178126241	178127040	1.43	9.7377e-06	0.00177392	Catspere2	NM_001368822	+	177991397	178172705	Genebody	135324
chr1	178150401	178151680	1280	5.98;6.74;6.60	20.39;14.84;19.83	6.44	18.35	0.49	1.26	Down	-1.51	2.31627e-05	0.00444085	178150641	178151440	-1.63	1.33087e-05	0.0021027	Catspere2	NM_001368822	+	177991397	178172705	Genebody	159644
chr2	136893921	136895200	1280	2.39;6.74;3.96	13.59;14.84;13.22	4.36	13.88	0.29	1.54	Down	-1.67	7.543e-05	0.0064975	136894241	136895040	-1.95	1.53212e-05	0.00224641	Slx4ip	NM_028834	+	136892167	137071950	Promoter3k	2393.5
chr1	179144561	179145440	880	14.35;20.21;22.45	7.65;8.24;6.61	19	7.5	6.2	1.77	Up	1.34	8.32486e-05	0.00668057	179144561	179145360	1.52	1.90421e-05	0.00251483	Smyd3	NM_027188	-	178951959	179518041	Genebody	373040
chr1	179451521	179452560	1040	7.17;18.86;23.77	33.14;37.92;28.42	16.6	33.16	2.54	4.99	Down	-1	4.04171e-05	0.00536104	179451521	179452320	-1.25	4.20486e-06	0.00110731	Smyd3	NM_027188	-	178951959	179518041	Genebody	66000.5
chr1	179514001	179515040	1040	4.78;12.12;6.60	17.84;23.08;15.86	7.84	18.93	0.78	2.59	Down	-1.27	0.000162703	0.0107546	179514001	179514800	-1.55	2.3686e-05	0.00285243	Smyd3	NM_027188	-	178951959	179518041	Genebody	3520.5
chr1	179609841	179611040	1200	23.91;24.25;38.30	10.20;10.72;16.52	28.82	12.48	3.99	2.5	Up	1.21	8.00876e-06	0.00291176	179609841	179610640	1.43	7.41662e-06	0.00154	Cnst	NM_146105	+	179546528	179627473	Genebody	63912.5
chr1	179899601	179900400	800	11.96;26.94;15.85	8.50;5.77;5.95	18.25	6.74	2.55	1.27	Up	1.44	4.81122e-05	0.00568003	179899601	179900400	1.44	4.81122e-05	0.00419062						OtherIntergenic	NA
chr1	179996481	179997600	1120	1.20;5.39;3.96	10.20;18.14;10.58	3.52	12.97	0.24	1.77	Down	-1.88	3.18743e-05	0.00498808	179996561	179997360	-2.03	1.43439e-05	0.00217148	Cdc42bpa	NM_001033285	+	179961088	180165602	Genebody	35952.5
chr1	181637201	181638000	800	2.39;6.74;5.28	13.59;14.02;16.52	4.8	14.71	0.72	3.7	Down	-1.61	6.96691e-05	0.00632028	181637201	181638000	-1.61	6.96691e-05	0.00510701	Dnah14	NM_001377039	+	181576592	181814741	Genebody	61008.5
chr1	182076321	182077200	880	32.28;28.29;25.09	50.98;55.24;41.64	28.55	49.29	3.66	4.46	Down	-0.79	4.22426e-05	0.0054226	182076321	182077120	-0.88	2.99643e-05	0.00324033						OtherIntergenic	NA
chr17	18914801	18916000	1200	2.39;8.08;6.60	19.54;17.31;17.19	5.69	18.01	0.48	2.27	Down	-1.66	7.02043e-06	0.00270641	18915041	18915840	-1.8	4.277e-06	0.00111589	Vmn2r97	NM_001104549	+	18914321	18948071	Promoter3k	1079.5
chr1	182970001	182970800	800	14.35;21.55;15.85	3.40;7.42;8.59	17.25	6.47	2.91	1.11	Up	1.41	9.42941e-05	0.00691315	182970001	182970800	1.41	9.42941e-05	0.00599801	Tlr5	NM_016928	+	182954787	182976044	Genebody	15613.5
chr17	25576001	25576800	800	5.98;5.39;3.96	12.75;23.08;11.90	5.11	15.91	0.72	2.33	Down	-1.64	2.91834e-05	0.00484403	25576001	25576800	-1.64	2.91834e-05	0.00318243	Lmf1	NM_029624	+	25579173	25662826	Promoter3k	-2772.5
chr1	184339681	184340880	1200	16.74;30.98;27.73	8.50;10.72;9.91	25.15	9.71	3.1	1.65	Up	1.37	4.0305e-06	0.00201343	184340001	184340800	1.78	3.81096e-07	0.000283059						OtherIntergenic	NA
chr1	185050881	185051680	800	11.96;16.16;18.49	7.65;3.30;1.32	15.54	4.09	2.69	1.12	Up	1.93	3.80684e-06	0.00195356	185050881	185051680	1.93	3.80684e-06	0.00104943						OtherIntergenic	NA
chr1	185248001	185248800	800	15.54;10.78;13.21	33.14;25.56;24.46	13.18	27.72	1.69	3.89	Down	-1.07	6.82612e-05	0.00628666	185248001	185248800	-1.07	6.82612e-05	0.00504559	Rab3gap2	NM_001163754	+	185204167	185286746	Genebody	44233.5
chr1	185692241	185693040	800	13.15;8.08;13.21	25.49;28.03;22.47	11.48	25.33	1.19	3.09	Down	-1.14	6.24306e-05	0.00616621	185692241	185693040	-1.14	6.24306e-05	0.004821	Mir297c	NR_030555	+	185537335	185988795	Genebody	155306
chr1	185757201	185758480	1280	22.72;17.51;7.92	32.29;28.86;32.39	16.05	31.18	1.56	2.68	Down	-0.96	0.000119945	0.00821267	185757441	185758240	-1.09	3.03864e-05	0.00326632	Mir297c	NR_030555	+	185537335	185988795	Genebody	220506
chr1	186819521	186820400	880	13.15;21.55;26.41	7.65;9.89;6.61	20.37	8.05	4.48	3.33	Up	1.34	4.68462e-05	0.00564641	186819601	186820400	1.39	4.95758e-05	0.00425305						OtherIntergenic	NA
chr1	187224801	187225600	800	8.37;16.16;14.53	28.04;29.68;25.12	13.02	27.61	1.57	3.37	Down	-1.08	6.08166e-05	0.00612261	187224801	187225600	-1.08	6.08166e-05	0.00474832	Gpatch2	NM_001357648	+	187215510	187234341	Genebody	9690.5
chr1	187417041	187418080	1040	3.59;5.39;6.60	21.24;15.66;11.90	5.19	16.27	0.6	1.95	Down	-1.65	2.20583e-05	0.00435502	187417201	187418000	-1.92	5.69429e-06	0.00133135						OtherIntergenic	NA
chr1	188713761	188714640	880	13.15;26.94;38.30	11.05;9.89;12.56	26.13	11.17	5.43	3.2	Up	1.23	1.6716e-05	0.00392759	188713761	188714560	1.2	4.43836e-05	0.0040206	Ush2a	NM_021408	+	188262837	188965039	Genebody	451364
chr1	189452641	189453760	1120	28.69;36.37;39.62	14.44;17.31;18.51	34.9	16.76	4.37	2.19	Up	1.06	9.92053e-06	0.00315866	189452961	189453760	1.26	5.015e-06	0.00123312						OtherIntergenic	NA
chr1	189620081	189620880	800	10.76;21.55;14.53	3.40;4.95;6.61	15.61	4.99	3.3	1.6	Up	1.65	3.23633e-05	0.00501496	189620081	189620880	1.65	3.23633e-05	0.00338669						OtherIntergenic	NA
chr1	189821521	189822560	1040	16.74;17.51;33.02	6.80;5.77;10.58	22.42	7.71	6.11	1.8	Up	1.54	2.12174e-06	0.00136546	189821761	189822560	1.57	1.95306e-06	0.00073569	Ptpn14	NM_008976	+	189728267	189876693	Genebody	93773.5
chr1	190751681	190752480	800	14.35;1.35;6.60	14.44;17.31;24.46	7.43	18.74	1.19	2.66	Down	-1.33	9.95362e-05	0.00702964	190751681	190752480	-1.33	9.95362e-05	0.00618802						OtherIntergenic	NA
chr1	190893841	190894640	800	10.76;17.51;15.85	7.65;4.95;1.32	14.71	4.64	2.49	0.92	Up	1.66	4.81349e-05	0.00568003	190893841	190894640	1.66	4.81349e-05	0.00419062	Rps6kc1	NM_178775	-	190772878	190911770	Genebody	17529.5
chr1	191010161	191011040	880	5.98;13.47;18.49	31.44;22.26;29.74	12.65	27.81	1.83	2.54	Down	-1.14	2.89877e-05	0.00482488	191010241	191011040	-1.18	1.8399e-05	0.00247119	Flvcr1	NM_001081259	-	191005831	191026190	Genebody	15589.5
chr1	191049441	191050320	880	4.78;2.69;10.57	16.99;18.96;15.86	6.01	17.27	0.84	3.33	Down	-1.52	3.66808e-05	0.0051899	191049521	191050320	-1.69	1.28428e-05	0.00206879	Tatdn3	NM_001357166	-	191045829	191062910	Genebody	13029.5
chr1	191141041	191142080	1040	32.28;35.02;46.22	64.58;56.06;57.51	37.84	59.38	2.72	4.65	Down	-0.65	0.000145178	0.00972283	191141121	191141920	-0.73	3.93308e-05	0.0037476						OtherIntergenic	NA
chr9	65627681	65628480	800	5.98;5.39;2.64	18.69;10.72;13.88	4.67	14.43	1.02	2.21	Down	-1.63	7.43423e-05	0.00647558	65627681	65628480	-1.63	7.43423e-05	0.00530825	Rbpms2	NM_028030	+	65630581	65660518	Promoter3k	-2500.5
chr4	118459441	118460240	800	5.98;2.69;7.92	20.39;16.49;13.88	5.53	16.92	0.89	5.82	Down	-1.61	2.029e-05	0.0042269	118459441	118460240	-1.61	2.029e-05	0.00260392	Mpl	NM_001122949	-	118442414	118457513	Promoter3k	-2327.5
chr1	191358081	191358960	880	13.15;29.64;26.41	4.25;10.72;11.90	23.07	8.95	3.12	1.87	Up	1.37	1.10843e-05	0.00329618	191358161	191358960	1.48	1.31493e-05	0.00209089	Ppp2r5a	NM_144880	-	191351980	191397041	Genebody	38520.5
chr1	191497601	191498400	800	3.59;10.78;9.24	22.09;14.84;22.47	7.87	19.8	0.85	3.73	Down	-1.33	6.48821e-05	0.00622328	191497601	191498400	-1.33	6.48821e-05	0.00492465						OtherIntergenic	NA
chr1	191522641	191523440	800	11.96;14.82;15.85	3.40;4.95;5.29	14.21	4.54	3.47	1.65	Up	1.64	7.49549e-05	0.00649231	191522641	191523440	1.64	7.49549e-05	0.0053308						OtherIntergenic	NA
chr1	191534081	191535280	1200	20.33;18.86;27.73	41.63;46.99;34.37	22.31	41	2.8	5.49	Down	-0.88	4.13266e-05	0.0053995	191534481	191535280	-1.03	1.73901e-05	0.00240138						OtherIntergenic	NA
chr1	191866641	191867440	800	13.15;14.82;15.85	4.25;4.95;4.63	14.61	4.61	2.76	0.82	Up	1.66	5.11755e-05	0.00580415	191866641	191867440	1.66	5.11755e-05	0.00433569						OtherIntergenic	NA
chr1	192504881	192505680	800	14.35;18.86;25.09	5.10;5.77;10.58	19.43	7.15	4.35	2.63	Up	1.44	2.58987e-05	0.00460569	192504881	192505680	1.44	2.58987e-05	0.00297146	Kcnh1	NM_010600	+	192190776	192510159	Genebody	314504
chr1	192513041	192514240	1200	10.76;6.74;13.21	18.69;28.03;27.10	10.23	24.61	0.96	2.79	Down	-1.27	1.8553e-05	0.0040819	192513361	192514160	-1.28	2.0472e-05	0.00262046	Hhat	NM_144881	-	192512827	192771219	Genebody	257578
chr1	193145201	193146240	1040	13.15;6.74;13.21	24.64;20.61;27.76	11.03	24.34	1.32	3.5	Down	-1.14	8.72388e-05	0.00676581	193145281	193146080	-1.22	4.28281e-05	0.00394436						OtherIntergenic	NA
chr1	193227041	193228560	1520	34.67;56.58;56.79	22.94;31.33;27.10	49.35	27.12	2.05	1.32	Up	0.86	9.26823e-06	0.00304936	193227681	193228480	0.97	3.07873e-06	0.000927947	Hsd11b1	NM_001044751	-	193221640	193242360	Genebody	14559.5
chr1	195055681	195056960	1280	20.33;49.84;31.70	11.05;16.49;17.19	33.95	14.91	4.28	3.12	Up	1.19	1.72642e-06	0.00121601	195055841	195056640	1.41	7.08131e-07	0.000410688	Cd46	NR_132621	-	195041237	195092248	Genebody	35927.5
chr1	195241041	195242560	1520	102.82;171.08;99.05	66.27;79.97;87.91	124.32	78.05	1.59	1.18	Up	0.67	1.53166e-08	3.64592e-05	195241201	195242000	0.66	2.97691e-08	5.35762e-05						Subtelomere	NA
chr1	195356401	195358080	1680	51.41;63.31;55.47	17.84;23.08;29.08	56.73	23.34	6.81	2.47	Up	1.28	5.23682e-11	2.1782e-07	195357201	195358000	1.49	2.82681e-07	0.000234754						Subtelomere	NA
chr1	195370961	195372560	1600	90.87;141.44;145.27	65.42;84.92;54.20	125.86	68.18	2.58	1.58	Up	0.88	4.95604e-13	2.79763e-09	195371681	195372480	0.96	6.17284e-14	5.18969e-10						Subtelomere	NA
chr10	4183361	4184240	880	11.96;22.90;17.17	5.10;2.47;7.93	17.34	5.17	2.25	0.59	Up	1.75	4.96746e-06	0.00225122	4183441	4184240	1.84	3.83782e-06	0.00105239						OtherIntergenic	NA
chr10	4313681	4314640	960	20.33;26.94;17.17	45.88;37.92;29.08	21.48	37.63	2.87	4.17	Down	-0.81	0.000250236	0.0159817	4313841	4314640	-0.96	4.02036e-05	0.00380143	Akap12	NM_031185	+	4266328	4359471	Genebody	47832.5
chr10	4382081	4382960	880	9.56;18.86;10.57	28.04;23.91;27.76	13	26.57	2.38	3.3	Down	-1.03	0.000159444	0.0105603	4382161	4382960	-1.13	4.55355e-05	0.00407347	Zbtb2	NM_001359811	-	4367073	4387475	Genebody	4954.5
chr10	4423841	4425280	1440	7.17;12.12;15.85	26.34;19.79;30.41	11.72	25.51	0.87	2.41	Down	-1.12	7.3849e-05	0.00645739	4424401	4425200	-1.48	2.72481e-06	0.000874648	Gm5512	NR_002891	-	4403170	4429166	Genebody	4605.5
chr10	5002721	5004080	1360	7.17;6.74;9.24	17.84;24.73;12.56	7.72	18.38	0.54	1.32	Down	-1.25	0.000244374	0.0156276	5003201	5004000	-1.77	4.21631e-06	0.00110848	Esr1	NM_001302531	+	4710157	5005633	Genebody	293244
chr10	5217281	5218720	1440	21.52;13.47;30.38	48.43;51.94;34.37	21.79	44.91	1.82	4.53	Down	-1.04	7.20876e-07	0.000713045	5217601	5218400	-1.37	6.81947e-09	1.77411e-05	Syne1	NM_001347711	-	5020195	5488314	Genebody	270314
chr10	5855201	5856160	960	8.37;13.47;14.53	20.39;31.33;29.74	12.12	27.16	1.64	4.28	Down	-1.16	2.57425e-05	0.00459549	5855361	5856160	-1.41	1.2166e-05	0.00199753	Rgs17	NM_019958	-	5825663	5922400	Genebody	66719.5
chr10	6080481	6081280	800	17.93;30.98;30.38	15.29;12.37;7.93	26.43	11.86	6.2	2.4	Up	1.16	3.64374e-05	0.00516984	6080481	6081280	1.16	3.64374e-05	0.00359501						OtherIntergenic	NA
chr10	7162641	7163600	960	21.52;33.68;22.45	10.20;12.37;9.25	25.88	10.61	5.04	2.1	Up	1.29	8.625e-06	0.00297434	7162801	7163600	1.21	5.10042e-05	0.00432674	Cnksr3	NM_172546	-	7119061	7212237	Genebody	49116.5
chr10	7481761	7482640	880	10.76;43.11;22.45	11.90;8.24;13.22	25.44	11.12	3.56	1.93	Up	1.19	3.21693e-05	0.00500848	7481761	7482560	1.19	6.61579e-05	0.00497649						OtherIntergenic	NA
chr10	8319361	8320560	1200	26.30;33.68;27.73	11.05;12.37;18.51	29.24	13.97	6.2	2.3	Up	1.07	4.7845e-05	0.00567984	8319441	8320240	1.32	5.10788e-06	0.0012449	Ust	NM_177387	-	8204752	8518825	Genebody	198864
chr10	8636321	8637120	800	14.35;17.51;15.85	5.95;4.12;6.61	15.9	5.56	3.36	1.6	Up	1.52	7.85782e-05	0.0065512	8636321	8637120	1.52	7.85782e-05	0.00546263						OtherIntergenic	NA
chr10	8954001	8954880	880	3.59;4.04;9.24	12.75;16.49;19.17	5.62	16.13	1	2.79	Down	-1.52	6.72867e-05	0.00627738	8954001	8954800	-1.62	3.61224e-05	0.0035817						OtherIntergenic	NA
chr10	8960881	8962240	1360	19.13;8.08;17.17	28.89;28.86;39.00	14.79	32.25	1.56	3.26	Down	-1.12	8.15738e-06	0.00292557	8961041	8961840	-1.46	9.3929e-06	0.00173443						OtherIntergenic	NA
chr10	9515521	9516320	800	11.96;8.08;7.92	27.19;20.61;17.19	9.32	21.66	1.05	2.35	Down	-1.22	9.85315e-05	0.00700883	9515521	9516320	-1.22	9.85315e-05	0.00615266						OtherIntergenic	NA
chr10	10566401	10567760	1360	3.59;9.43;9.24	30.59;17.31;19.83	7.42	22.58	0.71	1.72	Down	-1.61	9.29725e-07	0.000833048	10566561	10567360	-1.75	6.78723e-07	0.000401486						OtherIntergenic	NA
chr10	10690321	10691120	800	7.17;6.74;2.64	20.39;15.66;12.56	5.52	16.21	1	2.59	Down	-1.55	4.90214e-05	0.00571397	10690321	10691120	-1.55	4.90214e-05	0.00422445	Grm1	NM_001114333	-	10686058	11082331	Genebody	391610
chr10	11354561	11355360	800	11.96;22.90;14.53	5.95;6.60;3.97	16.46	5.5	2.66	1.31	Up	1.58	3.43532e-05	0.00509278	11354561	11355360	1.58	3.43532e-05	0.00349243	Epm2a	NM_010146	+	11343444	11457477	Genebody	11516.5
chr10	12245601	12246960	1360	8.37;16.16;15.85	32.29;32.98;25.78	13.46	30.35	0.96	2.5	Down	-1.17	7.568e-06	0.00282117	12245761	12246560	-1.32	2.27652e-06	0.000801448						OtherIntergenic	NA
chr10	12261921	12262720	800	5.98;4.04;3.96	16.99;10.72;15.20	4.66	14.3	0.49	2.83	Down	-1.62	8.59032e-05	0.00674169	12261921	12262720	-1.62	8.59032e-05	0.00572123						OtherIntergenic	NA
chr10	12779841	12781200	1360	9.56;18.86;18.49	27.19;28.86;28.42	15.64	28.16	1.66	2.64	Down	-0.85	0.000968967	0.0601824	12780401	12781200	-1.1	6.61429e-05	0.00497649	Utrn	NM_011682	-	12382187	12861735	Genebody	81214.5
chr10	12865681	12866480	800	23.91;16.16;26.41	6.80;10.72;11.24	22.16	9.58	3.77	1.71	Up	1.21	8.83072e-05	0.00679513	12865681	12866480	1.21	8.83072e-05	0.00579827						OtherIntergenic	NA
chr10	14560721	14561920	1200	39.46;39.07;27.73	17.84;14.02;13.88	35.42	15.25	4.6	3.4	Up	1.22	6.44514e-07	0.000668103	14560881	14561680	1.33	1.11968e-05	0.00191761						OtherIntergenic	NA
chr10	14661041	14662480	1440	7.17;12.12;7.92	15.29;29.68;27.76	9.07	24.25	0.75	1.81	Down	-1.42	3.52382e-06	0.00186152	14661361	14662160	-1.78	6.49382e-08	9.23017e-05	Vta1	NM_025418	-	14655332	14705489	Genebody	43728.5
chr10	15386641	15387840	1200	14.35;45.80;27.73	8.50;16.49;15.20	29.29	13.4	3.01	2.72	Up	1.13	1.99263e-05	0.00420482	15387041	15387840	1.66	1.66673e-07	0.000171064						Genedesert	NA
chr10	15774161	15775120	960	3.59;5.39;1.32	13.59;12.37;12.56	3.43	12.84	0.36	2.09	Down	-1.9	3.0645e-05	0.00494654	15774321	15775120	-2.08	1.20133e-05	0.00198466						Genedesert	NA
chr10	15779681	15781040	1360	25.11;25.59;36.98	12.75;4.95;16.52	29.23	11.41	4.1	1.64	Up	1.36	8.38946e-07	0.00079233	15780001	15780800	1.68	1.36063e-06	0.000611076						Genedesert	NA
chr10	16079201	16080240	1040	21.52;16.16;15.85	5.95;9.07;5.95	17.84	6.99	2.07	1.11	Up	1.35	0.000124058	0.00844893	16079281	16080080	1.54	4.5518e-05	0.00407347						Genedesert	NA
chr10	16366481	16367440	960	9.56;8.08;15.85	28.04;21.44;25.12	11.17	24.86	1.19	2.34	Down	-1.16	6.24754e-05	0.00616621	16366481	16367280	-1.19	5.21745e-05	0.00437618						Genedesert	NA
chr10	18426801	18427600	800	10.76;29.64;18.49	42.48;34.63;35.03	19.63	37.38	2.17	5.58	Down	-0.93	4.01744e-05	0.00535765	18426801	18427600	-0.93	4.01744e-05	0.00380011	Nhsl1	NM_173390	+	18407674	18533891	Genebody	19526.5
chr10	20047201	20048560	1360	9.56;13.47;14.53	30.59;29.68;23.13	12.52	27.8	1.06	1.97	Down	-1.15	2.43743e-05	0.00452044	20047601	20048400	-1.35	8.02729e-06	0.00160402	Map3k5	NM_008580	+	19934525	20142750	Genebody	113356
chr10	20056001	20056800	800	10.76;14.82;17.17	5.10;4.95;2.64	14.25	4.23	3.74	1.21	Up	1.75	3.34828e-05	0.00506276	20056001	20056800	1.75	3.34828e-05	0.00345084	Map3k5	NM_008580	+	19934525	20142750	Genebody	121876
chr10	20479441	20480240	800	3.59;10.78;7.92	23.79;17.31;16.52	7.43	19.21	0.91	3.72	Down	-1.37	5.7501e-05	0.0060086	20479441	20480240	-1.37	5.7501e-05	0.00459662	Pde7b	NM_001347366	-	20397051	20548328	Genebody	68487.5
chr10	21111441	21112240	800	13.15;6.74;7.92	33.14;14.84;17.19	9.27	21.72	1.1	2.85	Down	-1.23	8.52478e-05	0.00673605	21111441	21112240	-1.23	8.52478e-05	0.0057045						OtherIntergenic	NA
chr10	21341681	21342480	800	11.96;17.51;15.85	1.70;4.95;7.93	15.11	4.86	3.11	1.29	Up	1.64	4.73085e-05	0.00566915	21341681	21342480	1.64	4.73085e-05	0.00416618	Hbs1l	NM_019702	+	21295978	21368889	Genebody	46102.5
chr10	21792641	21793520	880	20.33;16.16;11.89	30.59;32.98;31.73	16.13	31.76	2.02	4.34	Down	-0.98	7.79973e-05	0.00653807	21792721	21793520	-0.99	7.79608e-05	0.005438						OtherIntergenic	NA
chr10	22141681	22143520	1840	294.12;396.04;379.04	265.95;256.41;196.98	356.4	239.78	1.22	0.86	Up	0.57	1.11022e-16	9.74882e-13	22142241	22143040	0.6	2.22045e-16	2.30893e-12	E030030I06Rik	NM_001254744	-	22113049	22149270	Genebody	6669.5
chr10	52391601	52392400	800	2.39;5.39;6.60	14.44;14.02;15.20	4.79	14.55	0.56	2.43	Down	-1.6	8.38156e-05	0.00669177	52391601	52392400	-1.6	8.38156e-05	0.00564891	Nepn	NM_025684	+	52391607	52404604	Promoter1k	393.5
chr10	23603601	23604480	880	11.96;16.16;26.41	4.25;6.60;8.59	18.18	6.48	3.43	0.83	Up	1.49	3.12194e-05	0.00496341	23603601	23604400	1.51	3.09034e-05	0.00330456						OtherIntergenic	NA
chr10	23871601	23872720	1120	23.91;26.94;26.41	8.50;14.84;13.22	25.76	12.19	2.74	1.53	Up	1.08	0.000114072	0.00785687	23871921	23872720	1.51	4.35196e-05	0.00397147						OtherIntergenic	NA
chr10	24011201	24012000	800	5.98;8.08;2.64	17.84;14.84;15.20	5.57	15.96	0.71	1.6	Down	-1.52	7.40746e-05	0.00646416	24011201	24012000	-1.52	7.40746e-05	0.00529775						OtherIntergenic	NA
chr10	24735761	24736560	800	19.13;6.74;11.89	29.74;19.79;30.41	12.58	26.64	1.43	3.91	Down	-1.08	8.42835e-05	0.00670641	24735761	24736560	-1.08	8.42835e-05	0.00566877						OtherIntergenic	NA
chr10	24813681	24814640	960	15.54;6.74;6.60	22.94;23.08;19.83	9.63	21.95	0.89	2.1	Down	-1.19	0.000118228	0.00811403	24813761	24814560	-1.77	1.40132e-06	0.000617742	Enpp3	NM_134005	-	24773813	24836195	Genebody	22034.5
chr10	25681761	25682640	880	17.93;12.12;10.57	31.44;27.21;28.42	13.54	29.02	1.61	4.63	Down	-1.1	3.21447e-05	0.00500848	25681761	25682560	-1.1	3.21447e-05	0.00337633						OtherIntergenic	NA
chr10	25733201	25734000	800	13.15;8.08;10.57	19.54;22.26;31.07	10.6	24.29	1.21	3.22	Down	-1.2	4.72299e-05	0.00566488	25733201	25734000	-1.2	4.72299e-05	0.00416296						OtherIntergenic	NA
chr10	26224961	26225760	800	4.78;8.08;9.24	16.99;22.26;19.17	7.37	19.47	1.48	2.8	Down	-1.4	3.77855e-05	0.00525913	26224961	26225760	-1.4	3.77855e-05	0.00366948						OtherIntergenic	NA
chr10	26341361	26342320	960	5.98;6.74;11.89	23.79;14.84;19.83	8.2	19.49	0.92	2.28	Down	-1.25	0.000163105	0.0107775	26341441	26342240	-1.4	4.31092e-05	0.00395225	L3mbtl3	NM_001359254	-	26274467	26374072	Genebody	32231.5
chr10	26734161	26734960	800	14.35;20.21;15.85	11.05;3.30;3.97	16.8	6.1	3.54	1.52	Up	1.46	7.87545e-05	0.0065512	26734161	26734960	1.46	7.87545e-05	0.00546684						OtherIntergenic	NA
chr10	26938241	26939040	800	11.96;14.82;15.85	1.70;5.77;5.29	14.21	4.25	2.36	1.02	Up	1.74	3.75291e-05	0.00524638	26938241	26939040	1.74	3.75291e-05	0.00365526						OtherIntergenic	NA
chr10	27159841	27160880	1040	9.56;16.16;11.89	21.24;35.45;22.47	12.54	26.39	1.15	3.6	Down	-1.07	0.00010128	0.00711089	27159921	27160720	-1.31	1.16151e-05	0.00195303	Lama2	NM_008481	-	26981284	27616942	Genebody	456582
chr10	27823121	27824000	880	25.11;25.59;31.70	14.44;11.54;10.58	27.47	12.19	6.19	4.79	Up	1.17	2.06765e-05	0.00424424	27823201	27824000	1.22	3.32608e-05	0.00343692						OtherIntergenic	NA
chr10	29970241	29971680	1440	22.72;35.02;33.02	15.29;13.19;13.88	30.25	14.12	1.84	1.27	Up	1.1	2.20889e-05	0.00435502	29970881	29971680	1.16	1.96438e-05	0.00256162						OtherIntergenic	NA
chr10	30313681	30314480	800	13.15;17.51;21.13	40.78;28.86;35.69	17.26	35.11	1.94	4.31	Down	-1.02	1.60109e-05	0.00385533	30313681	30314480	-1.02	1.60109e-05	0.00229212						OtherIntergenic	NA
chr10	31672721	31673680	960	15.54;24.25;25.09	8.50;4.95;11.24	21.63	8.23	4.76	1.77	Up	1.39	1.52415e-05	0.00381457	31672801	31673600	1.55	7.00488e-06	0.00149122						OtherIntergenic	NA
chr10	32608721	32610000	1280	13.15;6.74;7.92	28.04;23.91;17.19	9.27	23.04	1.22	3.34	Down	-1.31	1.99893e-05	0.00421261	32609201	32610000	-1.76	6.52851e-06	0.00144198	Nkain2	NM_001025286	-	31950578	32889915	Genebody	280554
chr10	33508561	33509360	800	20.33;28.29;15.85	8.50;12.37;6.61	21.49	9.16	6.03	2.52	Up	1.23	9.11422e-05	0.00685872	33508561	33509360	1.23	9.11422e-05	0.00589862						OtherIntergenic	NA
chr10	33642321	33643120	800	19.13;30.98;19.81	7.65;9.07;14.54	23.31	10.42	3.36	2.66	Up	1.16	9.88911e-05	0.00701289	33642321	33643120	1.16	9.88911e-05	0.0061644	Gm15939	NR_152723	+	33624245	33662432	Genebody	18475.5
chr10	33808961	33809760	800	15.54;14.82;17.17	4.25;4.12;7.93	15.84	5.43	3.21	2.08	Up	1.54	6.49344e-05	0.00622328	33808961	33809760	1.54	6.49344e-05	0.00492672						OtherIntergenic	NA
chr10	34080401	34081360	960	8.37;8.08;10.57	23.79;18.14;21.15	9.01	21.03	0.91	2.29	Down	-1.22	0.000116555	0.00801113	34080561	34081360	-1.53	1.03439e-05	0.00183534	Trappc3l	NM_001162937	+	34037596	34109815	Genebody	43284.5
chr10	34434401	34435360	960	15.54;39.07;29.05	10.20;12.37;19.83	27.89	14.13	6.97	3.04	Up	0.98	0.000207236	0.0134154	34434401	34435200	1.25	2.52435e-05	0.00293808						OtherIntergenic	NA
chr10	34677761	34678640	880	2.39;6.74;5.28	20.39;14.02;10.58	4.8	14.99	0.48	2.16	Down	-1.64	4.81262e-05	0.00568003	34677761	34678560	-1.71	4.73921e-05	0.00416735						Genedesert	NA
chr10	34933681	34934480	800	8.37;12.12;10.57	33.99;22.26;15.20	10.35	23.82	1.26	3.55	Down	-1.2	5.25084e-05	0.00585775	34933681	34934480	-1.2	5.25084e-05	0.00439146						Genedesert	NA
chr10	35184401	35185200	800	11.96;20.21;19.81	6.80;6.60;5.95	17.32	6.45	2.74	1.79	Up	1.43	8.24758e-05	0.00666275	35184401	35185200	1.43	8.24758e-05	0.00560924						Genedesert	NA
chr10	36635921	36637280	1360	14.35;20.21;25.09	36.54;33.80;43.63	19.88	37.99	1.83	2.96	Down	-0.93	3.22028e-05	0.00500848	36636481	36637280	-1.27	1.36153e-06	0.000611076	Hs3st5	NM_001253356	+	36506806	36834394	Genebody	129794
chr10	36777281	36778320	1040	34.67;25.59;29.05	14.44;14.84;14.54	29.77	14.61	4.44	1.87	Up	1.03	6.80915e-05	0.00628642	36777521	36778320	1.19	3.82096e-05	0.00368841	Hs3st5	NM_001253356	+	36506806	36834394	Genebody	270994
chr10	37819681	37820560	880	25.11;39.07;39.62	14.44;19.79;18.51	34.6	17.58	1.65	1.26	Up	0.98	3.81674e-05	0.00527513	37819761	37820560	0.98	3.81674e-05	0.00368653						Genedesert	NA
chr10	37970001	37970800	800	13.15;21.55;19.81	8.50;4.95;6.61	18.17	6.68	2.06	1.5	Up	1.44	4.74257e-05	0.00567018	37970001	37970800	1.44	4.74257e-05	0.00416735						Genedesert	NA
chr10	38263601	38264800	1200	21.52;33.68;31.70	11.90;15.66;16.52	28.96	14.69	3.92	3.32	Up	0.98	0.000159861	0.0105862	38263761	38264560	1.5	5.97549e-06	0.00137277						Genedesert	NA
chr10	38580001	38580880	880	11.96;8.08;14.53	29.74;27.21;19.83	11.52	25.59	1	2.75	Down	-1.15	5.10531e-05	0.00579379	38580001	38580800	-1.15	5.10531e-05	0.00432996						Genedesert	NA
chr10	39350401	39351200	800	13.15;18.86;15.85	2.55;4.95;8.59	15.95	5.36	3.31	0.92	Up	1.57	4.84557e-05	0.00569511	39350401	39351200	1.57	4.84557e-05	0.00419981						OtherIntergenic	NA
chr17	33891441	33892560	1120	8.37;6.74;1.32	18.69;10.72;20.49	5.48	16.63	0.83	2.31	Down	-1.6	2.58869e-05	0.00460569	33891521	33892320	-1.7	1.36915e-05	0.00212161	Kifc1	NM_001195298	-	33875665	33890633	Promoter3k	-1367.5
chr10	39501281	39502080	800	45.43;30.98;30.38	45.03;63.48;64.12	35.6	57.54	4.94	14.55	Down	-0.69	7.57828e-05	0.00650312	39501281	39502080	-0.69	7.57828e-05	0.00536073	Fyn	NM_008054	+	39369798	39565374	Genebody	131882
chr10	40810561	40811680	1120	21.52;36.37;31.70	56.08;45.35;50.24	29.86	50.55	3	5.59	Down	-0.76	5.84846e-05	0.00604493	40810641	40811440	-0.91	4.4316e-06	0.00114005	Mettl24	NM_177793	+	40683281	40811083	Genebody	127840
chr10	40815521	40816720	1200	11.96;9.43;10.57	23.79;21.44;23.13	10.65	22.79	1.15	2.78	Down	-1.1	0.000235726	0.015121	40815761	40816560	-1.62	8.00745e-06	0.00160175						OtherIntergenic	NA
chr2	28498881	28500000	1120	2.39;8.08;2.64	15.29;12.37;11.90	4.37	13.19	0.29	1.12	Down	-1.59	0.000192963	0.0125453	28498961	28499760	-2.34	7.60006e-06	0.00155643	Gbgt1	NM_139197	+	28496890	28505415	Promoter3k	2550.5
chr10	42065441	42066400	960	23.91;25.59;21.13	47.58;38.75;40.32	23.55	42.22	2.88	3.08	Down	-0.84	5.93201e-05	0.00606937	42065441	42066240	-0.89	3.8258e-05	0.00369076						OtherIntergenic	NA
chr10	42331121	42331920	800	13.15;9.43;9.24	29.74;23.08;19.83	10.61	24.22	1.36	4.03	Down	-1.19	5.16406e-05	0.00583679	42331121	42331920	-1.19	5.16406e-05	0.00435641	Afg1l	NM_145743	-	42312584	42478565	Genebody	147044
chr10	42405521	42406960	1440	10.76;16.16;23.77	32.29;30.50;35.03	16.9	32.61	1.19	2.92	Down	-0.95	9.59132e-05	0.00694765	42406161	42406960	-1.6	5.88271e-06	0.00135619	Afg1l	NM_145743	-	42312584	42478565	Genebody	72324.5
chr10	42425201	42426240	1040	19.13;28.29;21.13	5.10;9.89;11.90	22.85	8.96	2.55	2.09	Up	1.35	1.44282e-05	0.00373805	42425441	42426240	1.47	1.98584e-05	0.0025736	Afg1l	NM_145743	-	42312584	42478565	Genebody	52844.5
chr10	42664241	42665040	800	16.74;18.86;23.77	6.80;9.89;7.27	19.79	7.99	3.23	2.77	Up	1.31	8.10268e-05	0.00661647	42664241	42665040	1.31	8.10268e-05	0.00554938						OtherIntergenic	NA
chr10	42684801	42686080	1280	37.06;32.33;27.73	58.63;47.82;53.54	32.38	53.33	3	4.51	Down	-0.72	8.14614e-05	0.00663415	42685121	42685920	-0.9	1.08816e-05	0.00188671	Ostm1	NM_172416	+	42678915	42702462	Genebody	6525.5
chr10	42722561	42723920	1360	13.15;21.55;17.17	39.08;38.75;34.37	17.29	37.4	1.39	2.54	Down	-1.11	1.88073e-06	0.00128352	42722801	42723600	-1.63	1.59903e-09	5.447e-06						OtherIntergenic	NA
chr10	43379761	43380560	800	13.15;20.21;13.21	32.29;32.15;29.74	15.52	31.4	2.07	3.42	Down	-1.02	5.03611e-05	0.00576139	43379761	43380560	-1.02	5.03611e-05	0.00428969	Pdss2	NM_027772	+	43221485	43440248	Genebody	158676
chr10	43524561	43525360	800	19.13;5.39;9.24	31.44;24.73;22.47	11.25	26.22	1.42	3.63	Down	-1.22	1.76254e-05	0.00399152	43524561	43525360	-1.22	1.76254e-05	0.00241286	Mtres1	NM_026411	-	43525118	43541018	Genebody	16057.5
chr10	43650801	43651600	800	3.59;8.08;11.89	23.79;15.66;19.83	7.85	19.76	1.15	2.42	Down	-1.33	6.57998e-05	0.00625309	43650801	43651600	-1.33	6.57998e-05	0.00496355						OtherIntergenic	NA
chr10	43772721	43773520	800	25.11;33.68;25.09	16.99;7.42;13.22	27.96	12.54	5.62	2.48	Up	1.16	2.15046e-05	0.00432437	43772721	43773520	1.16	2.15046e-05	0.00269245						OtherIntergenic	NA
chr10	43777681	43778560	880	13.15;37.72;42.26	17.84;11.54;15.86	31.04	15.08	3.97	2.02	Up	1.04	3.90758e-05	0.00530238	43777761	43778560	1.05	4.19823e-05	0.00389048						OtherIntergenic	NA
chr2	84657601	84658480	880	4.78;4.04;5.28	15.29;13.19;13.88	4.7	14.12	0.59	2.4	Down	-1.59	0.000119506	0.00818691	84657681	84658480	-1.82	3.18249e-05	0.00335433	Ctnnd1	NM_001355064	-	84600780	84658977	Promoter1k	936.5
chr10	43998801	43999760	960	15.54;14.82;17.17	6.80;3.30;5.29	15.84	5.13	3.24	1.07	Up	1.63	3.31535e-05	0.00504248	43998881	43999680	1.79	1.56453e-05	0.00226678	Crybg1	NM_172393	-	43950306	44004846	Genebody	5565.5
chr10	44715521	44716320	800	5.98;8.08;13.21	19.54;22.26;22.47	9.09	21.43	1.32	3.9	Down	-1.24	8.70412e-05	0.00676352	44715521	44716320	-1.24	8.70412e-05	0.00575724						OtherIntergenic	NA
chr6	114644401	114645200	800	8.37;4.04;7.92	22.09;15.66;23.13	6.78	20.3	1.11	2.92	Down	-1.58	4.16234e-06	0.00205077	114644401	114645200	-1.58	4.16234e-06	0.0011031	Atg7	NM_001253717	+	114643096	114860614	Promoter3k	1704.5
chr10	46364081	46365120	1040	13.15;21.55;25.09	7.65;4.95;7.93	19.93	6.84	3.19	1.5	Up	1.54	7.5428e-06	0.00281491	46364081	46364880	1.68	6.586e-06	0.00144819						Genedesert	NA
chr10	46586081	46586960	880	14.35;32.33;33.02	8.50;9.89;18.51	26.56	12.3	9.53	3.56	Up	1.11	6.06571e-05	0.00612059	46586081	46586880	1.19	2.24345e-05	0.00275905						Genedesert	NA
chr10	47454801	47455600	800	15.54;17.51;14.53	2.55;7.42;5.95	15.86	5.31	2.98	1	Up	1.58	4.81607e-05	0.00568003	47454801	47455600	1.58	4.81607e-05	0.00419062						Genedesert	NA
chr10	47670881	47671760	880	23.91;26.94;31.70	10.20;14.02;13.22	27.52	12.48	3.46	2.43	Up	1.14	3.04268e-05	0.00493955	47670961	47671760	1.42	5.81108e-06	0.00134611						Genedesert	NA
chr10	47875361	47876160	800	13.15;18.86;29.05	6.80;5.77;11.24	20.36	7.94	7.25	1.9	Up	1.36	3.88065e-05	0.00529662	47875361	47876160	1.36	3.88065e-05	0.00372131						Genedesert	NA
chr10	48144401	48145760	1360	4.78;6.74;11.89	21.24;19.79;14.54	7.8	18.52	0.59	1.52	Down	-1.25	0.000239804	0.0153652	48144961	48145760	-1.65	9.65714e-06	0.00176419						Genedesert	NA
chr10	48420481	48421440	960	13.15;30.98;31.70	11.05;9.89;13.22	25.28	11.39	1.23	0.69	Up	1.15	5.73131e-05	0.00600392	48420641	48421440	1.45	7.88132e-06	0.00158742						Genedesert	NA
chr10	50422481	50423280	800	14.35;25.59;25.09	7.65;10.72;8.59	21.68	8.99	3.11	3.12	Up	1.27	5.56687e-05	0.0059623	50422481	50423280	1.27	5.56687e-05	0.00453084						OtherIntergenic	NA
chr10	50476641	50478080	1440	7.17;5.39;10.57	17.84;18.14;22.47	7.71	19.49	0.61	1.3	Down	-1.34	6.98146e-05	0.00632058	50476801	50477600	-1.87	5.00451e-06	0.00123132						OtherIntergenic	NA
chr18	59063441	59064240	800	3.59;4.04;7.92	20.39;14.02;11.90	5.18	15.44	0.6	2.49	Down	-1.57	6.3626e-05	0.00619181	59063441	59064240	-1.57	6.3626e-05	0.00486743	Minar2	NM_173759	+	59062380	59076960	Promoter3k	1460.5
chr10	52174801	52176160	1360	19.13;32.33;30.38	47.58;56.06;42.96	27.28	48.87	2.51	5.07	Down	-0.84	1.59494e-05	0.00384521	52175041	52175840	-0.94	3.42382e-06	0.000987517	Ros1	NM_011282	-	52045925	52195244	Genebody	19763.5
chr10	52356561	52357680	1120	11.96;17.51;19.81	2.55;4.95;4.63	16.43	4.04	1.67	0.57	Up	2.02	9.10451e-07	0.000823596	52356641	52357440	2.11	1.3119e-06	0.000599179	Gopc	NM_053187	-	52337023	52382124	Genebody	25003.5
chr1	153410961	153412000	1040	3.59;6.74;7.92	22.09;19.79;11.24	6.08	17.71	0.72	2.12	Down	-1.54	2.46639e-05	0.00453494	153410961	153411760	-1.59	5.31727e-05	0.00441517	E330020D12Rik	NR_033736	-	153404185	153414233	Promoter3k	2752.5
chr10	52944161	52945680	1520	8.37;6.74;14.53	25.49;20.61;30.41	9.88	25.5	0.8	2.24	Down	-1.37	3.6631e-06	0.00191461	52944241	52945040	-1.92	7.42423e-09	1.88053e-05	Slc35f1	NM_178675	+	52690500	53111622	Genebody	254420
chr10	53298241	53299360	1120	17.93;14.82;27.73	50.13;30.50;35.69	20.16	38.78	1.67	4.29	Down	-0.94	2.27723e-05	0.00440491	53298321	53299120	-1.17	2.218e-06	0.000790303	Cep85l	NM_001204983	-	53273442	53379883	Genebody	81082.5
chr10	53514561	53515760	1200	29.89;25.59;26.41	49.28;32.98;47.59	27.3	43.28	2.15	3.84	Down	-0.66	0.000934043	0.0580315	53514641	53515440	-0.94	2.7456e-05	0.00306991	Gm20597	NR_037973	-	53498442	53518989	Genebody	3828.5
chr10	55111441	55112800	1360	22.72;28.29;26.41	46.73;41.22;44.95	25.81	44.3	1.13	2.8	Down	-0.78	0.000118818	0.00814839	55111681	55112480	-0.89	2.50925e-05	0.00293608						Genedesert	NA
chr10	55689681	55690480	800	8.37;6.74;9.24	22.94;20.61;15.86	8.12	19.81	1.3	3.84	Down	-1.29	9.97148e-05	0.00702964	55689681	55690480	-1.29	9.97148e-05	0.00619154						Genedesert	NA
chr10	56254241	56255040	800	15.54;36.37;38.30	16.14;14.84;9.91	30.07	13.63	1.91	0.84	Up	1.14	1.29839e-05	0.00356781	56254241	56255040	1.14	1.29839e-05	0.00207881						OtherIntergenic	NA
chr10	56293361	56294640	1280	3.59;5.39;6.60	20.39;14.84;12.56	5.19	15.93	0.61	2.03	Down	-1.62	3.42736e-05	0.00509278	56293841	56294640	-1.92	6.66473e-06	0.00145785						OtherIntergenic	NA
chr10	56385761	56387120	1360	17.93;17.51;22.45	35.69;45.35;33.71	19.3	38.25	1.44	5.25	Down	-0.99	1.25974e-05	0.00350964	56385921	56386720	-1.36	9.95118e-08	0.000126435	Gja1	NM_010288	+	56377299	56390419	Genebody	9141.5
chr10	56389441	56390240	800	16.74;10.78;13.21	24.64;28.86;30.41	13.57	27.97	1.48	3.2	Down	-1.04	9.28947e-05	0.00688681	56389441	56390240	-1.04	9.28947e-05	0.00595115	Gja1	NM_010288	+	56377299	56390419	Genebody	12541.5
chr10	56393441	56394880	1440	15.54;17.51;21.13	39.93;40.40;31.73	18.06	37.35	0.96	2.93	Down	-1.05	5.73174e-06	0.00242579	56393841	56394640	-1.16	1.1719e-06	0.000555617						OtherIntergenic	NA
chr10	56535601	56536720	1120	1.20;4.04;7.92	12.75;19.79;13.88	4.39	15.47	0.36	2.02	Down	-1.82	9.20885e-06	0.00304083	56535921	56536720	-1.95	1.3904e-05	0.00213528						OtherIntergenic	NA
chr10	56832401	56833760	1360	20.33;41.76;46.22	55.23;64.31;60.15	36.1	59.9	2.14	5.41	Down	-0.73	2.35734e-05	0.00447473	56832721	56833520	-0.82	4.72146e-06	0.00118756						OtherIntergenic	NA
chr10	57007441	57008400	960	23.91;13.47;6.60	32.29;30.50;30.41	14.66	31.07	1.98	4.62	Down	-1.08	2.14837e-05	0.00432437	57007521	57008320	-1.09	2.33247e-05	0.00282695						OtherIntergenic	NA
chr10	57437521	57438400	880	20.33;21.55;19.81	8.50;6.60;4.63	20.56	6.57	1.19	0.38	Up	1.65	1.87885e-06	0.00128352	57437521	57438320	1.61	5.677e-06	0.00132958						OtherIntergenic	NA
chr10	57504721	57505600	880	26.30;9.43;23.77	35.69;36.28;41.64	19.84	37.87	1.53	2.43	Down	-0.93	3.37587e-05	0.00507715	57504721	57505520	-1.12	2.91733e-06	0.000899363	Hsf2	NM_008297	+	57486384	57513143	Genebody	18776.5
chr10	58223521	58226080	2560	402.92;507.85;493.93	354.31;359.46;347.68	468.24	353.82	2.52	2.39	Up	0.4	4.41802e-12	2.23814e-08	58223921	58224720	0.55	6e-08	8.7136e-05						OtherIntergenic	NA
chr10	58227361	58228560	1200	83.69;144.14;128.11	80.72;76.67;90.56	118.65	82.65	1.86	1.84	Up	0.52	1.05199e-05	0.00323564	58227681	58228480	0.59	7.77472e-06	0.00157545						OtherIntergenic	NA
chr17	4635281	4636240	960	5.98;6.74;7.92	24.64;18.14;17.19	6.88	19.99	0.88	2.81	Down	-1.54	7.61246e-06	0.00282708	4635281	4636080	-2.37	2.15491e-08	4.30049e-05	4930517M08Rik	NR_130984	+	4634979	4637477	Promoter1k	781.5
chr10	58239201	58240240	1040	64.56;78.13;75.28	38.24;52.77;41.64	72.66	44.21	1.79	1.35	Up	0.72	4.64879e-06	0.00216875	58239441	58240240	0.9	1.03912e-07	0.00012912						OtherIntergenic	NA
chr10	58485441	58486880	1440	5.98;6.74;9.24	20.39;15.66;21.15	7.32	19.07	0.59	2.26	Down	-1.38	5.51995e-05	0.00595602	58485761	58486560	-1.77	3.47e-06	0.000994654	Ranbp2	NM_011240	+	58446851	58494154	Genebody	39309.5
chr10	59504881	59505760	880	21.52;16.16;31.70	8.50;4.95;13.22	23.13	8.89	4.06	1.14	Up	1.38	9.14334e-06	0.00303423	59504961	59505760	1.36	1.69828e-05	0.00237377	Mcu	NM_001033259	-	59446983	59616692	Genebody	111372
chr10	59828481	59829360	880	17.93;16.16;14.53	5.10;7.42;2.64	16.21	5.05	2.62	1.1	Up	1.68	1.72976e-05	0.00397492	59828561	59829360	1.85	4.35143e-06	0.00113121	Micu1	NM_001291443	+	59702562	59864134	Genebody	126358
chr10	59904401	59905200	800	3.59;6.74;7.92	12.75;20.61;17.19	6.08	16.85	0.92	2.19	Down	-1.47	7.13103e-05	0.00637286	59904401	59905200	-1.47	7.13103e-05	0.0051845						OtherIntergenic	NA
chr10	59989361	59990240	880	17.93;10.78;7.92	30.59;28.03;25.12	12.21	27.91	1.69	3.85	Down	-1.19	1.35368e-05	0.00365117	59989361	59990160	-1.35	4.16227e-06	0.0011031	Anapc16	NM_025514	-	59987408	60003135	Genebody	13334.5
chr10	60249441	60250320	880	15.54;18.86;19.81	39.93;32.98;28.42	18.07	33.78	2.03	4.51	Down	-0.9	0.000139952	0.00941131	60249441	60250240	-1.14	7.44863e-06	0.00154268						OtherIntergenic	NA
chr10	60273521	60274320	800	13.15;6.74;2.64	24.64;18.14;16.52	7.51	19.77	1.47	2.72	Down	-1.4	3.4848e-05	0.00511093	60273521	60274320	-1.4	3.4848e-05	0.00351453						OtherIntergenic	NA
chr10	60471121	60471920	800	10.76;17.51;14.53	4.25;3.30;4.63	14.27	4.06	3.41	1.13	Up	1.81	2.12035e-05	0.00430953	60471121	60471920	1.81	2.12035e-05	0.00267285	Cdh23	NM_001252635	-	60302749	60696490	Genebody	224970
chr10	60478961	60480000	1040	15.54;14.82;14.53	35.69;30.50;39.00	14.96	35.06	1.24	4.46	Down	-1.23	5.95361e-07	0.00062734	60479041	60479840	-1.68	3e-09	9.40372e-06	Cdh23	NM_001252635	-	60302749	60696490	Genebody	217010
chr10	61292241	61293040	800	13.15;9.43;5.28	31.44;15.66;17.85	9.29	21.65	1.16	2.52	Down	-1.22	9.46772e-05	0.00691514	61292241	61293040	-1.22	9.46772e-05	0.00600788						OtherIntergenic	NA
chr2	175870561	175871440	880	2.39;8.08;5.28	16.99;12.37;16.52	5.25	15.3	0.9	6.07	Down	-1.54	8.80575e-05	0.00678724	175870561	175871360	-1.54	8.80575e-05	0.00578952	Gm14391	NM_001099308	+	175869237	175881883	Promoter3k	1763.5
chr10	61458081	61459200	1120	13.15;10.78;13.21	28.04;26.38;26.44	12.38	26.95	1.1	2.29	Down	-1.12	4.62328e-05	0.00562456	61458241	61459040	-1.37	4.06013e-06	0.00108916						OtherIntergenic	NA
chr10	62290001	62290800	800	17.93;22.90;34.34	13.59;9.89;11.24	25.06	11.58	3.88	3.84	Up	1.11	9.45712e-05	0.00691509	62290001	62290800	1.11	9.45712e-05	0.00600404	Hk1	NM_001146100	-	62268854	62340421	Genebody	50020.5
chr10	62324321	62325120	800	11.96;1.35;1.32	14.44;12.37;17.19	4.87	14.67	0.92	2.71	Down	-1.59	8.67294e-05	0.00676081	62324321	62325120	-1.59	8.67294e-05	0.00574822	Hk1	NM_001146100	-	62268854	62340421	Genebody	15700.5
chr10	62478001	62478800	800	7.17;6.74;3.96	17.84;16.49;15.20	5.96	16.51	0.73	2.29	Down	-1.47	8.35578e-05	0.00668652	62478001	62478800	-1.47	8.35578e-05	0.0056382	Vps26a	NM_001113355	-	62454842	62486598	Genebody	8197.5
chr10	62914961	62915760	800	37.06;14.82;15.85	47.58;37.92;38.34	22.58	41.28	2.23	5.28	Down	-0.87	4.42474e-05	0.00552593	62914961	62915760	-0.87	4.42474e-05	0.00401471						OtherIntergenic	NA
chr10	62925601	62926560	960	23.91;13.47;17.17	37.39;28.03;38.34	18.18	34.58	1.63	3.83	Down	-0.93	8.04019e-05	0.00659158	62925601	62926400	-1.13	5.85682e-06	0.00135321	Slc25a16	NM_175194	+	62920632	62946494	Genebody	5448.5
chr10	62932881	62934160	1280	13.15;16.16;10.57	30.59;26.38;28.42	13.29	28.46	0.99	3.2	Down	-1.1	3.90262e-05	0.00530238	62933361	62934160	-1.44	3.98848e-06	0.00107873	Slc25a16	NM_175194	+	62920632	62946494	Genebody	12888.5
chr10	63094161	63095440	1280	9.56;22.90;9.24	32.29;26.38;29.08	13.9	29.25	1.43	4.87	Down	-1.07	4.28802e-05	0.00546211	63094401	63095200	-1.43	1.3637e-06	0.000611076						OtherIntergenic	NA
chr10	63154721	63155520	800	33.48;13.47;14.53	40.78;38.75;33.05	20.49	37.53	2.37	10.69	Down	-0.87	9.51836e-05	0.00692988	63154721	63155520	-0.87	9.51836e-05	0.00602521	Mypn	NM_182992	-	63115794	63203952	Genebody	48831.5
chr10	63365041	63366160	1120	9.56;28.29;29.05	34.84;39.57;43.63	22.3	39.35	2.54	5.14	Down	-0.82	0.000154229	0.0102493	63365121	63365920	-0.96	5.01156e-05	0.00428266						OtherIntergenic	NA
chr10	63410961	63412000	1040	19.13;20.21;25.09	40.78;37.10;40.32	21.48	39.4	4.31	2.95	Down	-0.88	6.09936e-05	0.00613125	63411121	63411920	-0.9	5.83003e-05	0.00463639						OtherIntergenic	NA
chr10	63445521	63446320	800	5.98;12.12;9.24	19.54;19.79;25.12	9.12	21.48	1.24	2.72	Down	-1.24	8.54982e-05	0.00673605	63445521	63446320	-1.24	8.54982e-05	0.0057084	Ctnna3	NM_177612	+	63430097	65003667	Genebody	15823.5
chr10	63536961	63537760	800	20.33;28.29;19.81	7.65;13.19;9.25	22.81	10.03	4.63	1.94	Up	1.19	9.0946e-05	0.00685872	63536961	63537760	1.19	9.0946e-05	0.00589222	Ctnna3	NM_001164376	+	63457510	65003667	Genebody	79850.5
chr10	63645201	63646320	1120	10.76;8.08;14.53	26.34;27.21;21.81	11.12	25.12	1.31	3.32	Down	-1.18	4.50808e-05	0.00556687	63645201	63646000	-1.46	1.02808e-05	0.00182826	Ctnna3	NM_001164376	+	63457510	65003667	Genebody	188250
chr10	63663041	63664240	1200	31.09;30.98;31.70	11.05;9.89;22.47	31.26	14.47	8.63	2.34	Up	1.11	1.36227e-05	0.0036537	63663041	63663840	1.23	3.00503e-05	0.00324077	Ctnna3	NM_001164376	+	63457510	65003667	Genebody	206130
chr10	63673521	63674320	800	2.39;8.08;9.24	25.49;13.19;15.20	6.57	17.96	1.24	3.93	Down	-1.45	4.90431e-05	0.00571397	63673521	63674320	-1.45	4.90431e-05	0.00422445	Ctnna3	NM_001164376	+	63457510	65003667	Genebody	216410
chr10	63760721	63761520	800	3.59;5.39;5.28	13.59;19.79;9.91	4.75	14.43	0.77	2.66	Down	-1.6	8.94874e-05	0.00683687	63760721	63761520	-1.6	8.94874e-05	0.00584468	Ctnna3	NM_001164376	+	63457510	65003667	Genebody	303610
chr10	63920401	63921760	1360	11.96;4.04;13.21	19.54;23.91;25.12	9.73	22.86	0.67	1.76	Down	-1.23	5.38432e-05	0.00591645	63920721	63921520	-1.32	2.61019e-05	0.0029855	Ctnna3	NM_001164519	+	63821054	65003667	Genebody	100026
chr10	66158561	66160000	1440	16.74;13.47;11.89	29.74;28.86;25.78	14.03	28.12	1.21	1.99	Down	-1	0.000147103	0.00983534	66159121	66159920	-1.35	2.2443e-06	0.000796542	4930407I19Rik	NR_131070	+	66145295	66179514	Genebody	13985.5
chr10	66335041	66335840	800	2.39;4.04;2.64	12.75;12.37;9.91	3.02	11.68	0.41	1.86	Down	-1.95	5.38929e-05	0.00591645	66335041	66335840	-1.95	5.38929e-05	0.0044421						Genedesert	NA
chr10	66971841	66972880	1040	53.80;12.12;15.85	53.53;39.57;44.29	27.26	45.8	2.27	4.13	Down	-0.75	0.0001585	0.0105067	66971841	66972640	-1.07	3.95352e-05	0.00375802						Genedesert	NA
chr10	67164721	67166160	1440	15.54;9.43;11.89	28.89;28.86;29.74	12.29	29.16	1.3	2.85	Down	-1.25	4.08078e-06	0.00203236	67164961	67165760	-1.56	2.24551e-07	0.000203976	Jmjd1c	NM_207221	+	67127087	67256326	Genebody	38353.5
chr10	67260801	67261600	800	8.37;6.74;6.60	26.34;14.84;16.52	7.24	19.23	0.76	2	Down	-1.41	3.88384e-05	0.00529732	67260801	67261600	-1.41	3.88384e-05	0.00372131						OtherIntergenic	NA
chr10	67430241	67431360	1120	9.56;5.39;13.21	22.09;26.38;17.85	9.39	22.11	1.04	2.38	Down	-1.24	6.81237e-05	0.00628666	67430481	67431280	-1.56	5.22291e-06	0.00125918						OtherIntergenic	NA
chr10	67557601	67558480	880	11.96;30.98;33.02	39.93;52.77;41.64	25.32	44.78	2.81	6.33	Down	-0.82	5.061e-05	0.00577246	67557681	67558480	-0.87	2.32846e-05	0.00282381						OtherIntergenic	NA
chr10	68242961	68244160	1200	35.87;37.72;38.30	11.90;17.31;22.47	37.3	17.23	3.43	2.63	Up	1.11	1.90526e-06	0.00128724	68243281	68244080	1.39	1.18521e-06	0.000557533	Arid5b	NM_023598	-	68095592	68278726	Genebody	35165.5
chr10	68316721	68317920	1200	19.13;43.11;33.02	13.59;14.84;17.19	31.75	15.21	3.29	2.64	Up	1.06	2.36827e-05	0.00448638	68317041	68317840	1.28	6.02733e-06	0.00137759						OtherIntergenic	NA
chr10	68351521	68352720	1200	29.89;20.21;26.41	45.88;36.28;52.22	25.5	44.79	2.51	3.28	Down	-0.81	6.05952e-05	0.00611784	68351601	68352400	-0.91	1.31326e-05	0.00208992						OtherIntergenic	NA
chr10	50593041	50594480	1440	2.39;8.08;10.57	25.49;20.61;14.54	7.01	20.21	0.44	1.74	Down	-1.53	7.6e-06	0.00282708	50593121	50593920	-1.58	1.16931e-05	0.00196197	Ascc3	NM_198007	+	50592668	50851202	Promoter3k	1092.5
chr10	70453201	70454000	800	3.59;14.82;21.13	22.94;30.50;29.74	13.18	27.73	1.81	4.05	Down	-1.07	6.77052e-05	0.0062827	70453201	70454000	-1.07	6.77052e-05	0.00503256	Fam13c	NM_024244	+	70440909	70558732	Genebody	12691.5
chr10	70484001	70485120	1120	20.33;12.12;18.49	28.89;37.92;33.05	16.98	33.29	2.07	4.95	Down	-0.97	5.81004e-05	0.00602749	70484241	70485040	-1.11	1.20132e-05	0.00198466	Fam13c	NM_024244	+	70440909	70558732	Genebody	43651.5
chr10	70928401	70929440	1040	23.91;14.82;9.24	33.99;30.50;28.42	15.99	30.97	1.76	4.01	Down	-0.95	0.00013377	0.00903255	70928481	70929280	-1.04	4.92349e-05	0.00423299	Bicc1	NM_001347189	-	70922829	71159690	Genebody	230770
chr10	70932961	70933760	800	15.54;16.16;26.41	5.10;13.19;2.64	19.37	6.98	3.9	2.12	Up	1.47	1.98465e-05	0.00419817	70932961	70933760	1.47	1.98465e-05	0.0025736	Bicc1	NM_001347189	-	70922829	71159690	Genebody	226330
chr10	70946481	70947360	880	11.96;17.51;19.81	1.70;5.77;7.93	16.43	5.13	3.59	2.4	Up	1.68	1.56379e-05	0.00382679	70946561	70947360	1.86	4.58556e-06	0.00116599	Bicc1	NM_001347189	-	70922829	71159690	Genebody	212770
chr10	71207361	71208160	800	3.59;5.39;9.24	16.14;13.19;21.15	6.07	16.83	0.8	3.43	Down	-1.47	7.16577e-05	0.0063787	71207361	71208160	-1.47	7.16577e-05	0.00519351						OtherIntergenic	NA
chr10	71322721	71324160	1440	8.37;26.94;22.45	39.08;32.15;37.68	19.25	36.31	1.54	3.12	Down	-0.92	6.48701e-05	0.00622328	71323121	71323920	-1.37	1.82719e-07	0.00018005						OtherIntergenic	NA
chr10	71427841	71428800	960	7.17;13.47;21.13	28.04;33.80;24.46	13.93	28.77	2.11	4.21	Down	-1.05	7.01857e-05	0.00633929	71428001	71428800	-1.39	3.43168e-06	0.000988342						OtherIntergenic	NA
chr10	71456161	71457360	1200	16.74;5.39;10.57	25.49;25.56;21.15	10.9	24.07	0.77	2.44	Down	-1.14	9.39752e-05	0.00691039	71456561	71457360	-1.34	2.17857e-05	0.00271244						OtherIntergenic	NA
chr10	71515441	71516320	880	13.15;32.33;39.62	10.20;14.02;14.54	28.37	12.92	5.22	2.77	Up	1.13	2.48823e-05	0.0045575	71515441	71516240	1.17	3.33454e-05	0.00344291						OtherIntergenic	NA
chr10	73424881	73426080	1200	7.17;8.08;22.45	35.69;26.38;30.41	12.57	30.82	1.04	2.34	Down	-1.29	1.084e-06	0.000909382	73425201	73426000	-1.58	8.18e-07	0.00044956						OtherIntergenic	NA
chr10	73582241	73583040	800	25.11;22.90;36.98	12.75;14.02;13.88	28.33	13.55	7.51	8.56	Up	1.06	6.34775e-05	0.00619181	73582241	73583040	1.06	6.34775e-05	0.00486445						OtherIntergenic	NA
chr10	75014401	75015360	960	13.15;25.59;18.49	6.80;6.60;9.25	19.08	7.55	4.28	2.75	Up	1.34	8.32096e-05	0.00668015	75014481	75015280	1.44	6.02235e-05	0.00472743	Gnaz	NM_001358848	+	74967230	75016906	Genebody	47650.5
chr10	75140481	75141360	880	13.15;20.21;27.73	11.90;2.47;8.59	20.36	7.65	5.09	1.39	Up	1.41	2.2726e-05	0.00440197	75140561	75141360	1.38	3.80582e-05	0.00368138	Bcr	NM_001081412	+	75060895	75184923	Genebody	80025.5
chr10	75206881	75207920	1040	13.15;10.78;10.57	34.84;17.31;25.12	11.5	25.76	1.26	3.74	Down	-1.16	4.16248e-05	0.0054029	75207121	75207920	-1.33	1.45515e-05	0.00218628						OtherIntergenic	NA
chr10	75330881	75331680	800	17.93;14.82;6.60	33.99;27.21;27.76	13.12	29.65	1.51	4.91	Down	-1.18	9.14547e-06	0.00303423	75330881	75331680	-1.18	9.14547e-06	0.00171214	Adora2a	NM_001331096	+	75324857	75334792	Genebody	6423.5
chr10	75403281	75404320	1040	7.17;6.74;11.89	28.04;16.49;15.86	8.6	20.13	1.24	2.28	Down	-1.23	0.000156939	0.0104137	75403281	75404080	-1.68	5.08456e-06	0.001244						OtherIntergenic	NA
chr7	127778721	127779520	800	8.37;2.69;5.28	18.69;14.02;14.54	5.45	15.75	1.31	4.08	Down	-1.53	7.52986e-05	0.00649361	127778721	127779520	-1.53	7.52986e-05	0.0053437	Setd1a	NM_178029	+	127777388	127800119	Promoter3k	1732.5
chr10	75879041	75880240	1200	23.91;24.25;21.13	40.78;42.87;39.66	23.1	41.11	2.87	4.82	Down	-0.83	8.88991e-05	0.00681133	75879121	75879920	-1.06	7.1866e-06	0.00150983						OtherIntergenic	NA
chr10	75990321	75991680	1360	5.98;12.12;9.24	20.39;19.79;24.46	9.12	21.55	0.77	2.73	Down	-1.24	7.98894e-05	0.00657937	75990801	75991600	-1.38	3.22568e-05	0.00338092	Gm5134	NM_198635	+	75954513	76009589	Genebody	36487.5
chr9	22071361	22072720	1360	11.96;6.74;2.64	24.64;18.14;17.85	7.11	20.21	0.89	2.43	Down	-1.51	9.37314e-06	0.00305841	22071841	22072640	-1.55	1.57453e-05	0.00227316	Gm16845	NR_040407	+	22071001	22086131	Promoter3k	1039.5
chr10	76066481	76067280	800	4.78;2.69;2.64	14.44;11.54;11.90	3.37	12.63	0.51	1.88	Down	-1.9	3.53824e-05	0.00513578	76066481	76067280	-1.9	3.53824e-05	0.00354581	Slc5a4b	NM_023219	-	76058620	76111018	Genebody	44137.5
chr10	76525761	76527120	1360	28.69;10.78;25.09	45.03;30.50;43.63	21.52	39.72	2.08	4.29	Down	-0.88	4.93491e-05	0.00572917	76526161	76526960	-1.09	3.4633e-06	0.000994549						OtherIntergenic	NA
chr10	76921921	76922800	880	11.96;17.51;21.13	5.95;4.95;6.61	16.87	5.83	3.14	1.21	Up	1.53	4.18864e-05	0.0054093	76921921	76922720	1.64	2.05654e-05	0.00262792	Pcbp3	NM_021568	-	76761853	76961947	Genebody	39586.5
chr10	77171921	77172880	960	28.69;13.47;21.13	46.73;34.63;33.71	21.1	38.36	2.21	3.05	Down	-0.86	9.43549e-05	0.00691315	77171921	77172720	-0.97	2.23543e-05	0.00275581						OtherIntergenic	NA
chr10	77285601	77286960	1360	23.91;13.47;13.21	41.63;32.15;31.73	16.86	35.17	1.46	2.72	Down	-1.06	8.84747e-06	0.00299573	77285681	77286480	-1.32	2.49389e-07	0.000215937						OtherIntergenic	NA
chr10	77297041	77298160	1120	7.17;13.47;13.21	32.29;17.31;19.83	11.28	23.14	1.33	2.28	Down	-1.04	0.000404446	0.0253955	77297041	77297840	-1.54	7.27512e-06	0.00152171	Adarb1	NM_001024837	-	77290726	77418273	Genebody	120672
chr9	50854561	50855680	1120	11.96;5.39;5.28	23.79;17.31;23.13	7.54	21.41	0.81	1.82	Down	-1.51	5.16258e-06	0.00227928	50854641	50855440	-1.62	2.49022e-06	0.000830375	Ppp2r1b	NM_028614	+	50856923	50881622	Promoter3k	-1802.5
chr4	11254481	11255280	800	2.39;8.08;6.60	19.54;11.54;17.19	5.69	16.09	0.97	2.48	Down	-1.5	8.18727e-05	0.00664573	11254481	11255280	-1.5	8.18727e-05	0.00558746	Ints8	NM_001159595	-	11202927	11254259	Promoter1k	-621.5
chr10	77854721	77856080	1360	55.00;30.98;44.90	58.63;81.62;56.85	43.63	65.7	4.93	8.02	Down	-0.59	0.000243939	0.0156023	77855201	77856000	-0.78	4.285e-06	0.00111589	Tspear	NM_001287074	+	77686568	77886769	Genebody	168832
chr6	87728161	87729040	880	8.37;4.04;6.60	23.79;12.37;17.19	6.34	17.78	0.88	2.5	Down	-1.49	3.81504e-05	0.00527462	87728241	87729040	-1.56	2.36301e-05	0.00285021	Efcc1	NM_001159697	+	87730868	87755911	Promoter3k	-2267.5
chr10	78641681	78642480	800	10.76;13.47;15.85	22.09;34.63;27.76	13.36	28.16	1	2.44	Down	-1.08	5.75773e-05	0.0060086	78641681	78642480	-1.08	5.75773e-05	0.004599						OtherIntergenic	NA
chr10	78941681	78943200	1520	29.89;96.99;100.37	39.93;43.70;40.32	75.75	41.32	2.47	1.45	Up	0.87	2.8e-08	5.95846e-05	78942401	78943200	1.29	4.86002e-10	2.06495e-06						OtherIntergenic	NA
chr10	79330401	79331760	1360	9.56;12.12;11.89	28.89;27.21;19.83	11.19	25.31	1.03	2.23	Down	-1.18	4.121e-05	0.00539575	79330961	79331760	-1.62	4.37482e-06	0.00113413						OtherIntergenic	NA
chr10	79656481	79657600	1120	37.06;30.98;26.41	51.83;50.29;60.81	31.49	54.31	5.23	7.33	Down	-0.79	1.75659e-05	0.00399152	79656481	79657280	-0.81	1.53016e-05	0.00224603						OtherIntergenic	NA
chr10	79800641	79801440	800	40.65;36.37;22.45	52.68;67.61;43.63	33.16	54.64	5.11	7.96	Down	-0.72	6.58802e-05	0.00625471	79800641	79801440	-0.72	6.58802e-05	0.00496417	Palm	NM_001161747	+	79793571	79820896	Genebody	7469.5
chr10	79818401	79819600	1200	20.33;35.02;29.05	11.05;14.02;15.86	28.13	13.64	4.06	3	Up	1.04	8.69027e-05	0.00676326	79818401	79819200	1.64	2.28522e-06	0.000801448	Palm	NM_001161747	+	79793571	79820896	Genebody	25429.5
chr10	79912641	79913680	1040	22.72;22.90;17.17	33.99;50.29;42.30	20.93	42.19	2.34	7.01	Down	-1.01	2.84457e-06	0.00164089	79912721	79913520	-1.11	3.68e-06	0.00103018	R3hdm4	NM_177994	-	79910052	79916930	Genebody	3769.5
chr10	80050801	80051760	960	11.96;13.47;10.57	28.04;25.56;25.12	12	26.24	1.22	3.68	Down	-1.13	5.40074e-05	0.00591645	80050961	80051760	-1.17	5.21143e-05	0.00437396	Gpx4	NR_110342	+	80047165	80056439	Genebody	4115.5
chr10	80068401	80069280	880	16.74;20.21;18.49	6.80;7.42;7.93	18.48	7.38	8.13	1.61	Up	1.32	0.0001225	0.00836154	80068401	80069200	1.44	4.39537e-05	0.00399724	Sbno2	NM_001359636	-	80062415	80075439	Genebody	6598.5
chr10	80121841	80122960	1120	15.54;16.16;23.77	33.99;35.45;37.02	18.49	35.48	2.11	4.21	Down	-0.94	5.34465e-05	0.00590261	80122081	80122880	-0.98	3.3645e-05	0.00345763	Stk11	NM_001301853	+	80115794	80128563	Genebody	6606.5
chr5	135887201	135888080	880	5.98;12.12;3.96	20.39;21.44;19.83	7.35	20.55	1.31	4.9	Down	-1.48	1.00912e-05	0.00317979	135887201	135888000	-1.45	1.83513e-05	0.00246646	Hspb1	NM_013560	+	135887918	135889563	Promoter1k	-277.5
chr10	80206641	80207600	960	14.35;6.74;17.17	25.49;35.45;27.76	12.75	29.57	1.89	2.79	Down	-1.21	5.61908e-06	0.00239778	80206721	80207520	-1.33	1.51961e-06	0.000647919	Bc1	NR_038088	-	79697304	80369637	Genebody	162516
chr10	80210161	80210960	800	17.93;9.43;7.92	25.49;25.56;29.74	11.76	26.93	1.45	5.34	Down	-1.2	1.86137e-05	0.00408842	80210161	80210960	-1.2	1.86137e-05	0.00248073	Bc1	NR_038088	-	79697304	80369637	Genebody	159076
chr10	80233201	80234000	800	11.96;17.51;14.53	2.55;2.47;5.95	14.67	3.66	2.38	0.86	Up	2	4.03011e-06	0.00201343	80233201	80234000	2	4.03011e-06	0.0010842	Pwwp3a	NM_023431	+	80226597	80245144	Genebody	7003.5
chr10	80261441	80262320	880	10.76;2.69;6.60	27.19;16.49;15.20	6.69	19.63	0.95	3.45	Down	-1.55	7.952e-06	0.00290135	80261521	80262320	-1.53	1.13309e-05	0.0019249	Bc1	NR_038088	-	79697304	80369637	Genebody	107756
chr10	80551281	80552080	800	9.56;5.39;6.60	22.94;13.19;19.83	7.19	18.65	1.01	3.25	Down	-1.38	6.98076e-05	0.00632058	80551281	80552080	-1.38	6.98076e-05	0.00511383	Rexo1	NM_025852	-	80540925	80561560	Genebody	9879.5
chr10	80908001	80908880	880	14.35;17.51;14.53	5.95;5.77;3.30	15.46	5.01	3.93	0.99	Up	1.63	4.15656e-05	0.00540275	80908081	80908880	1.67	3.66427e-05	0.00360266	Lmnb2	NM_010722	-	80901362	80918245	Genebody	9804.5
chr10	81159121	81160400	1280	15.54;10.78;13.21	33.99;24.73;21.81	13.18	26.84	1.38	3.04	Down	-1.03	0.000156531	0.0103918	81159441	81160240	-1.38	2.46948e-05	0.00291733	Pias4	NM_021501	-	81153965	81167720	Genebody	7959.5
chr10	81337441	81338400	960	23.91;32.33;22.45	7.65;18.14;7.93	26.23	11.24	6.69	2.77	Up	1.22	1.69051e-05	0.00394356	81337601	81338400	1.27	2.11415e-05	0.00266899	Gipc3	NM_148951	-	81335261	81343359	Genebody	5438.5
chr10	81370081	81370960	880	10.76;22.90;25.09	5.95;8.24;8.59	19.58	7.6	4.3	1.33	Up	1.37	5.05879e-05	0.00577246	81370081	81370880	1.44	3.68514e-05	0.00361509	Fzr1	NM_019757	-	81366878	81378370	Genebody	7849.5
chr5	137779361	137780320	960	5.98;8.08;3.96	11.90;23.08;15.20	6.01	16.73	1.01	2.74	Down	-1.48	7.10318e-05	0.00637078	137779361	137780160	-1.77	9.70147e-06	0.00177066	Ppp1r35	NM_001356989	+	137778903	137780107	Promoter1k	937.5
chr10	81610081	81611440	1360	5.98;9.43;15.85	19.54;27.21;25.12	10.42	23.96	0.88	2.15	Down	-1.2	5.03503e-05	0.00576139	81610241	81611040	-1.42	5.73383e-06	0.00133669	BC025920	NR_030677	+	81606307	81609836	Genebody	4453.5
chr10	81618961	81620480	1520	27.50;14.82;23.77	51.83;47.82;39.66	22.03	46.44	3.1	3.4	Down	-1.08	2.39652e-07	0.000329954	81619201	81620000	-1.29	1.03e-07	0.000128585						OtherIntergenic	NA
chr10	82061441	82062560	1120	13.15;10.78;21.13	45.03;31.33;31.07	15.02	35.81	1.36	3.5	Down	-1.25	2.96334e-07	0.000383915	82061761	82062560	-1.06	7.89581e-05	0.00546981	Zfp873	NM_001024626	+	82048126	82061586	Genebody	13874.5
chr10	82141041	82142480	1440	49.02;26.94;26.41	58.63;51.12;54.86	34.13	54.87	2.12	3.65	Down	-0.69	0.000130149	0.00881814	82141121	82141920	-1.44	1.72628e-07	0.000174287	AU041133	NM_001163064	+	82128012	82153065	Genebody	13748.5
chr10	82182801	82183680	880	4.78;6.74;11.89	19.54;20.61;17.85	7.8	19.33	0.79	2.55	Down	-1.31	9.76501e-05	0.00699072	82182801	82183600	-1.38	5.66952e-05	0.00457633						OtherIntergenic	NA
chr10	82824401	82825600	1200	52.61;51.19;52.83	81.57;75.03;78.66	52.21	78.42	2.67	4.66	Down	-0.59	6.73338e-05	0.00627738	82824401	82825200	-0.78	6.69101e-05	0.0050036	1700028I16Rik	NR_038042	+	82812122	82824242	Genebody	12878.5
chr12	51692161	51692960	800	5.98;5.39;6.60	11.05;18.14;20.49	5.99	16.56	0.69	2.39	Down	-1.47	8.43412e-05	0.00670702	51692161	51692960	-1.47	8.43412e-05	0.00567072	Ap4s1	NM_001329699	+	51690965	51738933	Promoter3k	1595.5
chr10	83097441	83098240	800	9.56;6.74;3.96	21.24;18.96;14.54	6.75	18.25	1.33	2.85	Down	-1.43	4.95538e-05	0.0057372	83097441	83098240	-1.43	4.95538e-05	0.00425208	Chst11	NM_021439	+	82985496	83195891	Genebody	112344
chr6	108830001	108831040	1040	4.78;2.69;7.92	14.44;15.66;12.56	5.13	14.22	0.58	1.76	Down	-1.47	0.000262364	0.0167077	108830001	108830800	-1.76	7.14833e-05	0.00518998	Edem1	NM_138677	+	108828640	108859356	Promoter3k	1880.5
chr10	83382401	83383200	800	2.39;1.35;1.32	11.05;13.19;9.91	1.69	11.38	0.22	1.42	Down	-2.76	8.66887e-07	0.000800337	83382401	83383200	-2.76	8.66887e-07	0.000465414						OtherIntergenic	NA
chr10	83428881	83429680	800	15.54;17.51;23.77	5.10;9.89;7.27	18.94	7.42	3.56	2.14	Up	1.35	7.71087e-05	0.00652482	83428881	83429680	1.35	7.71087e-05	0.00540404						OtherIntergenic	NA
chr10	83450641	83451440	800	14.35;18.86;17.17	3.40;6.60;7.27	16.79	5.76	2.79	1.52	Up	1.54	3.88642e-05	0.00529732	83450641	83451440	1.54	3.88642e-05	0.00372289						OtherIntergenic	NA
chr10	83466001	83466800	800	10.76;25.59;31.70	7.65;11.54;7.27	22.68	8.82	5.03	3.85	Up	1.36	1.34574e-05	0.00363968	83466001	83466800	1.36	1.34574e-05	0.00210681						OtherIntergenic	NA
chr2	168266321	168267120	800	8.37;4.04;6.60	17.84;17.31;17.19	6.34	17.45	1.25	2.55	Down	-1.46	5.73281e-05	0.00600392	168266321	168267120	-1.46	5.73281e-05	0.0045893	Kcng1	NM_001081134	-	168261697	168269331	Promoter3k	2610.5
chr10	83969121	83969920	800	11.96;21.55;17.17	6.80;4.95;6.61	16.89	6.12	3.03	2.22	Up	1.47	7.2518e-05	0.00639583	83969121	83969920	1.47	7.2518e-05	0.00522139						OtherIntergenic	NA
chr10	84527441	84528320	880	11.96;32.33;27.73	6.80;9.89;12.56	24.01	9.75	15.78	5.89	Up	1.3	1.57599e-05	0.00383062	84527441	84528240	1.51	1.68381e-06	0.000678925	Ckap4	NM_175451	-	84526304	84533888	Genebody	6007.5
chr10	86234081	86235280	1200	23.91;41.76;44.90	11.05;17.31;21.15	36.86	16.5	3.82	3.43	Up	1.16	1.01844e-06	0.000871063	86234241	86235040	1.22	3.9445e-06	0.0010705	Syn3	NM_013722	-	86048745	86498896	Genebody	264216
chr10	86560961	86562240	1280	17.93;17.51;21.13	38.24;32.98;34.37	18.86	35.2	2.29	3.33	Down	-0.9	0.000104971	0.00732964	86561361	86562160	-1.16	2.90516e-06	0.000899363						OtherIntergenic	NA
chr3	55114001	55114800	800	7.17;4.04;7.92	17.84;18.14;16.52	6.38	17.5	0.83	2.69	Down	-1.46	5.83035e-05	0.00603727	55114001	55114800	-1.46	5.83035e-05	0.00463639	Spg20	NM_001144987	+	55112165	55137332	Promoter3k	2235.5
chr10	86744641	86746000	1360	10.76;9.43;10.57	17.84;31.33;17.19	10.25	22.12	0.92	2.82	Down	-1.11	0.000256831	0.0163712	86745201	86746000	-1.67	1.94634e-05	0.00254832	Ttc41	NM_001003910	+	86705810	86776843	Genebody	39510.5
chr10	88514241	88515520	1280	13.15;8.08;17.17	27.19;24.73;31.73	12.8	27.88	0.9	2.26	Down	-1.12	3.3976e-05	0.00507955	88514321	88515120	-1.64	3.72249e-07	0.000280709						OtherIntergenic	NA
chr10	88528961	88530000	1040	17.93;20.21;14.53	42.48;25.56;30.41	17.56	32.82	2.13	3.57	Down	-0.9	0.000174362	0.0114335	88529041	88529840	-1.13	9.25834e-06	0.00172215	Mybpc1	NM_175418	-	88518278	88605152	Genebody	75671.5
chr3	121812881	121813840	960	3.59;8.08;7.92	20.39;12.37;21.15	6.53	17.97	0.99	2.88	Down	-1.46	4.46743e-05	0.00554757	121812881	121813680	-2.15	7.04717e-07	0.000409506	Abcd3	NM_001355756	-	121758903	121814909	Promoter3k	1548.5
chr10	88893601	88895040	1440	10.76;9.43;10.57	17.84;27.21;25.78	10.25	23.61	0.88	2.05	Down	-1.2	5.56214e-05	0.00596225	88893841	88894640	-1.54	2.19931e-06	0.000785041	Slc5a8	NM_145423	+	88885991	88929515	Genebody	8329.5
chr10	89424881	89425680	800	10.76;18.86;19.81	5.95;5.77;4.63	16.48	5.45	6.51	2.65	Up	1.6	2.98899e-05	0.00490073	89424881	89425680	1.6	2.98899e-05	0.00323405	Gas2l3	NM_001284344	-	89408822	89443967	Genebody	18686.5
chr10	89934561	89935360	800	3.59;8.08;6.60	17.84;20.61;13.22	6.09	17.22	1.1	2.42	Down	-1.5	4.56768e-05	0.0055934	89934561	89935360	-1.5	4.56768e-05	0.00408068	Anks1b	NM_001359240	+	89873508	90973300	Genebody	61452.5
chr10	91268001	91268800	800	10.76;14.82;17.17	1.70;5.77;5.29	14.25	4.25	3.16	0.92	Up	1.74	3.5455e-05	0.00513578	91268001	91268800	1.74	3.5455e-05	0.00355038						Genedesert	NA
chr10	91767921	91769360	1440	4.78;9.43;10.57	24.64;14.84;19.17	8.26	19.55	0.59	1.65	Down	-1.24	0.00016812	0.0110672	91767921	91768720	-1.73	6.58475e-06	0.00144819						Genedesert	NA
chr10	92381201	92382000	800	5.98;2.69;7.92	19.54;18.14;11.24	5.53	16.31	1.22	2.76	Down	-1.56	4.45947e-05	0.00554644	92381201	92382000	-1.56	4.45947e-05	0.00403306						Genedesert	NA
chr10	93794561	93795600	1040	16.74;28.29;27.73	11.90;11.54;7.93	24.25	10.46	3.92	2.27	Up	1.21	3.90626e-05	0.00530238	93794721	93795520	1.54	1.69124e-06	0.00067984						OtherIntergenic	NA
chr10	94362481	94363520	1040	19.13;37.72;43.58	15.29;14.02;19.17	33.48	16.16	4.17	2.74	Up	1.05	1.6884e-05	0.00394348	94362721	94363520	1.29	1.68677e-05	0.00236436	Tmcc3	NM_001359762	+	94311948	94590954	Genebody	51052.5
chr10	94367681	94369200	1520	46.63;64.66;73.96	25.49;38.75;31.73	61.75	31.99	5.16	2.59	Up	0.95	7.85735e-08	0.000138606	94368401	94369200	1.24	1.13528e-06	0.000550342	Tmcc3	NM_001359762	+	94311948	94590954	Genebody	56492.5
chr10	94468241	94469440	1200	14.35;24.25;22.45	7.65;7.42;10.58	20.35	8.55	3.85	1.62	Up	1.25	0.000113973	0.00785278	94468641	94469440	1.65	3.22123e-05	0.00337924	Tmcc3	NM_001359762	+	94311948	94590954	Genebody	156892
chr10	94649361	94650160	800	10.76;20.21;15.85	4.25;5.77;2.64	15.6	4.22	5.07	0.92	Up	1.89	4.93993e-06	0.00224581	94649361	94650160	1.89	4.93993e-06	0.00122458						OtherIntergenic	NA
chr10	94659441	94660320	880	4.78;4.04;6.60	16.99;12.37;15.86	5.14	15.07	0.62	1.75	Down	-1.55	9.20446e-05	0.00687408	94659441	94660240	-1.68	3.35514e-05	0.00345296						OtherIntergenic	NA
chr10	94696561	94697360	800	3.59;8.08;11.89	25.49;16.49;17.85	7.85	19.94	1.05	2.8	Down	-1.34	5.35754e-05	0.00590301	94696561	94697360	-1.34	5.35754e-05	0.00443	Cep83	NM_029852	+	94688789	94790336	Genebody	8171.5
chr10	95523201	95524480	1280	23.91;24.25;34.34	50.13;43.70;46.93	27.5	46.92	1.39	2.87	Down	-0.77	8.78763e-05	0.00678724	95523521	95524320	-0.99	6.57405e-06	0.00144766	Ube2n	NM_080560	+	95515161	95545658	Genebody	8679.5
chr10	95559041	95560000	960	15.54;5.39;11.89	24.64;28.03;23.80	10.94	25.49	0.99	3.53	Down	-1.22	2.29103e-05	0.00441202	95559121	95559920	-1.42	2.973e-06	0.000908993	Nudt4	NM_001358996	-	95547006	95564146	Genebody	4625.5
chr10	95753761	95754880	1120	9.56;13.47;17.17	27.19;28.03;23.80	13.4	26.34	1.06	3.49	Down	-0.97	0.000334167	0.0210697	95753841	95754640	-1.44	8.04118e-06	0.00160402						OtherIntergenic	NA
chr10	95764721	95765520	800	13.15;24.25;14.53	5.10;7.42;6.61	17.31	6.38	3.4	1.14	Up	1.44	7.30849e-05	0.00642469	95764721	95765520	1.44	7.30849e-05	0.00525359						OtherIntergenic	NA
chr10	95849841	95850960	1120	26.30;18.86;22.45	43.33;41.22;41.64	22.54	42.07	1.78	3.56	Down	-0.9	2.22236e-05	0.00436644	95850081	95850880	-2.02	1.85634e-09	6.26942e-06						OtherIntergenic	NA
chr10	95888321	95889600	1280	20.33;10.78;14.53	33.99;28.86;29.74	15.21	30.86	1.23	3.52	Down	-1.02	5.47658e-05	0.00595602	95888321	95889120	-1.4	1.36835e-06	0.000612336						OtherIntergenic	NA
chr10	96076881	96077840	960	14.35;71.40;44.90	26.34;23.08;24.46	43.55	24.63	0.3	0.2	Up	0.82	6.45875e-05	0.00622299	96076881	96077680	1.23	1.21158e-05	0.00199337						OtherIntergenic	NA
chr10	96304161	96305040	880	15.54;9.43;5.28	16.99;30.50;23.80	10.09	23.76	1.07	2.2	Down	-1.24	3.6052e-05	0.00514748	96304161	96304960	-1.41	5.22271e-06	0.00125918						OtherIntergenic	NA
chr10	98275121	98276240	1120	16.74;14.82;6.60	25.49;23.91;30.41	12.72	26.6	1.16	2.67	Down	-1.06	0.000106167	0.00740314	98275121	98275920	-1.25	2.70418e-05	0.00305122						Genedesert	NA
chr10	98945041	98946480	1440	20.33;8.08;10.57	30.59;30.50;23.80	12.99	28.3	0.98	3.13	Down	-1.12	2.97499e-05	0.00489183	98945521	98946320	-1.37	1.764e-06	0.000692861	Atp2b1	NM_026482	+	98915151	99026143	Genebody	30609.5
chr10	98960481	98961280	800	14.35;25.59;15.85	3.40;9.07;7.93	18.6	6.8	3.36	0.79	Up	1.45	3.56862e-05	0.00514211	98960481	98961280	1.45	3.56862e-05	0.00356292	Atp2b1	NM_026482	+	98915151	99026143	Genebody	45729.5
chr10	99067201	99068560	1360	3.59;12.12;14.53	27.19;23.08;22.47	10.08	24.25	1.04	2.55	Down	-1.27	2.11505e-05	0.00430576	99067201	99068000	-1.45	5.29224e-06	0.00126585						OtherIntergenic	NA
chr10	99443921	99444720	800	10.76;24.25;22.45	7.65;5.77;8.59	19.15	7.34	2.44	1.23	Up	1.38	5.17436e-05	0.0058406	99443921	99444720	1.38	5.17436e-05	0.00436138						OtherIntergenic	NA
chr10	99546961	99547760	800	10.76;21.55;17.17	6.80;1.65;4.63	16.49	4.36	3.06	1.03	Up	1.92	2.00785e-06	0.0013158	99546961	99547760	1.92	2.00785e-06	0.000744398						OtherIntergenic	NA
chr10	99661361	99662320	960	8.37;9.43;13.21	28.04;21.44;20.49	10.34	23.32	1.97	3.51	Down	-1.17	8.56132e-05	0.00673759	99661521	99662320	-1.24	4.24729e-05	0.0039262						OtherIntergenic	NA
chr10	100231361	100232560	1200	33.48;36.37;46.22	13.59;24.73;19.83	38.69	19.39	4.13	2.54	Up	1	9.4391e-06	0.00306945	100231521	100232320	1.29	9.72508e-07	0.000498417						OtherIntergenic	NA
chr10	101784881	101786240	1360	9.56;10.78;17.17	28.89;21.44;26.44	12.5	25.59	1.65	3.67	Down	-1.03	0.000207429	0.0134258	101785361	101786160	-1.31	1.13365e-05	0.00192503	Mgat4c	NM_001205098	+	101681486	102391468	Genebody	104074
chr10	102096881	102097680	800	11.96;10.78;11.89	25.49;24.73;26.44	11.54	25.55	1.24	4.34	Down	-1.15	5.44467e-05	0.00594379	102096881	102097680	-1.15	5.44467e-05	0.00446957	Mgat4c	NM_001205098	+	101681486	102391468	Genebody	415794
chr10	102668001	102669520	1520	25.11;35.02;31.70	11.90;12.37;14.54	30.61	12.93	1.89	1.23	Up	1.24	2.513e-06	0.00151138	102668241	102669040	1.33	1.57441e-06	0.000653494						OtherIntergenic	NA
chr10	105178481	105179520	1040	13.15;30.98;31.70	10.20;12.37;12.56	25.28	11.71	7.33	2.16	Up	1.11	9.21542e-05	0.00687668	105178481	105179280	1.44	1.70518e-05	0.00237668						OtherIntergenic	NA
chr10	105335121	105336560	1440	17.93;16.16;30.38	49.28;42.87;39.00	21.49	43.72	2.02	3.98	Down	-1.02	1.4694e-06	0.00110806	105335201	105336000	-1.12	1.14633e-06	0.000552129	Tmtc2	NM_177368	-	105187663	105574479	Genebody	238638
chr10	105677121	105678080	960	23.91;28.29;46.22	11.90;19.79;18.51	32.81	16.73	4.68	3.59	Up	0.97	6.5306e-05	0.00623841	105677121	105677920	1.17	7.90952e-06	0.00159053						OtherIntergenic	NA
chr10	106006321	106007200	880	8.37;5.39;9.24	28.04;11.54;18.51	7.67	19.36	1.25	2.43	Down	-1.34	7.443e-05	0.00647808	106006401	106007200	-1.34	7.443e-05	0.00531067						OtherIntergenic	NA
chr10	106390161	106391040	880	15.54;28.29;19.81	9.35;9.07;6.61	21.21	8.34	4.14	1.97	Up	1.35	3.03612e-05	0.00493635	106390161	106390960	1.56	1.98667e-05	0.00257383						OtherIntergenic	NA
chr10	107365841	107367280	1440	21.52;25.59;46.22	18.69;9.07;12.56	31.11	13.44	3.72	2.02	Up	1.21	3.3231e-06	0.00179385	107366241	107367040	1.37	3.65916e-05	0.00360125	Lin7a	NM_001284329	+	107272393	107425143	Genebody	94167.5
chr10	107429201	107430320	1120	15.54;26.94;26.41	12.75;8.24;4.63	22.97	8.54	3.17	1.33	Up	1.43	5.72336e-06	0.00242579	107429521	107430320	1.65	4.18093e-06	0.0011056						OtherIntergenic	NA
chr10	107845761	107847040	1280	23.91;43.11;35.66	16.14;11.54;19.83	34.23	15.84	5.74	2.56	Up	1.11	5.25786e-06	0.00230208	107846001	107846800	1.59	1.72223e-07	0.000174287	Otogl	NM_001177567	-	107760529	107912379	Genebody	65978.5
chr10	108315361	108316160	800	15.54;17.51;17.17	7.65;5.77;3.30	16.74	5.57	6.06	1.27	Up	1.59	2.80613e-05	0.00476688	108315361	108316160	1.59	2.80613e-05	0.00310594						OtherIntergenic	NA
chr10	108437921	108439040	1120	43.04;28.29;29.05	57.78;54.41;50.90	33.46	54.36	2.73	3.77	Down	-0.7	0.000103799	0.00726067	108438161	108438960	-0.76	3.25969e-05	0.00339872	Gm36283	NR_155870	+	108417250	108451616	Genebody	21230.5
chr10	110015521	110016320	800	16.74;24.25;25.09	9.35;8.24;10.58	22.03	9.39	6.04	7.1	Up	1.23	7.45633e-05	0.00647969	110015521	110016320	1.23	7.45633e-05	0.00531512						OtherIntergenic	NA
chr10	110756001	110757520	1520	8.37;12.12;19.81	26.34;34.63;27.10	13.43	29.36	1.29	4.06	Down	-1.13	1.98153e-05	0.00419817	110756401	110757200	-1.51	1.40472e-07	0.000155481	E2f7	NM_178609	+	110745438	110787384	Genebody	11322.5
chr10	110985281	110986080	800	38.26;16.16;23.77	45.03;43.70;46.27	26.07	45	3.23	4.79	Down	-0.79	9.08512e-05	0.00685872	110985281	110986080	-0.79	9.08512e-05	0.00589175	Zdhhc17	NM_001359622	-	110941779	111010009	Genebody	24328.5
chr10	111111841	111113200	1360	39.46;16.16;18.49	48.43;41.22;42.30	24.7	43.99	2.25	4.75	Down	-0.83	4.96989e-05	0.00574465	111111921	111112720	-1.17	6.62e-07	0.000397522						OtherIntergenic	NA
chr10	111140721	111141760	1040	20.33;8.08;5.28	29.74;23.91;19.83	11.23	24.49	1.48	2.07	Down	-1.12	0.00010032	0.00704976	111140801	111141600	-1.3	2.07423e-05	0.00263758						OtherIntergenic	NA
chr10	111191841	111193280	1440	13.15;10.78;11.89	32.29;25.56;25.12	11.94	27.65	0.86	2.55	Down	-1.21	1.15203e-05	0.0033459	111191841	111192640	-1.65	5.11925e-07	0.000341119	Osbpl8	NM_175489	+	111164801	111297247	Genebody	27759.5
chr10	111331521	111332320	800	10.76;17.51;14.53	5.10;4.95;2.64	14.27	4.23	3.3	0.94	Up	1.75	3.26858e-05	0.00502644	111331521	111332320	1.75	3.26858e-05	0.00340167						OtherIntergenic	NA
chr10	111417761	111418560	800	22.72;13.47;25.09	45.03;32.98;34.37	20.43	37.46	2.53	6.08	Down	-0.87	9.35684e-05	0.00690308	111417761	111418560	-0.87	9.35684e-05	0.00597494						OtherIntergenic	NA
chr10	111821521	111822720	1200	29.89;22.90;26.41	56.93;40.40;39.66	26.4	45.66	2.19	3.89	Down	-0.79	7.69108e-05	0.00652482	111821521	111822320	-1.05	1.35412e-06	0.000609418						OtherIntergenic	NA
chr4	62360881	62361840	960	11.96;4.04;3.96	18.69;20.61;15.20	6.65	18.17	0.74	2.97	Down	-1.45	4.47397e-05	0.00555232	62361041	62361840	-1.45	4.47397e-05	0.00403777	Slc31a1	NM_175090	+	62360700	62391769	Promoter1k	660.5
chr10	112505761	112507120	1360	20.33;39.07;33.02	13.59;15.66;11.24	30.8	13.5	2.89	2.24	Up	1.19	5.029e-06	0.00226073	112506161	112506960	1.49	2.828e-06	0.000888985						OtherIntergenic	NA
chr10	112548321	112549440	1120	14.35;10.78;3.96	25.49;21.44;16.52	9.7	21.15	0.73	2.34	Down	-1.13	0.000299643	0.0189716	112548481	112549280	-1.33	3.61576e-05	0.0035817						OtherIntergenic	NA
chr10	112699041	112699840	800	11.96;32.33;23.77	11.90;9.07;7.27	22.69	9.41	10.01	2.1	Up	1.27	3.78956e-05	0.00525913	112699041	112699840	1.27	3.78956e-05	0.00367264						OtherIntergenic	NA
chr10	113241681	113242480	800	15.54;8.08;2.64	21.24;19.79;21.81	8.76	20.95	1.37	4.16	Down	-1.26	8.40498e-05	0.0066986	113241681	113242480	-1.26	8.40498e-05	0.00565979						Genedesert	NA
chr10	114125201	114126640	1440	4.78;4.04;2.64	16.99;14.02;17.19	3.82	16.07	0.53	1.76	Down	-2.07	8.17521e-07	0.000776763	114125281	114126080	-2.36	2.22461e-07	0.000203011						Genedesert	NA
chr10	114155841	114156800	960	21.52;22.90;18.49	40.78;37.10;39.00	20.97	38.96	2.72	4.68	Down	-0.89	4.98304e-05	0.00574733	114155841	114156640	-0.9	4.76505e-05	0.00417569						Genedesert	NA
chr10	114737201	114738240	1040	20.33;29.64;26.41	11.90;14.02;9.91	25.46	11.94	1.69	1.2	Up	1.09	0.000108023	0.00750297	114737361	114738160	1.39	2.81906e-06	0.000888985	Trhde	NM_146241	-	114398819	114802302	Genebody	64581.5
chr10	115341201	115342000	800	10.76;24.25;19.81	4.25;4.95;8.59	18.27	5.93	3.18	1.18	Up	1.62	8.58e-06	0.00297423	115341201	115342000	1.62	8.58e-06	0.00165973	Tmem19	NM_001359470	-	115340739	115362249	Genebody	20648.5
chr10	115440321	115441120	800	23.91;22.90;18.49	40.78;41.22;36.35	21.77	39.45	1.78	4.77	Down	-0.86	8.03819e-05	0.00659158	115440321	115441120	-0.86	8.03819e-05	0.00552085						OtherIntergenic	NA
chr10	115673361	115674160	800	11.96;28.29;15.85	7.65;7.42;6.61	18.7	7.23	2.85	1.67	Up	1.37	7.14918e-05	0.0063746	115673361	115674160	1.37	7.14918e-05	0.00518998						OtherIntergenic	NA
chr10	115690081	115690880	800	20.33;13.47;27.73	31.44;37.10;44.95	20.51	37.83	2.49	8.97	Down	-0.88	7.58727e-05	0.00650312	115690081	115690880	-0.88	7.58727e-05	0.00536437						OtherIntergenic	NA
chr10	115810801	115812240	1440	4.78;18.86;26.41	35.69;32.15;30.41	16.69	32.75	1.44	3.26	Down	-0.97	6.51226e-05	0.00623824	115811281	115812080	-1.41	6.66488e-07	0.000397822						OtherIntergenic	NA
chr12	109599121	109600080	960	9.56;13.47;9.24	30.59;25.56;31.07	10.76	29.07	1.02	3.91	Down	-1.43	3.03446e-07	0.000389301	109599121	109599920	-1.5	1.91073e-07	0.000186423	Rtl1	NM_184109	-	109589192	109600330	Promoter1k	729.5
chr10	116633921	116635280	1360	19.13;9.43;19.81	36.54;28.03;35.69	16.12	33.42	1.91	3.2	Down	-1.05	1.69533e-05	0.00394581	116634161	116634960	-1.12	1.34734e-05	0.0021078						OtherIntergenic	NA
chr10	116716241	116717440	1200	5.98;12.12;7.92	24.64;19.79;21.81	8.68	22.08	0.87	2.74	Down	-1.35	2.06379e-05	0.00424269	116716321	116717120	-1.54	6.54194e-06	0.00144333						OtherIntergenic	NA
chr10	116741201	116742320	1120	21.52;21.55;21.13	37.39;38.75;39.00	21.4	38.38	2.39	8.24	Down	-0.84	0.000128509	0.00871751	116741521	116742320	-0.99	1.73355e-05	0.00239678						OtherIntergenic	NA
chr10	117057361	117058240	880	19.13;26.94;25.09	9.35;10.72;9.91	23.72	9.99	3.55	1.63	Up	1.25	3.24671e-05	0.00501922	117057361	117058160	1.28	3.57855e-05	0.0035662	Cct2	NM_001358767	-	117050996	117063375	Genebody	5574.5
chr10	117163361	117164240	880	4.78;5.39;3.96	20.39;12.37;12.56	4.71	15.11	0.48	1.95	Down	-1.68	3.35429e-05	0.00506276	117163361	117164160	-1.65	4.82934e-05	0.00419348						OtherIntergenic	NA
chr10	117195521	117196560	1040	5.98;17.51;42.26	37.39;55.24;26.44	21.92	39.69	2.36	4.44	Down	-0.86	7.82915e-05	0.00654965	117195761	117196560	-1.03	6.95133e-06	0.00148635						OtherIntergenic	NA
chr10	117517521	117518640	1120	19.13;12.12;10.57	27.19;35.45;23.80	13.94	28.81	1.8	4.85	Down	-1.05	6.85291e-05	0.00629593	117517681	117518480	-1.26	6.93068e-06	0.00148339						OtherIntergenic	NA
chr10	117573121	117574160	1040	33.48;29.64;36.98	59.48;42.87;55.52	33.36	52.62	2.1	4.6	Down	-0.66	0.000302899	0.0191686	117573281	117574080	-0.77	4.77413e-05	0.00417569						OtherIntergenic	NA
chr10	117753281	117754400	1120	51.41;29.64;18.49	58.63;47.82;54.20	33.18	53.55	2.62	4.5	Down	-0.69	0.000141035	0.00947453	117753281	117754080	-0.8	2.37089e-05	0.00285265	Nup107	NM_134010	-	117750642	117792705	Genebody	38864.5
chr10	118030161	118031120	960	46.63;35.02;44.90	15.29;25.56;23.13	42.19	21.33	4.35	3.48	Up	0.98	4.75828e-06	0.0021965	118030321	118031120	1.03	2.75042e-06	0.000880006						OtherIntergenic	NA
chr10	118122881	118123680	800	32.28;24.25;13.21	44.18;45.35;39.00	23.25	42.84	4.88	5.08	Down	-0.88	2.58879e-05	0.00460569	118122881	118123680	-0.88	2.58879e-05	0.00297146						OtherIntergenic	NA
chr10	118303281	118304160	880	8.37;17.51;15.85	25.49;30.50;31.07	13.91	29.02	1.79	5.25	Down	-1.06	5.39745e-05	0.00591645	118303281	118304080	-1.12	3.27685e-05	0.00340654						OtherIntergenic	NA
chr10	118341041	118341920	880	14.35;18.86;30.38	5.10;8.24;10.58	21.19	7.97	2.98	2.31	Up	1.41	1.56875e-05	0.00382699	118341041	118341840	1.49	1.60437e-05	0.00229212						OtherIntergenic	NA
chr10	118699121	118700320	1200	9.56;10.78;13.21	26.34;25.56;23.80	11.18	25.23	1.45	2.81	Down	-1.17	4.40335e-05	0.00552165	118699521	118700320	-1.3	1.98986e-05	0.00257467						OtherIntergenic	NA
chr10	118850481	118851280	800	5.98;4.04;5.28	17.84;18.14;10.58	5.1	15.52	0.95	2.68	Down	-1.61	4.75423e-05	0.00567553	118850481	118851280	-1.61	4.75423e-05	0.00417189						OtherIntergenic	NA
chr10	119350881	119351920	1040	11.96;9.43;17.17	37.39;23.91;23.13	12.85	28.14	1.63	2.64	Down	-1.13	2.82387e-05	0.00477784	119350961	119351760	-1.13	5.15249e-05	0.00434944						OtherIntergenic	NA
chr10	119515441	119516320	880	15.54;20.21;26.41	8.50;4.95;12.56	20.72	8.67	4.64	2.28	Up	1.26	9.28093e-05	0.00688435	119515441	119516240	1.55	1.76788e-05	0.00241718	Grip1	NM_001358809	+	119454033	120077156	Genebody	61847.5
chr10	120066001	120066800	800	13.15;20.21;22.45	9.35;6.60;4.63	18.6	6.86	2.54	1.47	Up	1.44	3.95622e-05	0.00533155	120066001	120066800	1.44	3.95622e-05	0.00375877	Grip1	NM_001277295	+	119992921	120077161	Genebody	73479.5
chr10	120379921	120381440	1520	53.80;43.11;34.34	70.52;73.38;74.03	43.75	72.64	3.03	7.37	Down	-0.73	3.11237e-06	0.00172593	120380081	120380880	-0.9	1.19167e-07	0.000143124	Hmga2	NM_001347170	-	120361267	120476469	Genebody	95788.5
chr10	120516721	120518000	1280	8.37;37.72;35.66	45.03;46.17;43.63	27.25	44.94	1.7	2.83	Down	-0.72	0.000288475	0.0182821	120516801	120517600	-1.25	3.37233e-07	0.000260774						OtherIntergenic	NA
chr10	120983521	120984400	880	15.54;18.86;17.17	3.40;9.07;6.61	17.19	6.36	2.73	1.4	Up	1.43	8.15534e-05	0.00663754	120983601	120984400	1.46	8.1528e-05	0.0055726						OtherIntergenic	NA
chr10	121062561	121063360	800	34.67;17.51;39.62	59.48;52.77;48.91	30.6	53.72	2.96	7.57	Down	-0.81	1.14166e-05	0.00333175	121062561	121063360	-0.81	1.14166e-05	0.00193033	Wif1	NM_011915	+	121034003	121100642	Genebody	28957.5
chr10	121131521	121132400	880	15.54;18.86;22.45	10.20;4.12;7.27	18.95	7.2	3.44	1.67	Up	1.4	5.03253e-05	0.00576139	121131601	121132400	1.53	2.90293e-05	0.00317221						OtherIntergenic	NA
chr10	121512401	121513360	960	15.54;16.16;13.21	29.74;27.21;32.39	14.97	29.78	1.29	2.92	Down	-0.99	0.000108776	0.00755082	121512481	121513280	-1.13	4.8294e-05	0.00419348						OtherIntergenic	NA
chr10	121816641	121817680	1040	21.52;33.68;30.38	15.29;12.37;9.91	28.52	12.53	3.86	2.16	Up	1.19	1.16955e-05	0.00337541	121816881	121817680	1.13	5.32445e-05	0.00441701	Srgap1	NM_001242411	-	121780990	122047315	Genebody	230154
chr10	121965361	121966320	960	5.98;6.74;15.85	29.74;15.66;24.46	9.52	23.29	0.86	2.02	Down	-1.29	2.35626e-05	0.00447473	121965361	121966160	-1.36	2.51878e-05	0.00293679	Srgap1	NM_001242411	-	121780990	122047315	Genebody	81474.5
chr10	122718161	122719120	960	23.91;40.41;42.26	50.98;62.66;60.15	35.53	57.93	3.42	6.36	Down	-0.71	5.50515e-05	0.00595602	122718161	122718960	-0.71	6.8156e-05	0.00504467	Ppm1h	NM_176919	+	122678761	122921974	Genebody	39879.5
chr10	122745361	122746720	1360	21.52;39.07;31.70	9.35;8.24;10.58	30.76	9.39	3.43	1.16	Up	1.71	2e-09	6.47385e-06	122745601	122746400	2.43	1.2e-08	2.73273e-05	Ppm1h	NM_176919	+	122678761	122921974	Genebody	67279.5
chr10	122820481	122821840	1360	16.74;12.12;14.53	33.14;27.21;28.42	14.46	29.59	1.9	4.1	Down	-1.03	6.67003e-05	0.00626802	122820481	122821280	-1.3	4.96032e-06	0.00122732	Ppm1h	NM_176919	+	122678761	122921974	Genebody	142400
chr10	122863761	122864640	880	26.30;16.16;10.57	32.29;33.80;34.37	17.68	33.49	2.78	4.99	Down	-0.92	0.000113536	0.0078336	122863761	122864560	-1.02	4.31994e-05	0.00395343	Ppm1h	NM_176919	+	122678761	122921974	Genebody	185440
chr10	123116881	123117680	800	21.52;36.37;33.02	12.75;14.02;13.88	30.3	13.55	5.11	2.4	Up	1.16	9.03611e-06	0.00302066	123116881	123117680	1.16	9.03611e-06	0.00169784	Usp15	NM_001301628	-	123105005	123197019	Genebody	79738.5
chr10	123365921	123366720	800	4.78;6.74;3.96	17.84;11.54;15.86	5.16	15.08	1.25	2.62	Down	-1.55	9.45703e-05	0.00691509	123365921	123366720	-1.55	9.45703e-05	0.00600404	Tafa2	NR_045514	+	123264075	123741204	Genebody	102246
chr10	123613441	123614240	800	10.76;18.86;14.53	4.25;4.95;5.29	14.72	4.83	2.65	0.77	Up	1.61	7.32385e-05	0.006433	123613441	123614240	1.61	7.32385e-05	0.00526117	Tafa2	NR_045514	+	123264075	123741204	Genebody	349766
chr10	123823761	123825200	1440	35.87;17.51;19.81	41.63;42.87;48.91	24.4	44.47	2.13	3.03	Down	-0.87	2.43504e-05	0.00452044	123824321	123825120	-0.98	5.13248e-06	0.00124727						Genedesert	NA
chr10	124658801	124659600	800	9.56;9.43;17.17	25.49;30.50;21.81	12.05	25.94	1.5	3.92	Down	-1.11	7.9304e-05	0.00655985	124658801	124659600	-1.11	7.9304e-05	0.00548127						Genedesert	NA
chr10	124684881	124686080	1200	35.87;47.15;52.83	23.79;27.21;20.49	45.28	23.83	4.33	4.04	Up	0.93	6.58822e-06	0.00261375	124685041	124685840	1.2	2.10395e-06	0.000764117						Genedesert	NA
chr10	124951201	124952000	800	7.17;9.43;10.57	18.69;28.86;19.83	9.06	22.46	1	2.6	Down	-1.31	2.64445e-05	0.00465242	124951201	124952000	-1.31	2.64445e-05	0.00301047						Genedesert	NA
chr10	126079201	126080240	1040	16.74;9.43;13.21	27.19;23.08;33.05	13.13	27.77	1.55	3.58	Down	-1.08	6.01764e-05	0.00611341	126079201	126080000	-1.21	1.96716e-05	0.00256162						OtherIntergenic	NA
chr10	126262241	126263120	880	20.33;21.55;23.77	10.20;4.95;10.58	21.88	8.57	7.3	1.88	Up	1.35	2.14613e-05	0.00432437	126262241	126263040	1.35	3.19603e-05	0.00336232						OtherIntergenic	NA
chr10	126350001	126350880	880	11.96;10.78;14.53	29.74;19.79;29.08	12.42	26.2	1.5	2.56	Down	-1.08	0.000102721	0.00719414	126350001	126350800	-1.1	8.80861e-05	0.00578952						OtherIntergenic	NA
chr10	126452161	126453040	880	11.96;21.55;19.81	5.10;3.30;4.63	17.77	4.34	2.41	1.24	Up	2.03	2.98216e-07	0.000385092	126452241	126453040	2.2	1.06124e-07	0.000130838						OtherIntergenic	NA
chr10	126663921	126664720	800	10.76;14.82;18.49	4.25;5.77;3.97	14.69	4.66	3.26	1.17	Up	1.66	5.19986e-05	0.00584977	126663921	126664720	1.66	5.19986e-05	0.0043696						OtherIntergenic	NA
chr10	127191681	127192640	960	9.56;12.12;11.89	26.34;19.79;28.42	11.19	24.85	1.02	2.28	Down	-1.15	6.59853e-05	0.00625747	127191841	127192640	-1.25	3.55294e-05	0.00355423	Dtx3	NM_030714	-	127190377	127195709	Genebody	3548.5
chr10	127471681	127472640	960	13.15;8.08;5.28	22.94;25.56;17.19	8.84	21.9	1.12	3.08	Down	-1.31	3.40099e-05	0.00507955	127471761	127472560	-1.48	7.60369e-06	0.00155643	R3hdm2	NM_001168293	+	127420866	127499384	Genebody	51294.5
chr10	127497361	127498160	800	27.50;26.94;25.09	16.14;5.77;13.88	26.51	11.93	6.55	4.13	Up	1.15	3.71895e-05	0.00521845	127497361	127498160	1.15	3.71895e-05	0.00363113	R3hdm2	NM_001168293	+	127420866	127499384	Genebody	76894.5
chr10	127795041	127796160	1120	27.50;29.64;19.81	11.90;12.37;7.93	25.65	10.73	3.41	1.61	Up	1.26	1.37626e-05	0.00366774	127795281	127796080	1.26	6.20806e-05	0.00480552						OtherIntergenic	NA
chr10	127998961	128000240	1280	32.28;25.59;23.77	48.43;46.17;44.29	27.22	46.3	2.44	4.42	Down	-0.77	0.000105951	0.00739156	127999361	128000160	-0.93	2.06667e-05	0.00263006	Hsd17b6	NM_013786	-	127990932	128007508	Genebody	7907.5
chr10	128051841	128053120	1280	56.19;33.68;25.09	73.07;54.41;72.71	38.32	66.73	2.63	4.76	Down	-0.8	1.35787e-06	0.00104143	128052321	128053120	-0.94	4.22872e-06	0.001111						OtherIntergenic	NA
chr10	128054801	128055680	880	19.13;9.43;10.57	26.34;28.86;32.39	13.04	29.19	1.33	3.32	Down	-1.16	1.29777e-05	0.00356781	128054881	128055680	-1.14	2.14108e-05	0.00268618						OtherIntergenic	NA
chr2	84837601	84839040	1440	16.74;6.74;6.60	36.54;22.26;22.47	10.03	27.09	0.93	2.77	Down	-1.43	7.64818e-07	0.000738906	84837761	84838560	-1.65	1.602e-06	0.000661921	Slc43a1	NM_001081349	+	84839407	84863586	Promoter3k	-1086.5
chr10	128256801	128258000	1200	10.76;13.47;10.57	26.34;30.50;19.83	11.6	25.56	1.2	3.21	Down	-1.14	5.92835e-05	0.00606877	128257041	128257840	-1.31	1.21693e-05	0.00199753						OtherIntergenic	NA
chr10	128464321	128465120	800	7.17;2.69;5.28	21.24;14.02;10.58	5.05	15.28	0.46	2.09	Down	-1.6	5.80454e-05	0.00602633	128464321	128465120	-1.6	5.80454e-05	0.00462426	Smarcc2	NM_001114097	+	128459235	128490174	Genebody	5485.5
chr10	128813121	128813920	800	4.78;6.74;10.57	18.69;22.26;15.20	7.36	18.72	0.84	4.32	Down	-1.35	8.94567e-05	0.00683616	128813121	128813920	-1.35	8.94567e-05	0.00584391	Dnajc14	NM_028873	+	128805675	128819448	Genebody	7845.5
chr10	128905281	128906080	800	9.56;9.43;6.60	22.94;20.61;19.17	8.53	20.91	1.31	3.68	Down	-1.29	6.00953e-05	0.00611341	128905281	128906080	-1.29	6.00953e-05	0.00472248						OtherIntergenic	NA
chr10	128996561	128997760	1200	27.50;24.25;18.49	39.08;42.05;40.32	23.41	40.48	2.5	5.08	Down	-0.79	0.00019778	0.0128328	128996961	128997760	-0.9	3.85808e-05	0.00370752						OtherIntergenic	NA
chr10	129654161	129655360	1200	4.78;5.39;6.60	13.59;19.79;17.19	5.59	16.86	0.6	1.42	Down	-1.59	2.51506e-05	0.00457555	129654561	129655360	-2.2	2.63891e-06	0.000858229						OtherIntergenic	NA
chr10	129735281	129736240	960	23.91;40.41;31.70	19.54;20.61;10.58	32.01	16.91	2.3	1.3	Up	0.92	0.000163588	0.0108058	129735281	129736080	1.02	9.3741e-05	0.00597637						OtherIntergenic	NA
chr10	130224001	130224800	800	15.54;17.51;25.09	5.95;10.72;6.61	19.38	7.76	3.85	1.78	Up	1.32	8.5658e-05	0.00673772	130224001	130224800	1.32	8.5658e-05	0.00571383						Subtelomere	NA
chr10	130594001	130595600	1600	83.69;127.97;137.35	62.03;73.38;55.52	116.34	63.64	2.13	1.51	Up	0.87	7.19846e-12	3.42702e-08	130594161	130594960	1.17	0	0						Subtelomere	NA
chr11	3099841	3104880	5040	1477.78;2391.07;2402.32	1532.81;1729.71;1407.26	2090.39	1556.59	2.06	1.69	Up	0.43	0	0	3101121	3101920	0.46	1.77636e-14	1.59526e-10						Pericentromere	NA
chr11	3126641	3128000	1360	131.52;133.36;125.46	128.30;76.67;70.07	130.11	91.68	0.9	0.8	Up	0.51	7.41942e-06	0.00280144	3126961	3127760	0.7	9.47228e-08	0.000121919	Pisd-ps1	NR_003517	+	3124001	3131944	Genebody	3319.5
chr11	3128881	3136400	7520	991.17;1287.81;1286.34	951.63;808.79;786.59	1188.44	849	1.1	0.96	Up	0.49	0	0	3129281	3130080	0.67	6.03944e-11	3.19381e-07	Sfi1	NM_030207	-	3131849	3193603	Genebody	60962.5
chr11	3136721	3137920	1200	234.34;330.04;336.77	261.70;243.21;221.43	300.38	242.12	1.25	1.14	Up	0.31	1.44327e-05	0.00373805	3136961	3137760	0.35	2.19868e-05	0.0027269	Sfi1	NM_030207	-	3131849	3193603	Genebody	56282.5
chr11	3140001	3141440	1440	204.45;183.20;179.61	147.84;131.91;126.25	189.09	135.34	0.69	0.55	Up	0.48	2.20715e-07	0.000310371	3140561	3141360	0.64	7.37526e-06	0.00153313	Sfi1	NM_030207	-	3131849	3193603	Genebody	52882.5
chr11	3141601	3144080	2480	370.64;451.27;372.43	324.57;296.80;253.16	398.12	291.51	0.83	0.7	Up	0.45	1.85274e-12	9.7613e-09	3142721	3143520	0.49	8.23193e-08	0.000109892	Sfi1	NM_030207	-	3131849	3193603	Genebody	50762.5
chr11	3144241	3146480	2240	292.93;544.22;451.67	356.01;281.96;296.13	429.61	311.37	1	0.82	Up	0.46	4.70735e-14	3.15267e-10	3144641	3145440	0.74	2.10211e-09	6.922e-06	Sfi1	NM_030207	-	3131849	3193603	Genebody	48242.5
chr11	3146961	3148480	1520	186.52;277.50;286.59	196.27;200.34;160.62	250.2	185.75	0.8	0.67	Up	0.43	8.47722e-08	0.000146917	3147041	3147840	0.57	2.738e-06	0.000877439	Sfi1	NM_030207	-	3131849	3193603	Genebody	45882.5
chr11	3149601	3151680	2080	463.90;748.98;705.24	469.02;474.06;431.63	639.37	458.24	1.89	1.57	Up	0.48	0	0	3150161	3150960	0.57	0	0	Sfi1	NM_030207	-	3131849	3193603	Genebody	42962.5
chr11	3151761	3154560	2800	480.64;691.05;726.37	494.51;469.12;389.99	632.69	451.2	1.25	0.99	Up	0.49	0	0	3152801	3153600	0.55	1.86118e-12	1.21857e-08	Sfi1	NM_030207	-	3131849	3193603	Genebody	40442.5
chr11	3155041	3160960	5920	883.56;1267.61;1175.40	898.10;820.33;704.62	1108.86	807.69	0.84	0.7	Up	0.46	0	0	3156881	3157680	0.83	2.01172e-13	1.58984e-09	Sfi1	NM_030207	-	3131849	3193603	Genebody	35602.5
chr11	3161281	3162800	1520	135.10;203.41;202.06	147.84;125.32;101.79	180.19	124.98	0.58	0.45	Up	0.53	4.04444e-08	8.11235e-05	3161841	3162640	0.54	8.23261e-06	0.00162653	Sfi1	NM_030207	-	3131849	3193603	Genebody	31562.5
chr11	3163601	3164800	1200	118.37;149.53;158.48	127.45;86.57;99.15	142.12	104.39	0.59	0.47	Up	0.45	3.03245e-05	0.00493311	3163761	3164560	0.73	6.72595e-07	0.000400194	Sfi1	NM_030207	-	3131849	3193603	Genebody	29402.5
chr11	3164881	3166800	1920	186.52;285.58;252.25	170.78;172.31;146.08	241.45	163.06	0.62	0.5	Up	0.57	1.26729e-11	5.78369e-08	3165601	3166400	0.95	1.56712e-10	7.83846e-07	Sfi1	NM_030207	-	3131849	3193603	Genebody	27762.5
chr11	3167201	3168640	1440	139.89;229.00;229.80	159.74;122.02;140.13	199.56	140.63	0.58	0.48	Up	0.5	2.88517e-08	6.06413e-05	3167281	3168080	0.62	9.51362e-08	0.000121971	Sfi1	NM_030207	-	3131849	3193603	Genebody	25682.5
chr11	3171441	3174560	3120	706.61;959.12;973.34	809.74;699.96;623.32	879.69	711.01	1.33	1.21	Up	0.31	2.2593e-13	1.39492e-09	3171521	3172320	0.49	5.3e-08	8.01161e-05	Sfi1	NM_030207	-	3131849	3193603	Genebody	20602.5
chr11	3177041	3177840	800	114.78;181.86;178.29	130.00;122.84;103.78	158.31	118.87	0.83	0.69	Up	0.41	3.9626e-05	0.00533155	3177041	3177840	0.41	3.9626e-05	0.00376209	Sfi1	NM_030207	-	3131849	3193603	Genebody	16162.5
chr11	3179121	3180480	1360	191.30;321.95;273.38	214.97;205.29;166.57	262.21	195.61	0.99	0.86	Up	0.42	6.62935e-08	0.000121839	3179361	3180160	0.57	1.41071e-07	0.000155707	Sfi1	NM_030207	-	3131849	3193603	Genebody	13802.5
chr11	3181921	3183520	1600	205.65;249.21;264.14	193.73;162.42;154.67	239.66	170.27	0.74	0.59	Up	0.49	2.67192e-09	8.3133e-06	3182081	3182880	0.71	2.08057e-09	6.9086e-06	Sfi1	NM_030207	-	3131849	3193603	Genebody	10882.5
chr11	3184241	3186960	2720	516.51;730.12;758.07	561.63;523.53;461.38	668.23	515.51	1.2	1.08	Up	0.37	1.37668e-14	9.714e-11	3184881	3185680	0.48	3.69594e-09	1.13211e-05	Sfi1	NM_030207	-	3131849	3193603	Genebody	8002.5
chr11	3187041	3188320	1280	89.67;142.79;136.03	84.12;84.09;85.93	122.83	84.71	0.41	0.38	Up	0.54	4.312e-06	0.00209576	3187521	3188320	0.59	7.2008e-05	0.00520839	Sfi1	NM_030207	-	3131849	3193603	Genebody	5922.5
chr11	3189441	3190960	1520	269.01;332.73;340.74	268.50;234.15;217.47	314.16	240.04	0.88	0.78	Up	0.39	4.71403e-08	9.31357e-05	3190081	3190880	0.45	1.45404e-07	0.000158135	Sfi1	NM_030207	-	3131849	3193603	Genebody	3402.5
chr5	52618481	52619600	1120	8.37;9.43;2.64	20.39;18.96;15.86	6.81	18.41	0.97	3.04	Down	-1.43	4.60685e-05	0.00561777	52618561	52619360	-2	4.21325e-06	0.00110841	8030423F21Rik	NR_045738	-	52607549	52619011	ProximalPromoter	-29.5
chr11	3196241	3197440	1200	249.88;247.86;257.53	231.11;185.50;171.20	251.76	195.94	0.96	0.8	Up	0.36	4.749e-06	0.00219479	3196561	3197360	0.4	1.08776e-05	0.00188671	Sfi1	NM_001363222	-	3131849	3200652	Genebody	3811.5
chr6	93912321	93913760	1440	5.98;10.78;9.24	23.79;19.79;26.44	8.67	23.34	0.72	2.77	Down	-1.43	4.7053e-06	0.00218737	93912401	93913200	-1.78	1.49366e-07	0.000160515	Magi1	NM_001286788	-	93681477	93913690	Promoter1k	649.5
chr11	3418001	3419040	1040	25.11;9.43;13.21	33.99;22.26;35.69	15.91	30.65	1.56	3.72	Down	-0.95	0.000162022	0.0107168	3418241	3419040	-1.04	6.87971e-05	0.00506927	Rnf185	NM_001290472	-	3415972	3452956	Genebody	34435.5
chr11	3598401	3599600	1200	32.28;26.94;25.09	38.24;61.83;42.30	28.11	47.46	2.52	5	Down	-0.76	0.000105492	0.0073621	3598801	3599600	-1	4.01113e-05	0.00379634						OtherIntergenic	NA
chr11	3956321	3957680	1360	33.48;10.78;13.21	45.88;36.28;29.08	19.15	37.08	1.25	3.07	Down	-0.95	2.95264e-05	0.00487429	3956721	3957520	-1.04	1.67845e-05	0.00235856						OtherIntergenic	NA
chr11	4114001	4114880	880	40.65;17.51;14.53	47.58;33.80;49.57	24.23	43.65	2.29	5.97	Down	-0.85	3.92541e-05	0.0053161	4114081	4114880	-1.23	3.23554e-06	0.000956147	Sec14l2	NM_144520	-	4097039	4118729	Genebody	4288.5
chr11	4853201	4854320	1120	23.91;20.21;10.57	41.63;28.86;33.71	18.23	34.73	1.56	3.99	Down	-0.93	7.45393e-05	0.00647952	4853361	4854160	-1.13	6.68663e-06	0.00145896						OtherIntergenic	NA
chr11	4864961	4865760	800	29.89;6.74;13.21	41.63;25.56;31.07	16.61	32.75	1.72	5.13	Down	-0.98	5.91242e-05	0.00606451	4864961	4865760	-0.98	5.91242e-05	0.00467238						OtherIntergenic	NA
chr11	4908401	4909760	1360	19.13;22.90;17.17	43.33;34.63;32.39	19.73	36.78	1.67	4.13	Down	-0.9	7.52426e-05	0.00649361	4908401	4909200	-1.35	2.82288e-06	0.000888985	Thoc5	NM_172438	+	4895342	4928865	Genebody	13738.5
chr11	5168321	5169840	1520	37.06;35.02;47.54	22.94;9.89;15.86	39.88	16.23	2.78	1.25	Up	1.3	2.79381e-08	5.95846e-05	5168801	5169600	1.35	9.29e-06	0.00172215						OtherIntergenic	NA
chr11	102448721	102449680	960	10.76;2.69;7.92	26.34;18.96;11.24	7.13	18.85	1.1	3.25	Down	-1.4	4.9847e-05	0.00574733	102448881	102449680	-1.55	3.05108e-05	0.00327434	Fam171a2	NM_199200	-	102436980	102447663	Promoter3k	-1537.5
chr11	5793841	5794640	800	10.76;20.21;22.45	6.80;4.12;7.93	17.81	6.28	3.45	1.01	Up	1.5	3.3123e-05	0.00504173	5793841	5794640	1.5	3.3123e-05	0.00342626	Dbnl	NM_001146308	+	5788482	5800980	Genebody	5758.5
chr11	5933841	5934640	800	26.30;14.82;18.49	8.50;6.60;7.27	19.87	7.45	3.92	2.36	Up	1.41	2.78192e-05	0.00475033	5933841	5934640	1.41	2.78192e-05	0.00309214	Gck	NM_010292	-	5900822	5950081	Genebody	15840.5
chr11	6006081	6007040	960	15.54;20.21;34.34	6.80;11.54;11.24	23.36	9.86	5.18	2.49	Up	1.24	3.8326e-05	0.00528245	6006161	6006960	1.54	4.95993e-06	0.00122732	Camk2b	NM_001174053	-	5969665	6065748	Genebody	59187.5
chr11	6147681	6148960	1280	34.67;40.41;43.58	20.39;10.72;23.80	39.56	18.3	3.93	2.54	Up	1.11	9.7328e-07	0.000849771	6147921	6148720	1.36	2.4736e-07	0.000215937	Nudcd3	NM_173748	-	6105691	6200451	Genebody	52130.5
chr11	6207841	6208640	800	1.20;1.35;9.24	17.84;10.72;13.22	3.93	13.93	0.58	1.92	Down	-1.83	2.44834e-05	0.00452769	6207841	6208640	-1.83	2.44834e-05	0.00290534						OtherIntergenic	NA
chr11	6333761	6334720	960	23.91;13.47;15.85	36.54;35.45;33.05	17.74	35.01	1.75	3.78	Down	-0.98	3.23549e-05	0.00501496	6333921	6334720	-1.02	1.84448e-05	0.00247408	Ogdh	NM_001361902	+	6292578	6359094	Genebody	41662.5
chr11	6387921	6388960	1040	31.09;24.25;18.49	51.83;36.28;41.64	24.61	43.25	1.94	4.85	Down	-0.81	7.97845e-05	0.00657894	6388001	6388800	-0.98	5.13565e-06	0.00124728						OtherIntergenic	NA
chr11	6423681	6424960	1280	39.46;20.21;33.02	59.48;44.52;56.85	30.89	53.61	2.82	4.22	Down	-0.8	1.65073e-05	0.00391287	6424001	6424800	-1.03	2.36499e-07	0.000211685						OtherIntergenic	NA
chr11	6531441	6532240	800	10.76;30.98;36.98	10.20;9.07;17.85	26.24	12.37	6.04	4.15	Up	1.08	9.2359e-05	0.00687678	6531441	6532240	1.08	9.2359e-05	0.00593566						OtherIntergenic	NA
chr11	6598321	6599120	800	11.96;16.16;17.17	5.95;2.47;6.61	15.1	5.01	6.19	1.82	Up	1.59	6.71391e-05	0.00627738	6598321	6599120	1.59	6.71391e-05	0.00501004	Nacad	NM_001081652	-	6597822	6606054	Genebody	7333.5
chr11	7090481	7091440	960	8.37;20.21;17.17	32.29;32.98;27.76	15.25	31.01	1.11	2.31	Down	-1.02	5.02732e-05	0.00576072	7090561	7091360	-1.15	1.16802e-05	0.00196064	Adcy1	NM_009622	+	7063432	7178505	Genebody	27528.5
chr11	7920081	7921360	1280	8.37;5.39;5.28	18.69;15.66;21.15	6.35	18.5	0.65	2.11	Down	-1.54	1.58688e-05	0.00383748	7920481	7921280	-1.59	1.50964e-05	0.00222584						Genedesert	NA
chr11	7984961	7985760	800	9.56;5.39;6.60	17.84;19.79;22.47	7.19	20.03	1.23	3.09	Down	-1.48	1.34875e-05	0.00364416	7984961	7985760	-1.48	1.34875e-05	0.0021078						Genedesert	NA
chr11	8270161	8271120	960	16.74;18.86;18.49	5.95;5.77;7.93	18.03	6.55	3.39	2.01	Up	1.46	4.32151e-05	0.00547742	8270161	8270960	1.63	3.88307e-05	0.00372131						Genedesert	NA
chr11	8429041	8430000	960	14.35;17.51;23.77	6.80;5.77;5.95	18.54	6.17	4.42	0.95	Up	1.59	1.03662e-05	0.00321796	8429201	8430000	1.57	3.13421e-05	0.00332951						OtherIntergenic	NA
chr11	8938161	8938960	800	37.06;37.72;34.34	12.75;24.73;21.15	36.37	19.54	3.65	2.55	Up	0.9	8.54154e-05	0.00673605	8938161	8938960	0.9	8.54154e-05	0.00570602						OtherIntergenic	NA
chr11	9238001	9238960	960	10.76;21.55;26.41	7.65;4.95;7.93	19.58	6.84	3.07	1.49	Up	1.52	1.17525e-05	0.0033823	9238001	9238800	1.58	6.57621e-06	0.00144766	Abca13	NM_178259	+	9191941	9684259	Genebody	46539.5
chr11	9708401	9709600	1200	17.93;30.98;54.15	17.84;15.66;17.19	34.36	16.9	2.17	1.16	Up	1.02	1.98872e-05	0.00420133	9708401	9709200	1.18	1.84859e-05	0.00247408						Genedesert	NA
chr11	10108721	10109600	880	3.59;4.04;6.60	16.99;15.66;11.24	4.74	14.63	0.45	2.64	Down	-1.62	6.76643e-05	0.00628159	10108801	10109600	-2.02	7.00643e-06	0.00149122						Genedesert	NA
chr11	10200721	10201520	800	19.13;24.25;17.17	11.90;5.77;7.27	20.18	8.31	3.61	1.92	Up	1.28	9.19695e-05	0.00686978	10200721	10201520	1.28	9.19695e-05	0.00592261						Genedesert	NA
chr11	10984641	10985760	1120	9.56;9.43;5.28	22.94;22.26;15.20	8.09	20.13	0.6	1.82	Down	-1.32	6.61473e-05	0.00625747	10984721	10985520	-1.38	6.18404e-05	0.00479509						Genedesert	NA
chr11	12144961	12146320	1360	28.69;35.02;34.34	7.65;12.37;23.80	32.69	14.6	4.12	2.61	Up	1.16	3.96737e-06	0.00200471	12144961	12145760	1.47	4.08044e-06	0.00109383						OtherIntergenic	NA
chr11	12511601	12512960	1360	33.48;41.76;48.87	16.99;18.14;26.44	41.37	20.52	4.18	2.35	Up	1.01	3.5823e-06	0.00188234	12511761	12512560	1.11	2.22475e-05	0.00274975						Genedesert	NA
chr11	12515441	12516240	800	9.56;10.78;17.17	22.94;29.68;28.42	12.5	27.01	1.45	2.54	Down	-1.11	5.2212e-05	0.00585061	12515441	12516240	-1.11	5.2212e-05	0.00437751						Genedesert	NA
chr11	12664001	12664800	800	22.72;30.98;35.66	15.29;14.02;12.56	29.79	13.96	4.88	2.82	Up	1.09	2.75182e-05	0.0047329	12664001	12664800	1.09	2.75182e-05	0.00307491						Genedesert	NA
chr11	13816241	13817040	800	21.52;28.29;21.13	8.50;14.84;8.59	23.65	10.64	7.85	3.05	Up	1.15	9.82252e-05	0.0070061	13816241	13817040	1.15	9.82252e-05	0.00614811						Genedesert	NA
chr11	14509681	14510800	1120	7.17;9.43;3.96	22.94;14.84;15.20	6.86	17.66	0.7	1.55	Down	-1.37	0.000120016	0.00821612	14510001	14510800	-1.66	1.08033e-05	0.00188138						Genedesert	NA
chr11	15424721	15425680	960	4.78;6.74;3.96	15.29;13.19;17.85	5.16	15.44	0.58	2.37	Down	-1.58	5.96861e-05	0.0060942	15424721	15425520	-1.91	3.16213e-05	0.00334283						Genedesert	NA
chr11	15748321	15749760	1440	5.98;8.08;10.57	24.64;14.84;21.81	8.21	20.43	0.64	2.45	Down	-1.32	5.81525e-05	0.00602813	15748801	15749600	-1.61	4.28416e-06	0.00111589						Genedesert	NA
chr11	17278081	17278880	800	17.93;6.74;11.89	33.99;15.66;28.42	12.19	26.02	1.7	4.32	Down	-1.09	8.76709e-05	0.00678334	17278081	17278880	-1.09	8.76709e-05	0.00577761						OtherIntergenic	NA
chr11	17547521	17548320	800	14.35;6.74;5.28	25.49;19.79;17.85	8.79	21.04	1.42	2.96	Down	-1.26	8.01428e-05	0.00659158	17547521	17548320	-1.26	8.01428e-05	0.00551513						OtherIntergenic	NA
chr11	18106961	18107760	800	27.50;24.25;14.53	5.10;9.89;13.22	22.09	9.4	4.34	1.38	Up	1.23	7.1244e-05	0.0063716	18106961	18107760	1.23	7.1244e-05	0.00518159						OtherIntergenic	NA
chr11	18622961	18624000	1040	13.15;37.72;23.77	6.80;8.24;9.91	24.88	8.32	3.93	2.05	Up	1.58	3.53596e-07	0.000435267	18623041	18623840	1.93	2.92603e-08	5.32812e-05						OtherIntergenic	NA
chr11	20153921	20155280	1360	17.93;13.47;22.45	38.24;42.05;31.73	17.95	37.34	1.48	2.77	Down	-1.06	5.02265e-06	0.00226044	20153921	20154720	-1.18	2.05323e-06	0.00075203						OtherIntergenic	NA
chr11	20602801	20603680	880	17.93;20.21;18.49	7.65;1.65;10.58	18.88	6.62	3.88	1.78	Up	1.51	1.77821e-05	0.00400597	20602801	20603600	1.65	1.3096e-05	0.00208577	Sertad2	NM_001362867	+	20543165	20653023	Genebody	60075.5
chr11	21190641	21191840	1200	21.52;36.37;34.34	12.75;12.37;13.88	30.74	13	3.87	2.12	Up	1.24	2.414e-06	0.0014743	21190881	21191680	1.61	2.2037e-06	0.000785899						OtherIntergenic	NA
chr11	23029681	23031040	1360	16.74;22.90;26.41	35.69;45.35;44.95	22.02	41.99	1.31	3.25	Down	-0.93	1.29563e-05	0.00356615	23029681	23030480	-1.16	4.14205e-06	0.00110216						OtherIntergenic	NA
chr11	23184001	23184800	800	14.35;6.74;6.60	22.09;22.26;20.49	9.23	21.61	1.97	3.19	Down	-1.23	8.93156e-05	0.00683168	23184001	23184800	-1.23	8.93156e-05	0.00583925						OtherIntergenic	NA
chr11	23245761	23246880	1120	23.91;44.45;36.98	13.59;17.31;15.86	35.12	15.59	4.42	2.96	Up	1.17	1.50093e-06	0.00112326	23245841	23246640	1.16	2.08516e-05	0.00264337						OtherIntergenic	NA
chr11	23300881	23301760	880	11.96;21.55;15.85	5.95;5.77;6.61	16.45	6.11	2.79	1.95	Up	1.43	0.000121471	0.00830276	23300881	23301680	1.61	7.32385e-05	0.00526117						OtherIntergenic	NA
chr11	23317681	23319120	1440	19.13;17.51;15.85	39.93;32.15;37.02	17.5	36.37	1.11	3.42	Down	-1.06	6.75411e-06	0.00265556	23317761	23318560	-1.13	4.98586e-06	0.00123064	Usp34	NM_001190401	+	23306894	23490560	Genebody	11506.5
chr11	23442161	23443040	880	37.06;28.29;17.17	54.38;47.82;46.93	27.51	49.71	2.23	4.29	Down	-0.85	1.04661e-05	0.00322963	23442241	23443040	-0.87	8.639e-06	0.00166357	Usp34	NM_001190401	+	23306894	23490560	Genebody	135706
chr11	23465521	23466560	1040	10.76;12.12;21.13	33.14;25.56;25.12	14.67	27.94	1.25	2.64	Down	-0.93	0.000385941	0.0242567	23465601	23466400	-1.12	3.63611e-05	0.00359223	Usp34	NM_001190401	+	23306894	23490560	Genebody	159146
chr11	23485441	23486320	880	0.00;8.08;3.96	21.24;13.19;13.88	4.01	16.1	0.38	2.09	Down	-2	1.35535e-06	0.00104143	23485521	23486320	-1.98	2.02632e-06	0.000748304	Usp34	NM_001190401	+	23306894	23490560	Genebody	178986
chr11	23744801	23745680	880	7.17;10.78;11.89	23.79;28.03;18.51	9.95	23.44	1.2	3.54	Down	-1.24	4.04958e-05	0.00536427	23744801	23745600	-1.32	2.24639e-05	0.00276009	Rel	NM_009044	-	23736849	23770969	Genebody	25728.5
chr11	24040161	24041600	1440	27.50;25.59;33.02	45.88;46.99;50.90	28.7	47.92	2.43	3.31	Down	-0.74	0.000131571	0.00889773	24040721	24041520	-1.11	7.17245e-07	0.000414348						OtherIntergenic	NA
chr11	24341201	24342080	880	16.74;12.12;7.92	26.34;27.21;26.44	12.26	26.66	1.65	3.83	Down	-1.12	5.21571e-05	0.00585052	24341281	24342080	-1.17	2.87353e-05	0.0031488						Genedesert	NA
chr11	25226721	25227760	1040	17.93;13.47;15.85	31.44;35.45;33.05	15.75	33.31	1.65	3.36	Down	-1.08	1.12689e-05	0.00330819	25226801	25227600	-1.15	6.101e-06	0.0013855						Genedesert	NA
chr11	26226801	26228160	1360	10.76;12.12;9.24	26.34;23.91;21.81	10.71	24.02	0.74	2	Down	-1.17	7.40858e-05	0.00646416	26227361	26228160	-1.91	3.13525e-05	0.00332951						OtherIntergenic	NA
chr11	27532881	27533680	800	9.56;6.74;11.89	23.79;23.08;18.51	9.4	21.79	1.25	3.24	Down	-1.21	9.65305e-05	0.00696635	27532881	27533680	-1.21	9.65305e-05	0.00608347						Genedesert	NA
chr11	27659761	27660560	800	19.13;10.78;18.49	37.39;31.33;26.44	16.13	31.72	1.53	3.78	Down	-0.98	8.19782e-05	0.00664714	27659761	27660560	-0.98	8.19782e-05	0.00558992						Genedesert	NA
chr11	28103521	28104800	1280	19.13;29.64;42.26	11.05;11.54;15.20	30.34	12.6	3.13	1.89	Up	1.27	1.91919e-06	0.00128972	28103681	28104480	1.37	8.9165e-07	0.000473561						Genedesert	NA
chr11	28203601	28205120	1520	13.15;10.78;11.89	27.19;23.08;25.12	11.94	25.13	0.76	3.59	Down	-1.07	0.000147894	0.00988149	28203921	28204720	-1.72	2.39111e-07	0.000211685						Genedesert	NA
chr11	28210241	28211520	1280	4.78;12.12;11.89	22.09;26.38;21.15	9.6	23.21	0.53	2.05	Down	-1.27	2.92677e-05	0.00484903	28210321	28211120	-1.89	1.33539e-07	0.000151195						Genedesert	NA
chr11	28282161	28283680	1520	4.78;18.86;11.89	34.84;37.10;27.76	11.84	33.23	0.81	2.87	Down	-1.49	1.7877e-08	4.08095e-05	28282561	28283360	-1.72	4.84157e-09	1.39604e-05						Genedesert	NA
chr11	28858641	28859600	960	25.11;6.74;9.24	37.39;24.73;26.44	13.7	29.52	1.35	3.6	Down	-1.11	2.46344e-05	0.00453231	28858641	28859440	-1.48	2.65421e-06	0.000859665	Efemp1	NM_146015	+	28853204	28926743	Genebody	5916.5
chr11	29163281	29164080	800	3.59;2.69;3.96	10.20;14.02;11.90	3.41	12.04	0.66	5.88	Down	-1.82	9.18847e-05	0.00686502	29163281	29164080	-1.82	9.18847e-05	0.00591811						OtherIntergenic	NA
chr11	29522721	29523920	1200	20.33;5.39;5.28	20.39;22.26;17.85	10.33	20.17	0.87	2	Down	-0.96	0.00185752	0.115171	29522961	29523760	-1.46	2.23748e-05	0.00275581						OtherIntergenic	NA
chr11	29585601	29586480	880	7.17;1.35;5.28	11.90;10.72;19.83	4.6	14.15	0.84	2.33	Down	-1.62	9.22466e-05	0.00687668	29585601	29586400	-1.74	4.7826e-05	0.00417915						OtherIntergenic	NA
chr11	29934641	29935760	1120	3.59;6.74;5.28	17.84;12.37;15.20	5.2	15.14	0.39	1.64	Down	-1.54	9.64862e-05	0.00696628	29934641	29935440	-1.88	3.42984e-05	0.00349243	Eml6	NM_146016	-	29743050	30026033	Genebody	90832.5
chr11	30114481	30115440	960	13.15;21.55;23.77	7.65;5.77;8.59	19.49	7.34	4.37	0.88	Up	1.41	3.47443e-05	0.00511093	30114481	30115280	1.41	3.47443e-05	0.00350855	Sptbn1	NM_009260	-	30106842	30198257	Genebody	83296.5
chr11	30364801	30365600	800	3.59;4.04;7.92	24.64;12.37;11.24	5.18	16.08	0.82	2.82	Down	-1.63	2.76039e-05	0.00474238	30364801	30365600	-1.63	2.76039e-05	0.0030786						OtherIntergenic	NA
chr11	31035361	31036160	800	22.72;21.55;14.53	6.80;5.77;10.58	19.6	7.71	4.44	2.4	Up	1.35	6.19054e-05	0.00615228	31035361	31036160	1.35	6.19054e-05	0.00479731	Asb3	NM_023906	+	30954397	31102704	Genebody	81363.5
chr11	31343041	31344320	1280	22.72;24.25;25.09	9.35;7.42;8.59	24.02	8.45	2.3	1.14	Up	1.51	1.36278e-06	0.00104143	31343201	31344000	1.76	5.48128e-07	0.000353326						OtherIntergenic	NA
chr11	32607361	32608480	1120	17.93;5.39;11.89	37.39;22.26;27.76	11.74	29.14	0.94	2.03	Down	-1.31	1.66546e-06	0.0011879	32607441	32608240	-1.31	2.50308e-06	0.000831387	Stk10	NM_001359178	+	32533265	32624588	Genebody	74655.5
chr11	32961041	32962000	960	4.78;5.39;6.60	22.09;13.19;17.19	5.59	17.49	0.75	2.13	Down	-1.65	1.10729e-05	0.00329618	32961041	32961840	-1.7	9.26746e-06	0.00172215						OtherIntergenic	NA
chr11	33446801	33447600	800	75.32;28.29;23.77	18.69;28.03;23.80	42.46	23.51	5.8	2.96	Up	0.85	4.68433e-05	0.00564641	33446801	33447600	0.85	4.68433e-05	0.00413904	Ranbp17	NR_110973	-	33211793	33513753	Genebody	66552.5
chr11	33754721	33755520	800	17.93;44.45;43.58	16.14;16.49;23.13	35.32	18.59	3.23	1.99	Up	0.93	6.88192e-05	0.00630135	33754721	33755520	0.93	6.88192e-05	0.00506927	Kcnip1	NM_001190885	-	33629340	33843686	Genebody	88565.5
chr2	125066081	125066960	880	4.78;12.12;5.28	22.09;18.14;18.51	7.4	19.58	1.1	3.38	Down	-1.4	3.51114e-05	0.00512713	125066161	125066960	-1.48	1.93535e-05	0.00254066	Slc24a5	NM_175034	+	125068126	125088677	Promoter3k	-1605.5
chr11	34461601	34462480	880	13.15;5.39;5.28	16.14;20.61;22.47	7.94	19.74	0.92	2.84	Down	-1.31	7.87419e-05	0.0065512	34461681	34462480	-1.48	4.74767e-05	0.00416891	Dock2	NM_033374	-	34226820	34783905	Genebody	321864
chr11	34544241	34545440	1200	53.80;188.59;208.67	90.07;140.98;99.81	150.35	110.29	2.29	1.78	Up	0.45	1.65294e-05	0.00391575	34544481	34545280	0.54	1.07864e-05	0.00187926	Dock2	NM_033374	-	34226820	34783905	Genebody	239064
chr11	34681281	34682960	1680	115.97;321.95;322.25	166.54;185.50;149.39	253.39	167.14	1.78	1.42	Up	0.6	2.65565e-13	1.56621e-09	34681601	34682400	0.62	1.10068e-12	7.80097e-09	Dock2	NM_033374	-	34226820	34783905	Genebody	101784
chr11	35059041	35060480	1440	8.37;9.43;6.60	17.84;26.38;19.83	8.13	21.35	0.71	1.88	Down	-1.39	1.76764e-05	0.00399354	35059281	35060080	-1.89	4.19773e-07	0.000302131						OtherIntergenic	NA
chr11	35704561	35705360	800	14.35;18.86;25.09	5.95;9.89;5.29	19.43	7.04	5.77	2.01	Up	1.46	2.104e-05	0.00428768	35704561	35705360	1.46	2.104e-05	0.00265957	Slit3	NM_011412	+	35121455	35708507	Genebody	583506
chr11	38748721	38749840	1120	5.98;8.08;14.53	24.64;25.56;15.20	9.53	21.8	0.78	2.26	Down	-1.19	0.000118758	0.00814696	38748801	38749600	-1.83	1.19217e-06	0.000559057						Genedesert	NA
chr11	40248321	40249120	800	10.76;28.29;21.13	7.65;6.60;7.93	20.06	7.39	4.67	2.28	Up	1.44	1.96641e-05	0.00419745	40248321	40249120	1.44	1.96641e-05	0.00256162						Genedesert	NA
chr11	41090881	41091840	960	32.28;36.37;39.62	10.20;21.44;23.80	36.09	18.48	4.08	5.35	Up	0.97	3.07832e-05	0.00495847	41090961	41091760	1.04	3.94785e-05	0.00375624						Genedesert	NA
chr11	41380481	41381280	800	16.74;18.86;14.53	9.35;3.30;5.29	16.71	5.98	4.95	1.54	Up	1.48	6.84191e-05	0.00629314	41380481	41381280	1.48	6.84191e-05	0.00505239						Genedesert	NA
chr11	43408801	43410320	1520	31.09;8.08;17.17	42.48;42.87;35.69	18.78	40.35	1.57	4.7	Down	-1.1	8.86134e-07	0.000813275	43408881	43409680	-1.15	3.36267e-06	0.000980615						OtherIntergenic	NA
chr11	43911761	43912560	800	13.15;32.33;19.81	7.65;9.89;9.91	21.76	9.15	4.24	1.87	Up	1.25	6.69562e-05	0.00627738	43911761	43912560	1.25	6.69562e-05	0.00500487						OtherIntergenic	NA
chr11	44537361	44538640	1280	11.96;12.12;13.21	26.34;32.15;20.49	12.43	26.33	1.58	2.81	Down	-1.08	9.20994e-05	0.00687589	44537601	44538400	-1.38	4.88516e-06	0.00121405	Rnf145	NM_001166553	+	44519376	44554977	Genebody	18624.5
chr11	44884481	44885280	800	15.54;18.86;19.81	6.80;6.60;7.27	18.07	6.89	3.29	2.12	Up	1.39	7.91005e-05	0.006554	44884481	44885280	1.39	7.91005e-05	0.00547583	Ebf1	NM_001362569	+	44620227	45008096	Genebody	264654
chr11	44996561	44997360	800	9.56;9.43;7.92	23.79;16.49;24.46	8.97	21.58	1.1	3.39	Down	-1.27	6.07131e-05	0.00612155	44996561	44997360	-1.27	6.07131e-05	0.00474399	Ebf1	NM_001362569	+	44620227	45008096	Genebody	376734
chr11	45093121	45094480	1360	11.96;24.25;25.09	41.63;48.64;33.05	20.43	41.11	1.45	3.32	Down	-1.01	4.02705e-06	0.00201343	45093281	45094080	-1.31	5.30754e-08	8.01161e-05						OtherIntergenic	NA
chr11	45537041	45537920	880	25.11;25.59;22.45	37.39;50.29;43.63	24.38	43.77	3.71	7.1	Down	-0.84	4.22293e-05	0.0054226	45537041	45537840	-0.9	1.83474e-05	0.00246646						OtherIntergenic	NA
chr11	45992561	45993920	1360	27.50;20.21;15.85	40.78;36.28;42.30	21.18	39.79	1.73	3.08	Down	-0.91	3.18678e-05	0.00498808	45992561	45993360	-1.1	1.58862e-06	0.000658002	Sox30	NM_173384	+	45980309	46017992	Genebody	12931.5
chr11	46270081	46270880	800	11.96;14.82;22.45	4.25;4.12;6.61	16.41	4.99	7.58	1.88	Up	1.72	1.14804e-05	0.00334236	46270081	46270880	1.72	1.14804e-05	0.00193863	Cyfip2	NM_001252460	-	46193848	46312358	Genebody	41877.5
chr11	46512161	46513520	1360	20.33;24.25;14.53	39.08;37.10;35.03	19.7	37.07	1.26	3.57	Down	-0.91	5.67896e-05	0.00598923	46512641	46513440	-1.15	5.65894e-06	0.00132706						OtherIntergenic	NA
chr11	46765681	46767120	1440	35.87;39.07;31.70	13.59;11.54;20.49	35.54	15.21	4.23	1.77	Up	1.22	5.33e-07	0.000575488	46766321	46767120	1.86	2.49741e-07	0.000215937	Havcr1	NM_134248	+	46751167	46779578	Genebody	15233.5
chr11	48023361	48024240	880	16.74;6.74;6.60	25.49;30.50;15.20	10.03	23.73	0.96	2.52	Down	-1.24	3.38575e-05	0.00507744	48023361	48024160	-1.23	4.28834e-05	0.00394436						OtherIntergenic	NA
chr11	48436961	48437760	800	10.76;13.47;9.24	28.04;23.08;23.13	11.16	24.75	2.3	3.87	Down	-1.15	6.93044e-05	0.0063111	48436961	48437760	-1.15	6.93044e-05	0.00509112						OtherIntergenic	NA
chr11	49180881	49181680	800	8.37;9.43;9.24	28.89;15.66;23.13	9.01	22.56	1.41	3.11	Down	-1.32	2.18894e-05	0.00435295	49180881	49181680	-1.32	2.18894e-05	0.00272167	Btnl9	NM_172793	-	49168324	49187089	Genebody	5808.5
chr11	3205041	3206080	1040	4.78;5.39;7.92	14.44;16.49;16.52	6.03	15.82	0.6	2.49	Down	-1.39	0.000222312	0.0143233	3205121	3205920	-1.9	3.96615e-06	0.00107489	Eif4enif1	NM_001166549	+	3203018	3244588	Promoter3k	2542.5
chr11	50468081	50469200	1120	35.87;60.62;33.02	16.14;18.96;35.69	43.17	23.6	4.41	3	Up	0.87	2.9343e-05	0.00485743	50468241	50469040	1.11	1.91778e-06	0.000727573						OtherIntergenic	NA
chr11	50561921	50562720	800	16.74;13.47;13.21	33.14;28.03;27.10	14.47	29.42	2.79	5.31	Down	-1.02	7.8777e-05	0.0065512	50561921	50562720	-1.02	7.8777e-05	0.00546684						OtherIntergenic	NA
chr11	50819201	50820080	880	10.76;14.82;10.57	22.94;32.98;21.81	12.05	25.91	1.38	3.06	Down	-1.1	8.05481e-05	0.00659821	50819201	50820000	-1.16	4.14326e-05	0.00386583	Zfp354c	NM_013922	-	50811084	50827731	Genebody	8090.5
chr11	51724721	51725680	960	4.78;12.12;10.57	22.09;20.61;21.15	9.16	21.28	1.36	2.33	Down	-1.22	0.000113091	0.00780832	51724881	51725680	-1.34	3.45158e-05	0.00349979	Sec24a	NM_001290785	-	51692262	51756834	Genebody	31633.5
chr12	44219681	44220560	880	7.17;5.39;6.60	20.39;14.02;15.86	6.39	16.76	0.77	2.17	Down	-1.39	0.00014446	0.00968321	44219681	44220480	-1.48	7.81897e-05	0.00544617	Gm2027	NR_045113	+	44221355	44224380	Promoter3k	-1234.5
chr11	53294081	53294880	800	4.78;4.04;3.96	16.99;11.54;14.54	4.26	14.36	0.66	2.33	Down	-1.75	3.11914e-05	0.00496341	53294081	53294880	-1.75	3.11914e-05	0.00332033	Hspa4	NM_008300	-	53259813	53300479	Genebody	5998.5
chr11	53533841	53535040	1200	25.11;40.41;26.41	12.75;11.54;13.88	30.64	12.72	4.23	2.8	Up	1.27	1.70734e-06	0.00120904	53534161	53534960	1.35	1.26213e-05	0.00204311	Septin8	NM_033144	+	53519735	53544096	Genebody	14705.5
chr11	53637441	53638720	1280	22.72;33.68;29.05	56.93;43.70;44.95	28.48	48.52	2.14	5.93	Down	-0.77	6.93442e-05	0.0063111	53637521	53638320	-1.07	4.44295e-07	0.000313807						OtherIntergenic	NA
chr11	53741281	53742640	1360	31.09;16.16;15.85	39.93;33.80;48.25	21.03	40.66	1.5	3.7	Down	-0.95	1.2619e-05	0.00350964	53741761	53742560	-1.03	1.01407e-05	0.00181477						OtherIntergenic	NA
chr11	54139441	54141440	2000	236.73;343.51;332.81	224.31;199.52;191.69	304.35	205.17	1.17	0.89	Up	0.57	2.26485e-14	1.543e-10	54140001	54140800	0.58	5.38458e-14	4.62539e-10						OtherIntergenic	NA
chr11	54186321	54187360	1040	11.96;9.43;23.77	33.99;27.21;30.41	15.05	30.53	1.61	4.15	Down	-1.02	6.04254e-05	0.00611683	54186321	54187120	-1.13	5.14252e-05	0.00434659	4933405E24Rik	NR_045506	-	54177771	54213288	Genebody	26447.5
chr11	54511681	54512480	800	20.33;20.21;15.85	40.78;32.98;31.73	18.79	35.16	1.82	3.28	Down	-0.9	9.99724e-05	0.00703046	54511681	54512480	-0.9	9.99724e-05	0.00619686	Fnip1	NM_173753	+	54438178	54518241	Genebody	73902.5
chr11	54845921	54846720	800	35.87;28.29;15.85	9.35;14.02;13.22	26.67	12.19	3.08	1.84	Up	1.13	4.68983e-05	0.00564641	54845921	54846720	1.13	4.68983e-05	0.00414112	Lyrm7	NM_001363191	-	54838349	54860597	Genebody	14276.5
chr11	54978801	54979840	1040	11.96;26.94;15.85	8.50;5.77;7.93	18.25	7.4	2.39	1.25	Up	1.3	0.000163568	0.0108058	54978881	54979680	1.63	2.32898e-05	0.00282381	Anxa6	NM_013472	-	54978952	55033471	Genebody	54150.5
chr11	55081281	55082080	800	14.35;21.55;21.13	4.25;7.42;8.59	19.01	6.75	6.72	1.89	Up	1.49	1.96752e-05	0.00419745	55081281	55082080	1.49	1.96752e-05	0.00256162						OtherIntergenic	NA
chr11	55141361	55142320	960	7.17;9.43;11.89	24.64;28.03;20.49	9.5	24.39	1.16	3.61	Down	-1.36	6.55348e-06	0.00260459	55141521	55142320	-1.45	3.11519e-06	0.000933645	Slc36a3	NM_172258	-	55124814	55151708	Genebody	9867.5
chr11	55503521	55504400	880	9.56;10.78;10.57	23.79;23.91;21.15	10.3	22.95	1.17	2.9	Down	-1.16	0.000119358	0.00817817	55503601	55504400	-1.48	7.28895e-05	0.00524425						OtherIntergenic	NA
chr11	55519121	55520640	1520	26.30;13.47;10.57	37.39;28.86;39.66	16.78	35.3	0.99	2.65	Down	-1.07	6.9846e-06	0.00270236	55519121	55519920	-1.33	3.268e-06	0.000961782	Glra1	NM_020492	-	55514238	55608198	Genebody	88317.5
chr11	56031761	56032560	800	5.98;6.74;2.64	12.75;18.96;13.22	5.12	14.98	0.76	2.72	Down	-1.55	9.90978e-05	0.00701771	56031761	56032560	-1.55	9.90978e-05	0.00617063	Nmur2	NM_153079	-	56024989	56040987	Genebody	8826.5
chr11	56057761	56058560	800	1.20;4.04;6.60	16.14;13.19;9.91	3.95	13.08	0.86	1.58	Down	-1.73	8.21917e-05	0.00665795	56057761	56058560	-1.73	8.21917e-05	0.00560053						OtherIntergenic	NA
chr11	58114241	58115040	800	26.30;13.47;25.09	35.69;41.22;40.32	21.62	39.08	3.57	9.56	Down	-0.85	9.31045e-05	0.0068946	58114241	58115040	-0.85	9.31045e-05	0.00596073	Cnot8	NM_001363086	+	58104308	58118597	Genebody	10332.5
chr11	58934001	58935200	1200	41.85;14.82;14.53	46.73;44.52;38.34	23.73	43.2	2.22	5.18	Down	-0.86	3.30581e-05	0.00503822	58934161	58934960	-0.94	1.34111e-05	0.00210374	Rnf187	NM_022423	-	58932287	58938906	Genebody	4305.5
chr8	35823921	35824800	880	10.76;6.74;3.96	23.79;14.02;18.51	7.15	18.77	1.12	2.41	Down	-1.39	5.72252e-05	0.00599919	35823921	35824720	-1.37	7.88744e-05	0.00546902	Cldn23	NM_027998	-	35824708	35826559	Promoter3k	2198.5
chr11	59249601	59250400	800	14.35;20.21;40.94	5.95;12.37;15.20	25.16	11.17	4.28	4.25	Up	1.17	4.64095e-05	0.00563201	59249601	59250400	1.17	4.64095e-05	0.00411533	Wnt3a	NM_009522	-	59248041	59290751	Genebody	40750.5
chr11	59906001	59906800	800	3.59;4.04;17.17	23.79;14.84;22.47	8.27	20.37	1.17	3.94	Down	-1.3	6.89546e-05	0.00630587	59906001	59906800	-1.3	6.89546e-05	0.00507392						OtherIntergenic	NA
chr11	60214481	60215840	1360	26.30;12.12;18.49	39.93;33.80;31.73	18.97	35.16	2.06	4.55	Down	-0.89	0.000123459	0.00841541	60214481	60215280	-1.22	2.37562e-06	0.000814181	Srebf1	NM_001313979	-	60199083	60220627	Genebody	5466.5
chr11	60254081	60254880	800	13.15;14.82;21.13	4.25;7.42;5.29	16.37	5.65	3.67	1.03	Up	1.53	5.33205e-05	0.00589814	60254081	60254880	1.53	5.33205e-05	0.00441902	Tom1l2	NM_001359810	-	60240569	60352905	Genebody	98424.5
chr11	60421601	60422720	1120	3.59;5.39;6.60	16.99;14.84;14.54	5.19	15.46	0.54	1.8	Down	-1.57	6.29575e-05	0.0061717	60421601	60422400	-1.81	2.71497e-05	0.00305554	Gid4	NM_025757	+	60417144	60445277	Genebody	5016.5
chr11	60500001	60501280	1280	23.91;13.47;26.41	40.78;44.52;31.73	21.27	39.01	1.87	4.16	Down	-0.88	6.65255e-05	0.00626032	60500241	60501040	-0.97	3.16716e-05	0.00334441	Myo15	NM_010862	+	60469338	60528368	Genebody	31302.5
chr11	60527201	60528000	800	10.76;14.82;14.53	3.40;5.77;3.30	13.37	4.16	5.23	0.94	Up	1.68	9.2918e-05	0.00688724	60527201	60528000	1.68	9.2918e-05	0.00595168	Myo15	NM_010862	+	60469338	60528368	Genebody	58262.5
chr11	60541121	60542480	1360	7.17;6.74;11.89	16.99;23.91;21.81	8.6	20.91	0.83	1.78	Down	-1.28	6.74376e-05	0.00627738	60541441	60542240	-2.37	1.30277e-07	0.000148781	Alkbh5	NM_172943	+	60537682	60558512	Genebody	4118.5
chr11	61312881	61313680	800	14.35;18.86;17.17	4.25;6.60;5.95	16.79	5.6	3.8	1.46	Up	1.58	2.76785e-05	0.0047481	61312881	61313680	1.58	2.76785e-05	0.00308431	Slc47a2	NM_001033542	-	61301630	61342860	Genebody	29579.5
chr11	61420801	61421680	880	31.09;22.90;38.30	15.29;16.49;13.22	30.76	15	5.19	2.43	Up	1.04	4.56008e-05	0.00559073	61420881	61421680	1.07	6.49496e-05	0.00492693						OtherIntergenic	NA
chr11	61595521	61596320	800	28.69;25.59;25.09	8.50;13.19;14.54	26.46	12.08	9.18	3.06	Up	1.13	4.85678e-05	0.00569511	61595521	61596320	1.13	4.85678e-05	0.00420368						OtherIntergenic	NA
chr11	61656801	61658080	1280	10.76;22.90;13.21	28.89;26.38;30.41	15.62	28.56	2.29	3.02	Down	-0.87	0.000684186	0.0426287	61657281	61658080	-1.18	3.70534e-05	0.00362406	Grap	NM_027817	+	61653320	61672777	Genebody	4120.5
chr4	155599201	155600080	880	15.54;5.39;5.28	31.44;14.84;21.81	8.74	22.7	0.77	2.16	Down	-1.38	1.14018e-05	0.00332988	155599201	155600000	-1.34	2.03087e-05	0.00260546	Slc35e2	NM_177186	+	155601415	155623340	Promoter3k	-1774.5
chr11	61787441	61788880	1440	29.89;29.64;34.34	62.88;48.64;50.90	31.29	54.14	1.94	3.42	Down	-0.79	1.64485e-05	0.00390831	61787841	61788640	-0.85	7.71172e-06	0.00156993	Ulk2	NM_013881	-	61775597	61855092	Genebody	66931.5
chr11	62488401	62489760	1360	15.54;22.90;23.77	40.78;33.80;36.35	20.74	36.98	2.15	4.06	Down	-0.83	0.000192969	0.0125453	62488961	62489760	-1.21	5.53891e-06	0.00130492	Pigl	NM_001039536	+	62458440	62516037	Genebody	30640.5
chr11	62758881	62759680	800	17.93;24.25;21.13	9.35;4.95;9.25	21.1	7.85	3.1	1.67	Up	1.43	1.37653e-05	0.00366774	62758881	62759680	1.43	1.37653e-05	0.00212637						OtherIntergenic	NA
chr11	62783681	62784560	880	10.76;25.59;33.02	5.10;11.54;11.24	23.12	9.29	3.86	1.65	Up	1.32	1.90117e-05	0.00414132	62783681	62784480	1.32	1.90117e-05	0.00251357	Zfp286	NM_001364100	-	62783509	62789468	Genebody	5347.5
chr11	62982241	62983040	800	10.76;5.39;10.57	19.54;27.21;17.19	8.9	21.31	1.23	2.91	Down	-1.26	7.25016e-05	0.00639583	62982241	62983040	-1.26	7.25016e-05	0.00522139	Cdrt4	NM_025496	+	62951192	62993095	Genebody	31448.5
chr11	63472641	63473520	880	14.35;30.98;21.13	7.65;10.72;7.27	22.15	8.55	4.46	1.73	Up	1.37	1.49642e-05	0.00379587	63472721	63473520	1.42	2.46961e-05	0.00291733						OtherIntergenic	NA
chr11	64682401	64683440	1040	35.87;45.80;42.26	22.94;28.03;16.52	41.31	22.5	1.61	1.05	Up	0.88	3.96827e-05	0.00533527	64682641	64683440	0.93	2.66226e-05	0.00302062						OtherIntergenic	NA
chr11	66480161	66480960	800	16.74;9.43;13.21	37.39;26.38;23.80	13.13	29.19	1.48	3.61	Down	-1.15	1.48203e-05	0.00379038	66480161	66480960	-1.15	1.48203e-05	0.0022082	Shisa6	NM_001034874	-	66211724	66526126	Genebody	45565.5
chr11	66659281	66660240	960	35.87;21.55;21.13	46.73;49.47;41.64	26.18	45.95	4.1	6.25	Down	-0.81	4.98423e-05	0.00574733	66659361	66660160	-1.07	5.54141e-06	0.00130492						OtherIntergenic	NA
chr11	67009361	67010560	1200	82.50;28.29;18.49	24.64;26.38;18.51	43.09	23.18	5.7	2.82	Up	0.89	1.95266e-05	0.00418996	67009361	67010160	0.91	6.75073e-05	0.00502355	Gm12299	NR_165257	+	67002085	67012198	Genebody	7875.5
chr11	67012161	67012960	800	11.96;20.21;18.49	5.95;6.60;5.95	16.88	6.16	3.21	1.66	Up	1.45	8.03535e-05	0.00659158	67012161	67012960	1.45	8.03535e-05	0.00552001	Gm12299	NR_165257	+	67002085	67012198	Genebody	10475.5
chr11	67048561	67050000	1440	25.11;28.29;31.70	46.73;46.17;59.49	28.36	50.8	1.7	5.49	Down	-0.84	1.09694e-05	0.00328354	67049121	67049920	-1.15	2.39113e-07	0.000211685	Adprm	NM_025510	-	67037879	67052618	Genebody	3337.5
chr11	68444641	68445440	800	10.76;18.86;21.13	5.10;8.24;2.64	16.92	5.33	3.27	1.34	Up	1.67	1.28519e-05	0.00354881	68444641	68445440	1.67	1.28519e-05	0.00206942	Pik3r5	NM_177320	+	68432124	68497846	Genebody	12916.5
chr11	68895841	68896640	800	10.76;5.39;7.92	24.64;17.31;19.17	8.02	20.37	0.76	2.65	Down	-1.34	4.46436e-05	0.00554644	68895841	68896640	-1.34	4.46436e-05	0.00403306						OtherIntergenic	NA
chr11	68960401	68961760	1360	25.11;9.43;13.21	40.78;26.38;31.07	15.91	32.74	1.96	4.46	Down	-1.04	2.41712e-05	0.00451009	68960721	68961520	-1.08	2.41961e-05	0.00288588						OtherIntergenic	NA
chr11	69129601	69130400	800	14.35;16.16;21.13	5.95;4.95;7.93	17.21	6.28	2.39	1.18	Up	1.46	6.71618e-05	0.00627738	69129601	69130400	1.46	6.71618e-05	0.00501004	Aloxe3	NM_011786	+	69126376	69149115	Genebody	3624.5
chr11	69227601	69228720	1120	13.15;20.21;22.45	4.25;6.60;5.95	18.6	5.6	3.36	0.99	Up	1.73	2.56736e-06	0.00153475	69227601	69228400	1.68	3.2535e-05	0.00339726	Gucy2e	NM_008192	-	69218116	69237022	Genebody	8861.5
chr11	69404081	69404880	800	16.74;28.29;46.22	13.59;11.54;18.51	30.42	14.55	9.53	5.54	Up	1.06	3.42146e-05	0.00508832	69404081	69404880	1.06	3.42146e-05	0.00348714	Kdm6b	NM_001017426	-	69398517	69416194	Genebody	11713.5
chr11	69721521	69722800	1280	23.91;8.08;13.21	35.69;33.80;28.42	15.07	32.64	1.22	3.52	Down	-1.12	8.25327e-06	0.00293539	69721921	69722720	-1.21	7.30492e-06	0.00152403						OtherIntergenic	NA
chr1	107360321	107361520	1200	11.96;9.43;7.92	26.34;25.56;23.13	9.77	25.01	0.59	1.33	Down	-1.36	5.28242e-06	0.00230388	107360641	107361440	-1.58	1.21892e-06	0.00056865	Serpinb11	NM_025867	+	107362313	107380475	Promoter3k	-1392.5
chr11	69826561	69827920	1360	28.69;30.98;35.66	13.59;12.37;19.83	31.78	15.26	4.07	2.46	Up	1.06	2.49361e-05	0.0045575	69826801	69827600	1.39	2.64291e-06	0.000858823	Nlgn2	NM_198862	-	69823122	69834849	Genebody	7608.5
chr11	70010481	70011760	1280	13.15;35.02;36.98	8.50;8.24;16.52	28.38	11.09	3.13	2.52	Up	1.36	1.23228e-06	0.000981704	70010801	70011600	1.54	2.28265e-06	0.000801448	Acadvl	NM_017366	-	70010182	70015428	Genebody	4307.5
chr11	70124481	70125280	800	15.54;24.25;23.77	37.39;43.70;35.03	21.19	38.7	2.89	5.05	Down	-0.87	7.83677e-05	0.00655004	70124481	70125280	-0.87	7.83677e-05	0.00545414						OtherIntergenic	NA
chr11	70469921	70470880	960	89.67;24.25;36.98	84.97;69.25;74.03	50.3	76.08	3.99	7.19	Down	-0.6	6.70075e-05	0.00627738	70469921	70470720	-0.63	4.97456e-05	0.00426377						OtherIntergenic	NA
chr5	77004241	77005360	1120	9.56;8.08;6.60	24.64;20.61;16.52	8.08	20.59	0.94	2.59	Down	-1.35	3.87363e-05	0.00529202	77004401	77005200	-1.71	1.62587e-06	0.000667987	Arl9	NM_206935	+	77004054	77009478	Promoter1k	746.5
chr11	70690561	70691520	960	19.13;5.39;6.60	23.79;19.79;25.78	10.37	23.12	1.48	2.5	Down	-1.16	0.000112002	0.00774265	70690641	70691440	-1.29	2.6664e-05	0.00302255	Inca1	NM_001252482	-	70688360	70700155	Genebody	9114.5
chr11	71382721	71384720	2000	53.80;83.52;91.13	33.14;38.75;47.59	76.15	39.83	5.02	4.15	Up	0.94	3.82551e-09	1.11149e-05	71383441	71384240	1.09	3.57704e-07	0.000272866						OtherIntergenic	NA
chr11	71500161	71501040	880	15.54;9.43;13.21	32.29;26.38;29.08	12.73	29.25	1.38	3	Down	-1.2	7.53047e-06	0.00281491	71500161	71500960	-1.24	7.50223e-06	0.00154677						OtherIntergenic	NA
chr1	121324641	121325600	960	4.78;6.74;10.57	16.99;16.49;22.47	7.36	18.65	0.9	2.17	Down	-1.34	9.6548e-05	0.00696635	121324641	121325440	-1.41	5.92442e-05	0.00467544	Insig2	NM_001271531	-	121304352	121327678	Promoter3k	2557.5
chr11	72375281	72376080	800	21.52;17.51;21.13	9.35;6.60;6.61	20.05	7.52	3.94	1.15	Up	1.42	2.52312e-05	0.00458387	72375281	72376080	1.42	2.52312e-05	0.00293808						OtherIntergenic	NA
chr11	72643761	72644560	800	3.59;5.39;3.96	15.29;15.66;12.56	4.31	14.51	0.41	1.83	Down	-1.75	2.89079e-05	0.0048177	72643761	72644560	-1.75	2.89079e-05	0.0031642	Ube2g1	NM_025985	+	72607260	72686481	Genebody	36900.5
chr11	72832241	72833600	1360	9.56;21.55;35.66	35.69;52.77;37.02	22.26	41.82	1.7	3.95	Down	-0.91	1.98145e-05	0.00419817	72832481	72833280	-1.73	3.50629e-10	1.55673e-06	Zzef1	NM_001045536	+	72796225	72927120	Genebody	36695.5
chr11	72930161	72931200	1040	22.72;8.08;10.57	32.29;24.73;29.08	13.79	28.7	1.44	3.13	Down	-1.06	6.19269e-05	0.00615288	72930401	72931200	-1.12	3.08127e-05	0.00329757						OtherIntergenic	NA
chr11	73065761	73066640	880	28.69;43.11;47.54	20.39;18.14;26.44	39.78	21.66	5.99	6.04	Up	0.88	5.45538e-05	0.00594496	73065761	73066560	0.93	2.90656e-05	0.00317397	Ncbp3	NM_025818	+	73047866	73083579	Genebody	18334.5
chr11	73071681	73072560	880	13.15;6.74;7.92	31.44;19.79;29.74	9.27	26.99	1.63	3.29	Down	-1.54	1.90754e-07	0.000283365	73071761	73072560	-1.54	1.90754e-07	0.000186423	Ncbp3	NM_025818	+	73047866	73083579	Genebody	24254.5
chr11	73145761	73147200	1440	27.50;20.21;14.53	40.78;34.63;39.66	20.74	38.36	2.2	6.64	Down	-0.89	6.37437e-05	0.00619181	73145921	73146720	-1.24	8.58664e-07	0.000462885	Itgae	NM_008399	+	73090582	73147449	Genebody	55898.5
chr11	73229681	73230720	1040	2.39;10.78;27.73	24.64;31.33;33.05	13.63	29.67	1.18	3.35	Down	-1.12	1.93504e-05	0.0041714	73229761	73230560	-1.22	7.37577e-06	0.00153313						OtherIntergenic	NA
chr11	73997121	73998560	1440	11.96;16.16;15.85	28.04;31.33;25.78	14.66	28.38	1.06	2.56	Down	-0.95	0.0002564	0.0163463	73997441	73998240	-1.43	1.51387e-06	0.000647398						OtherIntergenic	NA
chr11	74539841	74541200	1360	21.52;55.23;60.75	25.49;22.26;24.46	45.83	24.07	5.89	3.84	Up	0.93	5.44969e-06	0.00234576	74540401	74541200	1.14	3.64088e-06	0.00102357	Rap1gap2	NM_001364132	-	74383356	74559027	Genebody	18506.5
chr11	75075281	75076560	1280	14.35;18.86;22.45	39.08;28.86;33.71	18.55	33.88	1.45	2.47	Down	-0.87	0.000220729	0.014226	75075281	75076080	-1.12	1.98399e-05	0.0025736	Smg6	NM_001002764	+	74925853	75164448	Genebody	150068
chr7	128235521	128236400	880	10.76;6.74;6.60	27.19;16.49;17.19	8.03	20.29	0.83	3.35	Down	-1.34	5.00369e-05	0.00575541	128235601	128236400	-1.4	3.03728e-05	0.00326574	9130023H24Rik	NM_177001	-	128234450	128238031	Promoter3k	2070.5
chr9	71774081	71774960	880	11.96;8.08;13.21	29.74;26.38;27.76	11.08	27.96	1.27	4.43	Down	-1.34	1.96339e-06	0.00130171	71774081	71774880	-1.31	7.76336e-06	0.00157475	Cgnl1	NM_001304362	-	71626506	71771602	Promoter3k	-2918.5
chr5	114088321	114089120	800	3.59;10.78;7.92	20.39;20.61;15.20	7.43	18.74	0.66	2.31	Down	-1.33	9.92411e-05	0.00702285	114088321	114089120	-1.33	9.92411e-05	0.00617842	Svop	NM_026805	-	114026912	114091380	Promoter3k	2659.5
chr11	76352801	76353600	800	11.96;26.94;22.45	7.65;9.07;5.29	20.45	7.33	2.38	2.65	Up	1.48	1.09855e-05	0.00328354	76352801	76353600	1.48	1.09855e-05	0.00189226	Nxn	NM_008750	-	76257225	76399141	Genebody	45940.5
chr11	76355761	76356800	1040	29.89;20.21;25.09	39.08;46.17;37.02	25.06	40.76	4.51	3.86	Down	-0.7	0.000760864	0.0473838	76355841	76356640	-1.11	2.2784e-06	0.000801448	Nxn	NM_008750	-	76257225	76399141	Genebody	42860.5
chr10	83361681	83362800	1120	11.96;8.08;3.96	26.34;18.14;15.20	8	19.89	0.82	2.29	Down	-1.31	7.37779e-05	0.00645545	83362001	83362800	-1.48	2.51855e-05	0.00293679	D10Wsu102e	NM_026579	+	83360220	83368835	Promoter3k	2020.5
chr11	76498641	76499760	1120	14.35;12.12;21.13	31.44;37.92;25.12	15.87	31.49	1.3	3.73	Down	-0.99	7.18799e-05	0.00638683	76498721	76499520	-1.48	2.95803e-07	0.000240999	Abr	NM_198018	-	76416731	76509419	Genebody	10218.5
chr11	76697521	76698320	800	8.37;4.04;6.60	15.29;19.79;23.80	6.34	19.63	0.85	4.2	Down	-1.63	3.72658e-06	0.00193499	76697521	76698320	-1.63	3.72658e-06	0.00103772	Trarg1	NM_177709	+	76679872	76698664	Genebody	18048.5
chr11	76908561	76909360	800	2.39;10.78;9.24	19.54;20.61;18.51	7.47	19.55	0.92	3.06	Down	-1.39	4.16263e-05	0.0054029	76908561	76909360	-1.39	4.16263e-05	0.00387347	Tmigd1	NM_025655	+	76904544	76916586	Genebody	4416.5
chr11	77139521	77140400	880	13.15;21.55;18.49	4.25;10.72;5.29	17.73	6.75	5.73	1.52	Up	1.39	9.10821e-05	0.00685872	77139601	77140400	1.52	5.72132e-05	0.00458667	Efcab5	NM_176965	-	77089914	77188968	Genebody	49007.5
chr11	77849281	77850800	1520	107.61;33.68;31.70	28.89;29.68;36.35	57.66	31.64	5.1	4.55	Up	0.87	1.55809e-06	0.00115294	77849841	77850640	1.18	6.42894e-08	9.17094e-05	Myo18a	NM_001291214	+	77801297	77865988	Genebody	48743.5
chr11	77860481	77861280	800	10.76;24.25;18.49	8.50;4.95;6.61	17.83	6.68	3.19	1.49	Up	1.42	7.11434e-05	0.00637078	77860481	77861280	1.42	7.11434e-05	0.00517999	Myo18a	NM_001291214	+	77801297	77865988	Genebody	59583.5
chr11	77917121	77917920	800	13.15;22.90;19.81	6.80;9.07;5.95	18.62	7.27	5.12	2.89	Up	1.36	8.50733e-05	0.00673605	77917121	77917920	1.36	8.50733e-05	0.0057045	Gm11190	NR_033549	-	77912126	77929288	Genebody	11767.5
chr1	64958401	64959840	1440	15.54;8.08;15.85	38.24;25.56;33.71	13.16	32.5	0.8	2.64	Down	-1.3	4.71149e-07	0.000527397	64958401	64959200	-1.84	6.8245e-09	1.77411e-05	Plekhm3	NM_001039493	-	64789120	64956824	Promoter3k	-2296.5
chr11	78456481	78457840	1360	14.35;13.47;21.13	32.29;23.08;30.41	16.32	28.59	1.09	2.2	Down	-0.81	0.0014068	0.0872801	78456561	78457360	-1.65	2.19259e-07	0.000201896						OtherIntergenic	NA
chr11	78783521	78784480	960	10.76;9.43;6.60	25.49;21.44;19.17	8.93	22.03	1.23	3.46	Down	-1.3	3.42871e-05	0.00509278	78783521	78784320	-1.54	3.96109e-06	0.00107426						OtherIntergenic	NA
chr11	78905921	78906720	800	10.76;5.39;6.60	22.09;16.49;18.51	7.58	19.03	1.11	3.6	Down	-1.33	9.37192e-05	0.0069033	78905921	78906720	-1.33	9.37192e-05	0.00597637						OtherIntergenic	NA
chr11	79167601	79168400	800	15.54;1.35;10.57	21.24;23.08;21.15	9.15	21.83	1.26	3.86	Down	-1.25	6.25901e-05	0.00616621	79167601	79168400	-1.25	6.25901e-05	0.00482462						OtherIntergenic	NA
chr11	79645441	79646560	1120	10.76;21.55;27.73	36.54;32.98;38.34	20.02	35.95	1.61	4.98	Down	-0.84	0.000203272	0.0131718	79645521	79646320	-1.02	2.37574e-05	0.00285265	Rab11fip4	NM_175543	+	79591211	79694012	Genebody	54789.5
chr11	79988401	79989840	1440	16.74;9.43;5.28	31.44;17.31;23.13	10.48	23.96	0.94	2.97	Down	-1.19	5.5425e-05	0.00595779	79988401	79989200	-1.38	1.11678e-05	0.00191364						OtherIntergenic	NA
chr11	79999921	80001360	1440	8.37;12.12;6.60	22.94;24.73;23.80	9.03	23.82	0.8	2.03	Down	-1.4	5.33452e-06	0.00231637	80000001	80000800	-1.58	8.18e-07	0.00044956	Suz12	NM_199196	+	79993105	80034123	Genebody	7535.5
chr11	80128961	80129920	960	11.96;9.43;7.92	30.59;23.91;16.52	9.77	23.67	1.07	2	Down	-1.28	2.35355e-05	0.00447473	80129041	80129840	-1.52	8.04966e-06	0.00160402	Atad5	NM_001029856	+	80089399	80135791	Genebody	40041.5
chr11	80200081	80200880	800	10.76;6.74;10.57	29.74;17.31;19.17	9.35	22.07	1.15	3.88	Down	-1.24	6.6899e-05	0.00627738	80200081	80200880	-1.24	6.6899e-05	0.0050036	Rnf135	NR_157298	+	80183868	80199755	Genebody	16612.5
chr11	80278001	80279440	1440	22.72;16.16;14.53	38.24;30.50;29.08	17.8	32.61	1.67	2.85	Down	-0.87	0.000274304	0.017426	80278481	80279280	-1.25	5.76755e-06	0.00134125						OtherIntergenic	NA
chr11	80364561	80365440	880	3.59;2.69;14.53	22.94;15.66;15.86	6.94	18.16	0.85	2.38	Down	-1.39	7.83162e-05	0.00654965	80364641	80365440	-1.67	7.07329e-06	0.00150348	5730455P16Rik	NM_027472	-	80360491	80378015	Genebody	13014.5
chr11	80371041	80371920	880	4.78;2.69;3.96	13.59;13.19;13.22	3.81	13.34	0.71	1.69	Down	-1.81	4.15341e-05	0.00540253	80371121	80371920	-1.96	6.0671e-05	0.00474332	5730455P16Rik	NM_027472	-	80360491	80378015	Genebody	6534.5
chr11	81009121	81010240	1120	11.96;25.59;17.17	5.95;2.47;10.58	18.24	6.33	2.6	1.47	Up	1.53	2.13884e-05	0.00432437	81009201	81010000	1.67	1.25501e-05	0.00203575	Asic2	NM_007384	-	80880162	81152903	Genebody	143222
chr11	82901521	82902320	800	11.96;24.25;22.45	5.95;6.60;11.24	19.55	7.93	5.3	1.75	Up	1.3	9.52239e-05	0.00693048	82901521	82902320	1.3	9.52239e-05	0.00602602	Nle1	NM_145431	-	82900767	82908395	Genebody	6474.5
chr11	83232561	83233360	800	10.76;21.55;17.17	4.25;5.77;7.27	16.49	5.76	3.27	1.92	Up	1.52	5.743e-05	0.0060086	83232561	83233360	1.52	5.743e-05	0.00459531						OtherIntergenic	NA
chr11	83499361	83500720	1360	21.52;17.51;15.85	51.83;28.86;31.07	18.29	37.25	1.13	2.38	Down	-1.03	8.57358e-06	0.00297423	83499441	83500240	-1.04	8.49828e-06	0.00165048	Taf15	NM_027427	+	83473107	83506743	Genebody	26933.5
chr11	85036401	85037840	1440	8.37;22.90;21.13	31.44;32.15;38.34	17.47	33.98	1.09	2.82	Down	-0.96	5.76009e-05	0.0060086	85036721	85037520	-1.48	1.58182e-07	0.000165495	Usp32	NM_001029934	-	84984487	85139955	Genebody	102834
chr11	85100721	85102000	1280	8.37;12.12;11.89	21.24;21.44;25.12	10.79	22.6	0.62	1.7	Down	-1.07	0.000347338	0.0218757	85100881	85101680	-1.31	2.65161e-05	0.00301342	Usp32	NM_001029934	-	84984487	85139955	Genebody	38594.5
chr11	85314321	85315520	1200	8.37;10.78;5.28	28.04;18.14;15.20	8.14	20.46	0.77	2.42	Down	-1.33	5.00936e-05	0.00575541	85314721	85315520	-1.52	2.19329e-05	0.00272418	Ppm1d	NM_016910	+	85311253	85347071	Genebody	3667.5
chr11	85799921	85800800	880	16.74;17.51;21.13	4.25;9.07;5.95	18.46	6.42	4.84	2.24	Up	1.52	1.96006e-05	0.00419745	85800001	85800800	1.59	1.70285e-05	0.00237656	2610027K06Rik	NR_077059	-	85791659	85832388	Genebody	32027.5
chr11	86571761	86573200	1440	20.33;10.78;11.89	36.54;34.63;32.39	14.33	34.52	1.51	3.14	Down	-1.27	3.79364e-07	0.000452417	86572001	86572800	-1.64	2.24815e-08	4.46403e-05						OtherIntergenic	NA
chr11	86814961	86816080	1120	33.48;59.27;54.15	16.14;23.91;31.73	48.97	23.93	5.74	2.52	Up	1.03	2.87e-07	0.000375483	86815041	86815840	1.17	3.4262e-07	0.000264421						OtherIntergenic	NA
chr11	86849281	86850160	880	16.74;36.37;36.98	11.05;14.02;17.19	30.03	14.08	5.6	2.95	Up	1.09	2.59532e-05	0.00461066	86849361	86850160	1.08	4.45738e-05	0.00403229						OtherIntergenic	NA
chr11	86864561	86865840	1280	13.15;8.08;9.24	27.19;24.73;19.17	10.16	23.7	1.24	2.76	Down	-1.22	4.37336e-05	0.00550702	86864721	86865520	-1.8	9.43616e-07	0.00048841						OtherIntergenic	NA
chr11	87002401	87003760	1360	28.69;33.68;25.09	55.23;61.83;44.29	29.15	53.78	2.69	4.84	Down	-0.88	2.36352e-06	0.00146384	87002721	87003520	-1.2	1.54217e-08	3.34824e-05						OtherIntergenic	NA
chr11	87026961	87028160	1200	20.33;14.82;9.24	32.29;25.56;33.71	14.8	30.52	1.53	2.54	Down	-1.04	4.35249e-05	0.00549651	87027041	87027840	-1.11	6.40615e-05	0.00488519						OtherIntergenic	NA
chr11	87042961	87044240	1280	29.89;45.80;26.41	64.58;55.24;44.29	34.03	54.7	2.86	4.99	Down	-0.68	0.000134953	0.00910724	87042961	87043760	-0.82	5.88774e-05	0.00466606	Gdpd1	NM_025638	-	87033793	87074137	Genebody	30536.5
chr11	87241761	87243120	1360	13.15;21.55;22.45	37.39;32.98;35.69	19.05	35.35	1.79	2.66	Down	-0.89	0.000114646	0.00789502	87241761	87242560	-1.17	1.18539e-05	0.00197385	Trim37	NM_001363025	+	87127074	87250860	Genebody	115366
chr19	55895761	55896560	800	8.37;2.69;14.53	30.59;13.19;19.17	8.53	20.98	1.09	2.63	Down	-1.3	5.50202e-05	0.00595602	55895761	55896560	-1.3	5.50202e-05	0.00450214	Tcf7l2	NM_001142924	+	55895320	55933655	Promoter1k	840.5
chr11	87667201	87668080	880	13.15;8.08;13.21	25.49;24.73;25.78	11.48	25.33	1.41	2.88	Down	-1.14	6.228e-05	0.00616621	87667281	87668080	-1.18	4.2549e-05	0.00392809	Rnf43	NM_172448	+	87663086	87735539	Genebody	4554.5
chr11	87712161	87712960	800	2.39;5.39;5.28	16.14;11.54;13.88	4.35	13.86	0.56	2.3	Down	-1.67	7.68302e-05	0.00652459	87712161	87712960	-1.67	7.68302e-05	0.00539426	Rnf43	NM_001363437	+	87699896	87735539	Genebody	12664.5
chr11	88036961	88037920	960	22.72;25.59;21.13	7.65;9.89;12.56	23.15	10.03	3.33	1.69	Up	1.21	6.39379e-05	0.00619236	88037121	88037920	1.43	4.64187e-05	0.00411533						OtherIntergenic	NA
chr11	88178001	88178800	800	14.35;14.82;26.41	8.50;4.95;7.93	18.53	7.13	3.59	2.12	Up	1.38	7.23976e-05	0.00639583	88178001	88178800	1.38	7.23976e-05	0.00521875	Cuedc1	NM_001172099	+	88169564	88194140	Genebody	8836.5
chr11	88346321	88347120	800	19.13;26.94;23.77	8.50;7.42;11.24	23.28	9.05	4.02	2.42	Up	1.36	1.03397e-05	0.00321796	88346321	88347120	1.36	1.03397e-05	0.00183534	Msi2	NM_054043	-	88339381	88718229	Genebody	371508
chr11	88871601	88872400	800	21.52;10.78;13.21	38.24;24.73;27.76	15.17	30.24	1.48	3.63	Down	-1	9.15967e-05	0.00686502	88871601	88872400	-1	9.15967e-05	0.00591402	4930556N13Rik	NR_126433	+	88851603	88881395	Genebody	20397.5
chr2	30131921	30132880	960	13.15;5.39;11.89	22.09;26.38;26.44	10.14	24.97	1.14	3.73	Down	-1.3	1.06517e-05	0.0032568	30132001	30132800	-1.37	7.21971e-06	0.00151423	Tbc1d13	NM_146252	+	30133745	30152014	Promoter3k	-1344.5
chr11	89305441	89306320	880	11.96;6.74;5.28	25.49;14.02;21.15	7.99	20.22	1.17	3.9	Down	-1.34	5.02173e-05	0.00575936	89305521	89306320	-1.42	2.17878e-05	0.00271244						OtherIntergenic	NA
chr11	90220641	90221440	800	7.17;4.04;3.96	15.29;12.37;17.19	5.06	14.95	1.01	1.45	Down	-1.56	9.02492e-05	0.00685008	90220641	90221440	-1.56	9.02492e-05	0.00587211						OtherIntergenic	NA
chr11	90967281	90968080	800	16.74;36.37;19.81	8.50;9.89;13.88	24.31	10.76	6.65	2.26	Up	1.18	5.93176e-05	0.00606937	90967281	90968080	1.18	5.93176e-05	0.00467843						OtherIntergenic	NA
chr11	91022241	91023120	880	13.15;80.82;77.92	33.99;39.57;32.39	57.3	35.32	2.22	1.64	Up	0.7	7.02879e-05	0.00634276	91022321	91023120	1.01	1.63912e-06	0.000670853						OtherIntergenic	NA
chr11	94237681	94238800	1120	19.13;36.37;40.94	16.99;10.72;13.88	32.15	13.86	4.66	2.74	Up	1.21	2.20388e-06	0.00139113	94237761	94238560	1.63	1.17692e-06	0.000555617	Wfikkn2	NM_181819	-	94235951	94242579	Genebody	4338.5
chr11	94355761	94356560	800	8.37;5.39;7.92	22.94;11.54;21.81	7.23	18.77	0.97	2.6	Down	-1.38	6.62611e-05	0.00625747	94355761	94356560	-1.38	6.62611e-05	0.00497673	Abcc3	NM_001363187	-	94343294	94392990	Genebody	36829.5
chr11	94879921	94881360	1440	3.59;12.12;7.92	21.24;15.66;19.83	7.88	18.91	0.91	3.36	Down	-1.26	0.000178248	0.0116612	94880081	94880880	-2	6.39247e-07	0.000388981						OtherIntergenic	NA
chr11	95024081	95024880	800	15.54;39.07;14.53	7.65;11.54;10.58	23.05	9.92	5.35	1.73	Up	1.22	5.96023e-05	0.00609037	95024081	95024880	1.22	5.96023e-05	0.00469433	Samd14	NM_001364136	+	95009878	95026087	Genebody	14602.5
chr11	95255601	95256800	1200	39.46;20.21;31.70	56.93;43.70;48.25	30.45	49.63	3.82	4.84	Down	-0.7	0.000192149	0.0125002	95255841	95256640	-0.98	3.31733e-06	0.000970258						OtherIntergenic	NA
chr11	95604961	95606240	1280	7.17;5.39;6.60	24.64;18.96;13.22	6.39	18.94	0.56	2.08	Down	-1.57	9.9946e-06	0.00317213	95605041	95605840	-1.83	1.661e-06	0.000675095						OtherIntergenic	NA
chr2	37444001	37444960	960	4.78;5.39;10.57	17.84;17.31;15.86	6.91	17.01	0.82	1.53	Down	-1.3	0.000281353	0.0178479	37444081	37444880	-1.58	2.9222e-05	0.00318453	Rabgap1	NM_001362957	+	37443284	37544962	Promoter3k	1196.5
chr11	96115761	96117120	1360	29.89;24.25;25.09	47.58;45.35;45.61	26.41	46.18	2.54	4.32	Down	-0.81	5.24814e-05	0.00585775	96116001	96116800	-1.05	1.89112e-06	0.000722741						OtherIntergenic	NA
chr2	49453281	49454400	1120	4.78;13.47;10.57	26.34;22.26;22.47	9.61	23.69	0.81	2.43	Down	-1.3	1.74459e-05	0.00398487	49453441	49454240	-1.44	5.94521e-06	0.00136741	Epc2	NM_172663	+	49451485	49551609	Promoter3k	2355.5
chr11	96971521	96972480	960	22.72;18.86;17.17	38.24;35.45;35.69	19.58	36.46	2.59	4.1	Down	-0.9	8.29496e-05	0.00667354	96971681	96972480	-0.98	5.28496e-05	0.00440625	Sp2	NM_001080964	-	96953331	96977688	Genebody	5687.5
chr11	97045121	97045920	800	33.48;22.90;17.17	51.83;36.28;47.59	24.52	45.23	4.58	7.38	Down	-0.88	1.49641e-05	0.00379587	97045121	97045920	-0.88	1.49641e-05	0.00221789	Mrpl10	NM_026154	+	97041581	97049213	Genebody	3939.5
chr11	97204961	97205920	960	11.96;2.69;3.96	22.09;18.14;20.49	6.2	20.24	1.35	3.6	Down	-1.71	1.22384e-06	0.000978929	97205121	97205920	-3.28	1.12824e-08	2.62246e-05	Npepps	NM_008942	-	97205841	97280576	Genebody	75135.5
chr5	138159361	138160160	800	9.56;12.12;3.96	20.39;25.56;17.19	8.55	21.05	1.17	6.94	Down	-1.3	5.31173e-05	0.0058908	138159361	138160160	-1.3	5.31173e-05	0.00441314	Cops6	NM_012002	+	138161101	138163984	Promoter3k	-1340.5
chr8	105638241	105639040	800	7.17;5.39;13.21	16.99;27.21;19.17	8.59	21.12	0.81	5.7	Down	-1.3	5.21529e-05	0.00585052	105638241	105639040	-1.3	5.21529e-05	0.00437534	Ctcf	NM_001358924	+	105636537	105682922	Promoter3k	2103.5
chr11	97509601	97510400	800	19.13;25.59;23.77	7.65;10.72;10.58	22.83	9.65	5.82	3.48	Up	1.24	4.7859e-05	0.00567984	97509601	97510400	1.24	4.7859e-05	0.00418111	Srcin1	NM_018873	-	97509339	97575126	Genebody	65125.5
chr11	98212161	98213360	1200	11.96;5.39;7.92	22.09;22.26;19.17	8.42	21.17	0.68	2.37	Down	-1.33	3.67627e-05	0.0051899	98212161	98212960	-1.61	5.42917e-06	0.00128317	Cdk12	NM_026952	+	98203304	98246704	Genebody	9456.5
chr11	98554401	98555760	1360	16.74;29.64;17.17	45.88;37.92;43.63	21.18	42.48	1.74	3.81	Down	-1	3.03942e-06	0.00170597	98554801	98555600	-1.43	4.96309e-08	7.72099e-05	Zpbp2	NM_001166495	+	98551096	98558665	Genebody	3984.5
chr11	98706081	98706880	800	10.76;22.90;19.81	8.50;3.30;5.29	17.82	5.69	5.82	2.75	Up	1.65	9.04346e-06	0.00302066	98706081	98706880	1.65	9.04346e-06	0.00169794	Med24	NM_001361994	-	98704590	98729374	Genebody	22893.5
chr11	98732801	98733600	800	10.76;10.78;17.17	31.44;24.73;25.12	12.9	27.1	1.23	2.74	Down	-1.07	8.48929e-05	0.00673455	98732801	98733600	-1.07	8.48929e-05	0.00569812						OtherIntergenic	NA
chr11	98748881	98750400	1520	114.78;26.94;25.09	38.24;27.21;24.46	55.6	29.97	6.67	4.44	Up	0.89	1.31406e-06	0.00102415	98749441	98750240	0.95	1.31738e-06	0.000600409	Thra	NM_178060	+	98741784	98765113	Genebody	7856.5
chr11	98843441	98844480	1040	26.30;41.76;29.05	61.18;53.59;51.56	32.37	55.44	3.83	4.34	Down	-0.78	1.79504e-05	0.00402777	98843601	98844400	-0.8	1.60097e-05	0.00229212	Rapgefl1	NM_001080925	+	98836784	98853005	Genebody	7176.5
chr11	99064161	99065520	1360	11.96;6.74;14.53	27.19;28.86;19.83	11.07	25.29	1.16	2.76	Down	-1.19	3.48685e-05	0.00511093	99064321	99065120	-1.68	1.31348e-07	0.000149571	Tns4	NM_172564	-	99065677	99089306	Genebody	24465.5
chr11	99192321	99193360	1040	11.96;39.07;35.66	13.59;9.07;16.52	28.89	13.06	6.19	1.7	Up	1.15	1.81877e-05	0.00403577	99192401	99193200	1.24	1.94206e-05	0.00254609						OtherIntergenic	NA
chr11	99270321	99271120	800	17.93;14.82;7.92	36.54;26.38;21.15	13.56	28.02	1.77	5.39	Down	-1.05	8.62923e-05	0.00674678	99270321	99271120	-1.05	8.62923e-05	0.00573193						OtherIntergenic	NA
chr11	100837121	100838160	1040	23.91;16.16;15.85	36.54;27.21;37.02	18.64	33.59	1.75	3.67	Down	-0.85	0.000309912	0.0195873	100837121	100837920	-1.15	8.58686e-06	0.00165973	Stat5b	NM_001113563	-	100780730	100850581	Genebody	12940.5
chr11	100981521	100983040	1520	15.54;26.94;23.77	38.24;37.92;54.20	22.09	43.45	2.11	3.42	Down	-0.98	3.95284e-06	0.00200197	100981601	100982400	-1.01	5.58231e-06	0.00131298						OtherIntergenic	NA
chr11	101377441	101378800	1360	14.35;22.90;15.85	27.19;39.57;32.39	17.7	33.05	1.96	4.16	Down	-0.9	0.000168526	0.0110875	101377521	101378320	-1.37	1.19366e-06	0.000559057	G6pc	NM_008061	+	101367715	101377903	Genebody	10405.5
chr11	101417761	101419200	1440	22.72;18.86;22.45	33.14;38.75;44.95	21.34	38.94	1.68	2.9	Down	-0.87	7.64089e-05	0.00651329	101418321	101419120	-1.37	8.8e-08	0.000115563	Ptges3l	NM_026865	-	101418811	101425328	Genebody	6847.5
chr1	178406401	178407600	1200	4.78;12.12;7.92	18.69;24.73;17.19	8.28	20.2	1.03	2.3	Down	-1.29	8.44055e-05	0.00671011	178406401	178407200	-1.79	1.84894e-05	0.00247408	Efcab2	NM_026626	+	178406017	178484513	Promoter1k	983.5
chr11	101676321	101677600	1280	38.26;24.25;26.41	47.58;42.05;60.81	29.64	50.15	3.15	4.19	Down	-0.76	6.36651e-05	0.00619181	101676721	101677520	-0.99	3.59532e-06	0.00101549						OtherIntergenic	NA
chr11	101684721	101685840	1120	35.87;22.90;23.77	40.78;51.94;46.93	27.51	46.55	1.93	2.9	Down	-0.76	0.000116588	0.00801202	101684801	101685600	-0.86	1.98992e-05	0.00257467						OtherIntergenic	NA
chr11	101904401	101905600	1200	32.28;20.21;17.17	36.54;43.70;37.68	23.22	39.3	3	5.63	Down	-0.76	0.000395416	0.0248404	101904801	101905600	-0.9	6.47421e-05	0.00492084						OtherIntergenic	NA
chr11	102252801	102253680	880	16.74;9.43;7.92	22.09;27.21;25.78	11.36	25.03	2.1	3.46	Down	-1.14	7.15149e-05	0.0063746	102252881	102253680	-1.26	1.78819e-05	0.00243371	Hrob	NM_153544	+	102248881	102265183	Genebody	4359.5
chr11	102309841	102311200	1360	23.91;35.02;33.02	16.14;12.37;13.22	30.65	13.91	6.57	3.39	Up	1.14	1.09451e-05	0.00328251	102310001	102310800	1.33	1.33854e-05	0.00210368	Ubtf	NM_001362549	-	102304559	102316705	Genebody	6184.5
chr7	19420001	19421520	1520	7.17;6.74;13.21	23.79;20.61;21.81	9.04	22.07	0.9	3.34	Down	-1.29	3.9482e-05	0.00533005	19420321	19421120	-1.72	4.72852e-07	0.00032382	A930016O22Rik	NR_073015	-	19417465	19421417	Promoter1k	656.5
chr11	102566481	102567280	800	37.06;25.59;29.05	55.23;47.82;49.57	30.57	50.87	2.38	4.04	Down	-0.73	8.958e-05	0.00683866	102566481	102567280	-0.73	8.958e-05	0.00584687						OtherIntergenic	NA
chr11	102708721	102709520	800	16.74;28.29;21.13	10.20;10.72;6.61	22.05	9.17	4.81	2.31	Up	1.27	5.07958e-05	0.00578266	102708721	102709520	1.27	5.07958e-05	0.00431369						OtherIntergenic	NA
chr11	102728721	102729520	800	14.35;8.08;6.60	23.79;19.79;23.13	9.68	22.24	1.28	6.15	Down	-1.2	9.48408e-05	0.00691801	102728721	102729520	-1.2	9.48408e-05	0.00601246						OtherIntergenic	NA
chr11	102731681	102732480	800	52.61;20.21;30.38	53.53;56.06;65.44	34.4	58.34	3.89	9.75	Down	-0.76	1.48022e-05	0.0037896	102731681	102732480	-0.76	1.48022e-05	0.00220715						OtherIntergenic	NA
chr11	102812001	102813440	1440	8.37;9.43;9.24	34.84;22.26;29.74	9.01	28.95	0.68	2.55	Down	-1.68	9.08117e-09	2.39224e-05	102812081	102812880	-1.86	1.28651e-09	4.57979e-06	Gjc1	NM_001359040	-	102799582	102819210	Genebody	6489.5
chr11	103031201	103032560	1360	22.72;24.25;19.81	36.54;41.22;34.37	22.26	37.38	1.58	4.2	Down	-0.75	0.000650662	0.0405527	103031361	103032160	-1.17	1.46147e-05	0.00219328	Nmt1	NM_008707	+	103028542	103068908	Genebody	3338.5
chr11	104065361	104066640	1280	15.54;29.64;29.05	7.65;11.54;11.90	24.74	10.36	5.85	1.42	Up	1.26	1.98197e-05	0.00419817	104065441	104066240	1.39	2.27522e-05	0.00277995						OtherIntergenic	NA
chr11	104245041	104245920	880	13.15;4.04;6.60	28.89;18.96;16.52	7.93	21.46	1.77	6.83	Down	-1.44	1.06087e-05	0.00325032	104245041	104245840	-1.85	5.44339e-07	0.000352355	Mapt	NM_010838	+	104231435	104332089	Genebody	14045.5
chr11	104385201	104386000	800	2.39;8.08;10.57	21.24;13.19;22.47	7.01	18.97	0.8	3.03	Down	-1.44	3.46638e-05	0.00511059	104385201	104386000	-1.44	3.46638e-05	0.00350311	Kansl1	NM_001081045	-	104333500	104442291	Genebody	56690.5
chr11	104464401	104465440	1040	7.17;13.47;11.89	24.64;28.86;22.47	10.84	25.32	1.04	2.89	Down	-1.22	2.34191e-05	0.0044688	104464561	104465360	-1.25	3.09251e-05	0.00330463	Kansl1	NM_001359634	-	104333500	104468861	Genebody	3940.5
chr11	104491201	104492000	800	34.67;20.21;29.05	11.90;14.02;13.88	27.98	13.26	4.75	1.44	Up	1.08	6.00518e-05	0.00611341	104491201	104492000	1.08	6.00518e-05	0.00472032						OtherIntergenic	NA
chr11	104542401	104543360	960	56.19;32.33;25.09	59.48;65.13;60.15	37.87	61.59	4.82	8.26	Down	-0.7	3.49571e-05	0.00511405	104542561	104543360	-0.7	5.26954e-05	0.00440114	Cdc27	NM_001285988	-	104502525	104550620	Genebody	7739.5
chr11	104696481	104697680	1200	17.93;13.47;18.49	33.14;30.50;37.68	16.63	33.77	1.31	3.23	Down	-1.02	2.40033e-05	0.0045066	104696481	104697280	-1.18	8.53e-06	0.0016545						OtherIntergenic	NA
chr11	104975361	104976160	800	10.76;10.78;14.53	24.64;23.08;31.07	12.02	26.26	1.08	3.52	Down	-1.13	5.45402e-05	0.00594496	104975361	104976160	-1.13	5.45402e-05	0.00447398						OtherIntergenic	NA
chr11	105102161	105103680	1520	77.72;83.52;79.24	55.23;53.59;42.30	80.16	50.37	1.71	1.04	Up	0.67	5.75225e-06	0.00242579	105102241	105103040	0.76	1.28708e-06	0.000590687	Efcab3	NM_001081046	+	105092218	105117537	Genebody	10702.5
chr11	105303841	105305200	1360	23.91;24.25;27.73	44.18;43.70;44.29	25.3	44.06	1.93	3.97	Down	-0.8	8.65108e-05	0.00675043	105303921	105304720	-0.84	6.78573e-05	0.00503557	Mrc2	NM_008626	+	105292645	105351145	Genebody	11875.5
chr11	105328161	105328960	800	13.15;16.16;23.77	6.80;4.95;7.93	17.7	6.56	4.25	1.52	Up	1.43	6.56083e-05	0.0062454	105328161	105328960	1.43	6.56083e-05	0.00495537	Mrc2	NM_008626	+	105292645	105351145	Genebody	35915.5
chr2	25494801	25495680	880	19.13;6.74;6.60	28.04;27.21;23.80	10.82	26.35	1.38	3.91	Down	-1.28	7.50158e-06	0.00281475	25494801	25495600	-1.28	1.71226e-05	0.00238163	Lcn12	NM_029958	-	25490844	25493911	Promoter3k	-1329.5
chr11	106755521	106756480	960	20.33;21.55;22.45	10.20;7.42;9.25	21.44	8.96	3.79	1.55	Up	1.26	6.8513e-05	0.00629593	106755601	106756400	1.4	1.78861e-05	0.00243371	Milr1	NM_001271374	+	106751225	106767765	Genebody	4775.5
chr11	106913201	106914640	1440	10.76;9.43;13.21	28.89;20.61;23.80	11.13	24.43	0.73	1.68	Down	-1.13	9.22223e-05	0.00687668	106913761	106914560	-1.83	3.251e-06	0.000958661	Smurf2	NM_001362894	-	106820060	106920715	Genebody	6794.5
chr11	107147681	107149360	1680	52.61;26.94;26.41	83.27;59.36;64.12	35.32	68.92	1.88	3.96	Down	-0.96	8.89696e-09	2.35944e-05	107148321	107149120	-1.5	2.57885e-08	4.8324e-05						OtherIntergenic	NA
chr2	32694001	32694880	880	10.76;8.08;7.92	16.14;27.21;21.81	8.92	21.72	2.21	3.95	Down	-1.28	4.76541e-05	0.00567577	32694081	32694880	-1.28	4.76541e-05	0.00417569	Fpgs	NM_010236	-	32682608	32694175	Promoter1k	-265.5
chr11	107162801	107163760	960	20.33;13.47;11.89	39.93;21.44;29.74	15.23	30.37	1.69	5.23	Down	-1	8.79414e-05	0.00678724	107162961	107163760	-1.14	3.53471e-05	0.00354317	Gm11715	NM_001308498	+	107157407	107167125	Genebody	5873.5
chr11	107282721	107283760	1040	26.30;14.82;25.09	43.33;33.80;42.30	22.07	39.81	3.08	4.21	Down	-0.85	8.35852e-05	0.00668652	107282801	107283600	-0.94	2.57517e-05	0.00296325	Pitpnc1	NM_145823	-	107207891	107470720	Genebody	187480
chr11	107302961	107303920	960	52.61;32.33;23.77	48.43;65.13;57.51	36.24	57.02	3.42	10.3	Down	-0.65	0.000181155	0.0118415	107303121	107303920	-0.75	3.58806e-05	0.00356948	Pitpnc1	NM_145823	-	107207891	107470720	Genebody	167280
chr11	107308081	107309200	1120	14.35;10.78;15.85	33.14;32.15;25.12	13.66	30.14	1.91	2.88	Down	-1.14	1.26134e-05	0.00350964	107308241	107309040	-1.27	5.25741e-06	0.00126127	Pitpnc1	NM_145823	-	107207891	107470720	Genebody	162080
chr11	107462001	107462800	800	3.59;17.51;11.89	18.69;30.50;23.80	11	24.33	1.26	5.07	Down	-1.15	8.31754e-05	0.00667974	107462001	107462800	-1.15	8.31754e-05	0.00562667	Pitpnc1	NM_145823	-	107207891	107470720	Genebody	8319.5
chr11	107555601	107556400	800	13.15;14.82;13.21	28.89;32.98;25.12	13.73	28.99	3.02	4.09	Down	-1.08	4.28459e-05	0.00546211	107555601	107556400	-1.08	4.28459e-05	0.00394436	Helz	NM_001368755	+	107547932	107693826	Genebody	8068.5
chr11	107569521	107570320	800	10.76;26.94;22.45	5.10;9.07;9.91	20.05	8.03	2.68	1.46	Up	1.32	6.47847e-05	0.00622328	107569521	107570320	1.32	6.47847e-05	0.00492103	Helz	NM_001368755	+	107547932	107693826	Genebody	21988.5
chr11	108124321	108125120	800	10.76;16.16;29.05	6.80;8.24;5.95	18.66	7	4.44	1.57	Up	1.42	4.85375e-05	0.00569511	108124321	108125120	1.42	4.85375e-05	0.00420368	Prkca	NM_011101	-	107933386	108343888	Genebody	219168
chr11	108180961	108182080	1120	13.15;16.16;14.53	33.99;25.56;26.44	14.61	28.66	1.36	2.83	Down	-0.97	0.000189835	0.0123558	108181201	108182000	-1.39	4.74612e-06	0.00119148	Prkca	NM_011101	-	107933386	108343888	Genebody	162368
chr11	108182961	108184080	1120	15.54;12.12;10.57	20.39;38.75;25.12	12.74	28.09	1.38	4.18	Down	-1.14	2.54987e-05	0.00459439	108182961	108183760	-1.19	1.93299e-05	0.00253986	Prkca	NM_011101	-	107933386	108343888	Genebody	160368
chr11	108399201	108400480	1280	22.72;32.33;30.38	14.44;9.07;13.22	28.47	12.24	4.6	1.82	Up	1.22	7.924e-06	0.00289704	108399361	108400160	1.78	4.27937e-07	0.000307211	Apoh	NM_013475	+	108395296	108414396	Genebody	4544.5
chr11	108403361	108404160	800	28.69;67.35;46.22	13.59;36.28;31.73	47.42	27.2	4.25	3.6	Up	0.8	4.49143e-05	0.00555827	108403361	108404160	0.8	4.49143e-05	0.00404457	Apoh	NM_013475	+	108395296	108414396	Genebody	8464.5
chr11	109010961	109012800	1840	227.17;389.31;293.19	179.28;185.50;194.33	303.22	186.37	1.82	1.49	Up	0.7	0	0	109011201	109012000	0.88	0	0						OtherIntergenic	NA
chr11	109100641	109101680	1040	13.15;21.55;31.70	11.90;7.42;9.91	22.13	9.74	4.38	1.79	Up	1.18	0.000117296	0.00805785	109100801	109101600	1.43	2.92813e-05	0.00318653						OtherIntergenic	NA
chr11	109574481	109575520	1040	23.91;6.74;9.24	33.99;21.44;27.10	13.3	27.51	2.17	3.4	Down	-1.05	9.86798e-05	0.00701267	109574721	109575520	-1.07	9.26283e-05	0.00594179	Wipi1	NM_145940	-	109573520	109611389	Genebody	36388.5
chr11	109791281	109792080	800	10.76;22.90;27.73	8.50;6.60;9.25	20.47	8.12	4.48	1.61	Up	1.33	4.74231e-05	0.00567018	109791281	109792080	1.33	4.74231e-05	0.00416735	1700012B07Rik	NM_027038	-	109791560	109828046	Genebody	36365.5
chr11	109793281	109794080	800	14.35;16.16;19.81	6.80;7.42;3.97	16.77	6.06	3.58	1.43	Up	1.47	7.47628e-05	0.00648218	109793281	109794080	1.47	7.47628e-05	0.00532068	1700012B07Rik	NM_027038	-	109791560	109828046	Genebody	34365.5
chr11	109863281	109864560	1280	23.91;36.37;33.02	12.75;14.84;14.54	31.1	14.04	2.75	2.03	Up	1.15	8.48537e-06	0.00295934	109863361	109864160	1.26	5.3111e-06	0.00126847						OtherIntergenic	NA
chr9	100572161	100573280	1120	8.37;8.08;13.21	34.84;18.14;19.17	9.89	24.05	1.14	4.53	Down	-1.28	1.90261e-05	0.00414216	100572321	100573120	-1.58	1.96539e-06	0.000738223	Slc35g2	NM_001101483	-	100552187	100571085	Promoter3k	-1635.5
chr11	110230641	110231920	1280	31.09;17.51;22.45	42.48;41.22;51.56	23.68	45.09	1.93	4.94	Down	-0.93	6.54305e-06	0.00260459	110230641	110231440	-0.93	4.4312e-05	0.0040178	Abca6	NM_147218	-	110176820	110251776	Genebody	20495.5
chr11	110421521	110422480	960	33.48;37.72;38.30	21.24;18.96;17.85	36.5	19.35	2.08	1.62	Up	0.92	6.1572e-05	0.00614853	110421601	110422400	1.18	4.47815e-06	0.00114759	Map2k6	NM_011943	+	110399101	110513640	Genebody	22899.5
chr11	110939521	110940480	960	13.15;9.43;5.28	16.14;27.21;21.81	9.29	21.72	1.34	2.88	Down	-1.23	8.77163e-05	0.0067842	110939601	110940400	-1.4	1.87328e-05	0.00248979						OtherIntergenic	NA
chr17	80223121	80224080	960	5.98;12.12;10.57	21.24;25.56;22.47	9.56	23.09	0.88	2.82	Down	-1.27	3.10172e-05	0.00496003	80223121	80223920	-1.33	4.47567e-05	0.00403777	Gemin6	NM_001355458	+	80224450	80228497	Promoter1k	-849.5
chr11	111696001	111696800	800	4.78;4.04;2.64	15.29;12.37;11.24	3.82	12.97	0.61	3.96	Down	-1.76	7.09074e-05	0.00636786	111696001	111696800	-1.76	7.09074e-05	0.00516867						Genedesert	NA
chr11	112835361	112836640	1280	41.85;24.25;18.49	51.83;46.99;46.27	28.19	48.36	2.99	6.06	Down	-0.78	5.9092e-05	0.00606451	112835761	112836560	-0.86	2.36414e-05	0.00285069						OtherIntergenic	NA
chr11	113300401	113301600	1200	26.30;18.86;26.41	52.68;38.75;34.37	23.86	41.93	2	4.84	Down	-0.81	0.000102497	0.00718102	113300481	113301280	-0.99	4.51582e-05	0.00405671	Slc39a11	NM_001166503	-	113244854	113565815	Genebody	264814
chr11	113442401	113443200	800	20.33;21.55;15.85	5.95;6.60;10.58	19.24	7.71	6.44	2.15	Up	1.32	9.15357e-05	0.00686502	113442401	113443200	1.32	9.15357e-05	0.00591201	Slc39a11	NM_001166503	-	113244854	113565815	Genebody	123014
chr11	113661761	113662560	800	21.52;18.86;19.81	9.35;6.60;7.27	20.06	7.74	9.29	2.13	Up	1.37	3.78034e-05	0.00525913	113661761	113662560	1.37	3.78034e-05	0.00367021	Cog1	NM_013581	+	113649528	113662401	Genebody	12632.5
chr11	113832161	113832960	800	15.54;16.16;18.49	4.25;6.60;7.27	16.73	6.04	2.73	1.36	Up	1.47	7.51374e-05	0.00649265	113832161	113832960	1.47	7.51374e-05	0.00533801	Sdk2	NM_172800	-	113780171	114067029	Genebody	234468
chr11	113928401	113929200	800	11.96;17.51;17.17	5.95;4.12;5.29	15.55	5.12	3.21	0.92	Up	1.6	4.78739e-05	0.00567984	113928401	113929200	1.6	4.78739e-05	0.00418148	Sdk2	NM_172800	-	113780171	114067029	Genebody	138228
chr11	114678241	114679200	960	8.37;9.43;19.81	25.49;29.68;27.10	12.54	27.42	1.4	4.39	Down	-1.13	3.64605e-05	0.00517125	114678321	114679120	-1.29	4.61954e-05	0.00410752	Ttyh2	NM_053273	+	114675467	114720984	Genebody	3253.5
chr11	114681201	114682320	1120	14.35;16.16;22.45	22.94;40.40;27.10	17.65	30.15	2.86	3.14	Down	-0.77	0.0016452	0.102055	114681361	114682160	-1.28	6.32441e-06	0.00141784	Ttyh2	NM_053273	+	114675467	114720984	Genebody	6293.5
chr2	30169121	30169920	800	14.35;4.04;7.92	22.09;18.96;22.47	8.77	21.18	1.71	2.13	Down	-1.27	6.71315e-05	0.00627738	30169121	30169920	-1.27	6.71315e-05	0.00501004	Endog	NM_007931	+	30171523	30174069	Promoter3k	-2002.5
chr11	115557441	115558400	960	20.33;6.74;5.28	39.93;28.86;17.85	10.78	28.88	1.22	3.1	Down	-1.42	3.95502e-07	0.000465807	115557441	115558240	-1.37	1.42012e-06	0.00062074						OtherIntergenic	NA
chr6	122283841	122284960	1120	4.78;10.78;10.57	25.49;18.14;19.17	8.71	20.93	0.95	3.38	Down	-1.27	7.88725e-05	0.0065512	122283841	122284640	-1.3	6.95757e-05	0.00510251	Klrg1	NM_016970	-	122270596	122282833	Promoter3k	-1567.5
chr11	116162241	116163040	800	25.11;39.07;33.02	20.39;14.02;15.86	32.4	16.76	5.28	6.04	Up	0.95	9.7169e-05	0.00698058	116162241	116163040	0.95	9.7169e-05	0.00610508	Fbf1	NM_001364077	-	116142284	116168178	Genebody	5537.5
chr11	116170481	116171680	1200	14.35;25.59;21.13	6.80;6.60;11.24	20.36	8.21	4.14	1.07	Up	1.31	6.33134e-05	0.0061909	116170801	116171600	1.48	3.40499e-05	0.00348203	Acox1	NM_001271898	-	116171882	116199045	Genebody	27964.5
chr11	116240641	116241680	1040	25.11;10.78;19.81	39.93;31.33;33.05	18.56	34.77	2.11	3.41	Down	-0.91	0.000106994	0.00744595	116240721	116241520	-0.98	4.48949e-05	0.00404374						OtherIntergenic	NA
chr11	116425921	116427040	1120	15.54;26.94;22.45	9.35;7.42;7.93	21.65	8.23	5.56	1.43	Up	1.39	1.51011e-05	0.00379587	116426241	116427040	1.48	2.52974e-05	0.00294176						OtherIntergenic	NA
chr11	116512321	116513360	1040	52.61;14.82;22.45	66.27;42.87;48.91	29.96	52.69	3.94	7.42	Down	-0.81	1.31106e-05	0.00359363	116512401	116513200	-0.86	7.10937e-06	0.00150952						OtherIntergenic	NA
chr1	39648561	39650000	1440	9.56;14.82;9.24	28.04;24.73;27.76	11.21	26.84	0.94	2.48	Down	-1.26	8.35075e-06	0.00293896	39648961	39649760	-1.51	1.06678e-06	0.000527573	Creg2	NM_170597	-	39618405	39651182	Promoter3k	1901.5
chr11	116990241	116991600	1360	8.37;6.74;6.60	28.04;17.31;20.49	7.24	21.95	0.59	3.49	Down	-1.6	1.38406e-06	0.00105173	116990321	116991120	-1.87	1.96788e-06	0.000738455						OtherIntergenic	NA
chr11	117100641	117101760	1120	17.93;33.68;17.17	39.93;45.35;32.39	22.93	39.22	2.61	4.85	Down	-0.77	0.000316526	0.0199861	117100961	117101760	-0.88	8.07265e-05	0.00553629						OtherIntergenic	NA
chr11	117365361	117366160	800	15.54;21.55;15.85	3.40;4.12;9.91	17.65	5.81	3.61	1.43	Up	1.6	1.47861e-05	0.003789	117365361	117366160	1.6	1.47861e-05	0.0022056						OtherIntergenic	NA
chr11	117385761	117387120	1360	26.30;18.86;26.41	36.54;45.35;46.27	23.86	42.72	2.19	4.24	Down	-0.84	5.5608e-05	0.00596225	117385921	117386720	-1.29	6.72941e-07	0.000400194						OtherIntergenic	NA
chr11	117981361	117982160	800	13.15;10.78;6.60	27.19;20.61;21.81	10.18	23.2	1.32	4.22	Down	-1.19	7.56268e-05	0.00650218	117981361	117982160	-1.19	7.56268e-05	0.00535409						OtherIntergenic	NA
chr11	118448081	118448880	800	10.76;21.55;26.41	12.75;4.12;6.61	19.58	7.83	4.53	1.38	Up	1.32	7.7567e-05	0.00653698	118448081	118448880	1.32	7.7567e-05	0.0054252	C1qtnf1	NM_001204130	+	118443533	118451782	Genebody	4947.5
chr11	118538561	118539520	960	19.13;24.25;18.49	4.25;3.30;11.24	20.62	6.26	5.4	1.23	Up	1.72	8.42293e-07	0.000792443	118538721	118539520	1.66	1.44002e-05	0.00217596	Rbfox3	NM_001285438	-	118489759	118761041	Genebody	222000
chr11	119241521	119242320	800	32.28;17.51;14.53	9.35;4.95;7.27	21.44	7.19	5.93	1.75	Up	1.58	2.37322e-06	0.00146468	119241521	119242320	1.58	2.37322e-06	0.000814181	Ccdc40	NM_001364767	+	119228571	119265238	Genebody	13349.5
chr11	119421761	119422560	800	20.33;4.04;7.92	26.34;30.50;25.78	10.76	27.54	1.56	4.48	Down	-1.36	1.78727e-06	0.00124336	119421761	119422560	-1.36	1.78727e-06	0.00069653	Rnf213	NM_001040005	+	119390098	119487418	Genebody	32062.5
chr11	119935041	119935840	800	13.15;8.08;13.21	24.64;23.08;27.10	11.48	24.94	1.76	4.06	Down	-1.12	9.23924e-05	0.00687678	119935041	119935840	-1.12	9.23924e-05	0.00593566						OtherIntergenic	NA
chr11	119973761	119974720	960	37.06;25.59;25.09	50.13;47.82;48.91	29.25	48.95	3.69	4.69	Down	-0.74	0.000104436	0.00730001	119973841	119974640	-0.82	2.64726e-05	0.00301109	Baiap2	NM_130862	+	119943091	120002618	Genebody	31149.5
chr11	120119041	120119920	880	14.35;16.16;21.13	7.65;6.60;4.63	17.21	6.29	2.42	1.21	Up	1.45	6.91121e-05	0.00630787	120119041	120119840	1.57	3.94704e-05	0.00375624	Slc38a10	NM_001164802	-	120118871	120151351	Genebody	31870.5
chr11	120562881	120563760	880	11.96;25.59;26.41	9.35;6.60;10.58	21.32	8.84	3.54	2	Up	1.27	6.42492e-05	0.00620523	120562881	120563680	1.29	6.53388e-05	0.00494601	P4hb	NM_011032	-	120560297	120573253	Genebody	9932.5
chr11	120756641	120757440	800	14.35;32.33;42.26	11.90;16.49;15.20	29.65	14.53	6.14	3.28	Up	1.03	6.90099e-05	0.00630719	120756641	120757440	1.03	6.90099e-05	0.00507523						OtherIntergenic	NA
chr11	120843921	120844720	800	13.15;2.69;11.89	22.09;24.73;19.17	9.24	22	1.8	3.8	Down	-1.25	6.05494e-05	0.00611784	120843921	120844720	-1.25	6.05494e-05	0.00473846	Ccdc57	NM_027745	-	120826541	120932872	Genebody	88551.5
chr11	121392401	121393440	1040	4.78;8.08;5.28	13.59;21.44;13.22	6.05	16.08	0.53	1.97	Down	-1.41	0.000168036	0.0110645	121392401	121393200	-1.83	2.62144e-05	0.00299288						OtherIntergenic	NA
chr11	121981601	121983120	1520	88.48;115.85;114.90	62.88;69.25;55.52	106.41	62.55	2.25	1.59	Up	0.77	4.16306e-09	1.20073e-05	121981681	121982480	0.99	1.25877e-12	8.72622e-09						Subtelomere	NA
chr12	3018561	3020000	1440	57.39;76.78;77.92	39.93;39.57;39.00	70.7	39.5	4.32	3.78	Up	0.84	2.19e-07	0.000309007	3018881	3019680	1.04	2.38792e-07	0.000211685						Pericentromere	NA
chr12	3109281	3110880	1600	272.60;316.56;314.32	209.02;207.76;169.88	301.16	195.55	1.6	1.05	Up	0.62	2.22045e-16	1.90738e-12	3109601	3110400	0.64	0	0						Pericentromere	NA
chr12	3129521	3130400	880	2.39;10.78;11.89	22.94;23.08;15.20	8.35	20.41	0.89	2.82	Down	-1.29	7.63955e-05	0.00651329	3129521	3130320	-1.34	5.15807e-05	0.00435321						Pericentromere	NA
chr12	3148561	3150000	1440	3.59;4.04;7.92	29.74;22.26;13.88	5.18	21.96	0.49	1.85	Down	-2.08	7.24216e-09	1.94673e-05	3148561	3149360	-3.72	1.87705e-12	1.21857e-08						Pericentromere	NA
chr12	3582481	3584000	1520	39.46;28.29;22.45	57.78;46.99;58.17	30.07	54.31	2.35	4.15	Down	-0.85	4.13314e-06	0.00204659	3582801	3583600	-1.04	2.11006e-06	0.000765632	Dtnb	NM_007886	+	3572983	3784070	Genebody	10257.5
chr12	3929761	3930720	960	17.93;20.21;21.13	10.20;4.12;9.91	19.76	8.08	4.61	3.21	Up	1.29	9.84189e-05	0.0070061	3929841	3930640	1.45	6.09391e-05	0.00475319						OtherIntergenic	NA
chr12	4264721	4266080	1360	23.91;12.12;15.85	37.39;32.15;31.07	17.29	33.54	1.28	3.42	Down	-0.96	6.8808e-05	0.00630135	4264721	4265520	-1.21	6.04244e-06	0.00137759	Ncoa1	NM_010881	-	4247361	4477182	Genebody	211782
chr12	4508161	4508960	800	0.00;6.74;5.28	16.14;12.37;12.56	4.01	13.69	0.49	2	Down	-1.77	4.14176e-05	0.0053995	4508161	4508960	-1.77	4.14176e-05	0.00386535						OtherIntergenic	NA
chr12	4804561	4805360	800	23.91;22.90;19.81	12.75;8.24;7.27	22.21	9.42	5.93	1.77	Up	1.24	6.45863e-05	0.00622299	4804561	4805360	1.24	6.45863e-05	0.00491352						OtherIntergenic	NA
chr10	81483681	81484480	800	9.56;8.08;7.92	28.89;10.72;21.81	8.52	20.47	0.82	2.57	Down	-1.26	9.55813e-05	0.00694015	81483681	81484480	-1.26	9.55813e-05	0.00604003	Celf5	NM_176954	-	81459227	81482709	Promoter3k	-1371.5
chr12	4911521	4912880	1360	4.78;10.78;15.85	33.14;18.14;19.83	10.47	23.7	1	2.09	Down	-1.18	7.10653e-05	0.00637078	4911921	4912720	-1.89	3.9e-07	0.000288049						OtherIntergenic	NA
chr12	5054641	5055840	1200	44.24;47.15;54.15	24.64;23.08;31.07	48.51	26.26	4.17	3.77	Up	0.89	7.11953e-06	0.00274057	5054961	5055760	1.17	5.19602e-07	0.000345031						OtherIntergenic	NA
chr12	8714401	8715680	1280	4.78;13.47;10.57	19.54;28.86;17.85	9.61	22.08	0.76	1.48	Down	-1.2	9.97623e-05	0.00702964	8714401	8715200	-1.38	1.77248e-05	0.00242012	Pum2	NM_030723	+	8674680	8752583	Genebody	40360.5
chr12	8810161	8810960	800	9.56;4.04;2.64	18.69;16.49;13.88	5.42	16.35	0.62	2.26	Down	-1.59	3.25436e-05	0.00502375	8810161	8810960	-1.59	3.25436e-05	0.00339726						OtherIntergenic	NA
chr12	8939281	8940640	1360	9.56;14.82;21.13	32.29;33.80;27.10	15.17	31.06	1.35	3.31	Down	-1.03	4.31564e-05	0.00547622	8939681	8940480	-1.18	8.57373e-06	0.00165973						OtherIntergenic	NA
chr12	8951921	8952800	880	21.52;33.68;25.09	16.14;14.02;8.59	26.76	12.92	4.55	2.97	Up	1.05	0.000119294	0.00817518	8951921	8952720	1.15	3.5311e-05	0.00354317	Matn3	NM_010770	+	8947928	8972028	Genebody	4432.5
chr12	9065761	9066640	880	3.59;8.08;7.92	28.04;12.37;13.22	6.53	17.88	0.79	3.52	Down	-1.45	5.01146e-05	0.00575541	9065841	9066640	-1.52	3.12517e-05	0.00332334						OtherIntergenic	NA
chr12	9074481	9075920	1440	23.91;6.74;14.53	31.44;27.21;29.74	15.06	29.46	1.11	2.79	Down	-0.97	0.000161199	0.0106659	9075041	9075840	-1.26	5.50528e-06	0.00129873						OtherIntergenic	NA
chr12	11249841	11251200	1360	19.13;21.55;13.21	40.78;34.63;34.37	17.96	36.59	1.25	3.85	Down	-1.03	1.01841e-05	0.00319888	11250401	11251200	-1.12	4.41538e-06	0.00113843	Gen1	NM_177331	-	11238937	11265807	Genebody	15286.5
chr12	11657121	11658080	960	15.54;39.07;17.17	10.20;10.72;10.58	23.93	10.5	7.09	2.35	Up	1.19	5.87556e-05	0.00605406	11657201	11658000	1.64	7.65e-07	0.000430765						OtherIntergenic	NA
chr12	11915841	11916720	880	5.98;4.04;5.28	15.29;18.96;13.22	5.1	15.83	0.94	2.57	Down	-1.63	3.19163e-05	0.0049907	11915841	11916640	-1.61	4.25209e-05	0.0039275						OtherIntergenic	NA
chr12	11959601	11960480	880	11.96;24.25;29.05	6.80;9.07;11.24	21.75	9.03	3.8	1.58	Up	1.27	5.56783e-05	0.0059623	11959601	11960400	1.33	3.48947e-05	0.00351663						OtherIntergenic	NA
chr12	12865761	12866560	800	2.39;8.08;3.96	13.59;15.66;14.54	4.81	14.6	0.69	1.81	Down	-1.6	8.21137e-05	0.00665299	12865761	12866560	-1.6	8.21137e-05	0.00559618						OtherIntergenic	NA
chr12	12902641	12904160	1520	34.67;25.59;27.73	56.08;52.77;66.10	29.33	58.31	2.51	4.58	Down	-0.99	6.21602e-08	0.000115859	12903201	12904000	-1.47	5e-09	1.39844e-05						OtherIntergenic	NA
chr12	12975521	12976640	1120	3.59;8.08;6.60	25.49;13.19;15.20	6.09	17.96	0.69	1.52	Down	-1.56	1.81988e-05	0.00403577	12975761	12976560	-1.71	8.97489e-06	0.00169358						OtherIntergenic	NA
chr12	13558481	13559360	880	17.93;8.08;7.92	37.39;18.14;21.81	11.31	25.78	1.76	4.51	Down	-1.19	3.05914e-05	0.00494396	13558481	13559280	-1.23	2.8121e-05	0.00310897	Nbas	NM_027706	+	13269126	13583811	Genebody	289794
chr12	14715121	14716400	1280	29.89;12.12;10.57	33.14;37.10;35.03	17.53	35.09	1.82	4.42	Down	-1	2.29119e-05	0.00441202	14715121	14715920	-1	3.91824e-05	0.00374157						Genedesert	NA
chr12	14722801	14723760	960	4.78;8.08;5.28	22.94;19.79;13.22	6.05	18.65	0.89	2.53	Down	-1.62	6.89507e-06	0.002679	14722881	14723680	-2.15	1.79285e-07	0.000178446						Genedesert	NA
chr12	15829521	15830880	1360	7.17;10.78;13.21	26.34;23.91;25.12	10.39	25.12	0.99	2.46	Down	-1.27	1.36692e-05	0.00365447	15829521	15830320	-1.57	2.16834e-06	0.000779622						OtherIntergenic	NA
chr12	17486561	17487360	800	10.76;16.16;14.53	2.55;3.30;5.29	13.82	3.71	2.23	0.86	Up	1.9	1.60769e-05	0.00386053	17486561	17487360	1.9	1.60769e-05	0.00229421						OtherIntergenic	NA
chr12	17490481	17491680	1200	16.74;14.82;7.92	23.79;24.73;33.71	13.16	27.41	2.25	4.74	Down	-1.06	8.96318e-05	0.00683991	17490801	17491600	-1.35	9.96505e-06	0.0017939						OtherIntergenic	NA
chr12	17536001	17537200	1200	22.72;9.43;5.28	28.04;22.26;28.42	12.48	26.24	1.21	2.8	Down	-1.07	0.000107152	0.00745432	17536081	17536880	-1.52	9.21679e-06	0.00172115						OtherIntergenic	NA
chr12	17643521	17644320	800	11.96;25.59;14.53	7.65;4.95;6.61	17.36	6.4	4	1.13	Up	1.44	7.22663e-05	0.00639541	17643521	17644320	1.44	7.22663e-05	0.00521562						OtherIntergenic	NA
chr12	18804881	18805680	800	20.33;20.21;33.02	8.50;8.24;16.52	24.52	11.09	3.17	3.33	Up	1.14	7.93445e-05	0.00656132	18804881	18805680	1.14	7.93445e-05	0.00548191						OtherIntergenic	NA
chr12	18816721	18817520	800	14.35;18.86;23.77	5.95;9.07;7.27	18.99	7.43	8.55	2.06	Up	1.35	7.38799e-05	0.00645758	18816721	18817520	1.35	7.38799e-05	0.00528957						OtherIntergenic	NA
chr12	19360481	19361520	1040	26.30;35.02;38.30	12.75;11.54;25.12	33.21	16.47	7.71	4.94	Up	1.01	3.2597e-05	0.005025	19360561	19361360	1.15	1.3662e-05	0.0021187						OtherIntergenic	NA
chr12	19786721	19787600	880	13.15;22.90;23.77	6.80;9.89;5.95	19.94	7.55	3.23	1.74	Up	1.4	3.04837e-05	0.00493955	19786721	19787520	1.46	1.76289e-05	0.00241286						OtherIntergenic	NA
chr12	20230401	20232000	1600	111.19;179.16;161.12	89.22;78.32;114.35	150.49	93.96	3.05	2.58	Up	0.68	3.16058e-10	1.18941e-06	20230721	20231520	0.85	2.49129e-08	4.77871e-05						OtherIntergenic	NA
chr12	20232641	20234720	2080	172.17;315.22;229.80	144.44;142.63;196.98	239.06	161.35	4.51	3.66	Up	0.57	1.5e-11	6.73539e-08	20232721	20233520	0.79	8.88702e-09	2.1436e-05						OtherIntergenic	NA
chr12	20252641	20253760	1120	19.13;32.33;18.49	11.05;8.24;9.91	23.32	9.74	1.83	0.99	Up	1.26	3.27938e-05	0.00502829	20252801	20253600	1.43	1.6683e-05	0.00235201						OtherIntergenic	NA
chr12	20293681	20294480	800	14.35;22.90;25.09	7.65;8.24;9.91	20.78	8.6	2.41	1.29	Up	1.27	7.78982e-05	0.00653807	20293681	20294480	1.27	7.78982e-05	0.00543737						OtherIntergenic	NA
chr12	20784161	20785120	960	15.54;22.90;22.45	8.50;5.77;7.93	20.3	7.4	4.01	1.31	Up	1.46	1.50226e-05	0.00379587	20784321	20785120	1.57	2.28672e-05	0.00278539						OtherIntergenic	NA
chr12	21144321	21145120	800	29.89;14.82;21.13	37.39;39.57;42.30	21.95	39.75	2.05	5.28	Down	-0.86	7.6589e-05	0.00651403	21144321	21145120	-0.86	7.6589e-05	0.00538491	Asap2	NM_001135192	+	21111755	21270171	Genebody	32965.5
chr12	21337521	21338880	1360	21.52;17.51;14.53	40.78;28.86;31.07	17.85	33.57	1.73	5.03	Down	-0.91	0.000130006	0.00880996	21337521	21338320	-1.54	3.82204e-07	0.00028335	Adam17	NM_001291871	-	21323508	21373632	Genebody	35431.5
chr12	21470161	21471360	1200	27.50;9.43;13.21	52.68;28.86;28.42	16.71	36.65	1.49	3.28	Down	-1.13	1.70131e-06	0.00120693	21470401	21471200	-1.24	3.74095e-06	0.00103953						Genedesert	NA
chr12	21564961	21565920	960	22.72;16.16;19.81	7.65;8.24;5.95	19.56	7.28	2.27	1.73	Up	1.43	2.8622e-05	0.00480375	21564961	21565760	1.39	7.38281e-05	0.00528873						Genedesert	NA
chr12	21575201	21576000	800	9.56;5.39;3.96	16.14;17.31;18.51	6.31	17.32	0.79	2.68	Down	-1.46	6.25473e-05	0.00616621	21575201	21576000	-1.46	6.25473e-05	0.00482462						Genedesert	NA
chr12	21604081	21605280	1200	19.13;29.64;34.34	11.05;14.02;13.22	27.7	12.76	4.27	2.27	Up	1.12	3.83972e-05	0.00528245	21604481	21605280	1.28	7.38447e-05	0.00528896						Genedesert	NA
chr12	21914561	21915360	800	20.33;30.98;35.66	11.90;12.37;18.51	28.99	14.26	3.72	2.54	Up	1.02	8.87641e-05	0.00680662	21914561	21915360	1.02	8.87641e-05	0.00581474						Genedesert	NA
chr12	22681041	22681840	800	14.35;20.21;27.73	10.20;7.42;6.61	20.76	8.08	8.13	2.68	Up	1.36	3.13821e-05	0.00496341	22681041	22681840	1.36	3.13821e-05	0.00332966						Genedesert	NA
chr12	22771921	22772720	800	17.93;20.21;30.38	7.65;9.07;12.56	22.84	9.76	4.31	2.72	Up	1.23	5.70266e-05	0.00599919	22771921	22772720	1.23	5.70266e-05	0.00458529						Genedesert	NA
chr12	23025601	23026480	880	22.72;26.94;35.66	11.90;12.37;17.19	28.44	13.82	5.45	3.41	Up	1.04	8.25128e-05	0.00666275	23025681	23026480	1.13	2.85313e-05	0.00313688						Genedesert	NA
chr12	23264961	23266960	2000	52.61;80.82;58.11	28.04;26.38;33.05	63.85	29.16	4.56	2.25	Up	1.13	2.85412e-10	1.09494e-06	23265681	23266480	1.29	5.70072e-07	0.000361573						Genedesert	NA
chr12	23800961	23801840	880	17.93;17.51;22.45	4.25;7.42;9.91	19.3	7.19	4.59	2.51	Up	1.42	3.32294e-05	0.0050482	23800961	23801760	1.49	3.40737e-05	0.00348224						OtherIntergenic	NA
chr12	23835921	23837280	1360	21.52;35.02;40.94	13.59;15.66;13.22	32.5	14.16	4.47	2.27	Up	1.2	2.44146e-06	0.0014842	23836001	23836800	1.54	8.2464e-07	0.000451943						OtherIntergenic	NA
chr12	24400321	24401120	800	16.74;21.55;22.45	5.10;9.07;10.58	20.25	8.25	5.06	1.86	Up	1.3	7.64525e-05	0.00651403	24400321	24401120	1.3	7.64525e-05	0.00538045						OtherIntergenic	NA
chr12	24427521	24428480	960	43.04;30.98;23.77	16.99;14.02;17.19	32.6	16.07	4.82	2.28	Up	1.02	3.37669e-05	0.00507715	24427601	24428400	1.06	3.22374e-05	0.00337978						OtherIntergenic	NA
chr12	24615441	24616640	1200	22.72;39.07;27.73	11.05;11.54;11.24	29.84	11.28	4.25	1.32	Up	1.4	3.27779e-07	0.000412792	24615521	24616320	1.64	5.26388e-07	0.000347937	Grhl1	NM_145890	+	24580718	24617391	Genebody	35322.5
chr12	28161041	28161840	800	10.76;16.16;17.17	6.80;3.30;4.63	14.7	4.91	5.85	2.54	Up	1.58	8.94042e-05	0.00683616	28161041	28161840	1.58	8.94042e-05	0.00584391						Genedesert	NA
chr12	28358321	28359120	800	9.56;10.78;3.96	16.99;20.61;22.47	8.1	20.03	1.33	3.56	Down	-1.31	7.58939e-05	0.00650312	28358321	28359120	-1.31	7.58939e-05	0.00536437						Genedesert	NA
chr12	30574001	30574880	880	20.33;16.16;29.05	48.43;37.92;35.03	21.85	40.46	2.58	6	Down	-0.89	3.85841e-05	0.00528425	30574001	30574800	-0.91	2.94373e-05	0.00320169						OtherIntergenic	NA
chr12	31287041	31288240	1200	26.30;44.45;36.98	14.44;14.84;19.17	35.91	16.15	9.05	1.82	Up	1.15	1.55786e-06	0.00115294	31287201	31288000	1.43	1.32215e-06	0.000600803	Lamb1	NM_008482	+	31265292	31329644	Genebody	22348.5
chr12	31289681	31290880	1200	8.37;16.16;15.85	31.44;28.03;29.74	13.46	29.74	0.99	2.93	Down	-1.14	1.40535e-05	0.00369252	31289681	31290480	-1.56	2.03958e-06	0.000750397	Lamb1	NM_008482	+	31265292	31329644	Genebody	24988.5
chr12	32029361	32030400	1040	17.93;29.64;31.70	11.05;10.72;14.54	26.42	12.1	8.66	2.47	Up	1.13	5.23984e-05	0.00585775	32029601	32030400	1.4	1.42032e-05	0.0021627	Prkar2b	NM_001364408	-	31958470	32060589	Genebody	30708.5
chr12	32054001	32055040	1040	3.59;9.43;17.17	21.24;22.26;25.12	10.06	22.87	0.96	3.41	Down	-1.18	8.91882e-05	0.00682589	32054081	32054880	-1.34	2.27693e-05	0.00278016	Prkar2b	NM_001364408	-	31958470	32060589	Genebody	6068.5
chr12	32751841	32752800	960	9.56;8.08;10.57	28.04;20.61;19.17	9.4	22.61	1.03	4.44	Down	-1.27	4.08228e-05	0.00538703	32751921	32752720	-1.52	2.93414e-06	0.000902963						OtherIntergenic	NA
chr12	33178401	33179200	800	16.74;21.55;22.45	8.50;9.89;5.29	20.25	7.89	4.62	1.48	Up	1.36	4.06359e-05	0.00537563	33178401	33179200	1.36	4.06359e-05	0.00382674	Atxn7l1	NM_028139	+	33147685	33251157	Genebody	31115.5
chr12	35210961	35212400	1440	13.15;14.82;14.53	31.44;36.28;31.07	14.17	32.93	1.44	3.26	Down	-1.22	1.57262e-06	0.00115718	35211361	35212160	-1.39	1.94592e-07	0.000187999						OtherIntergenic	NA
chr12	35503761	35504560	800	14.35;21.55;26.41	7.65;9.07;8.59	20.77	8.44	4.82	3.48	Up	1.3	5.91566e-05	0.00606488	35503761	35504560	1.3	5.91566e-05	0.00467319	Ahr	NM_001314027	-	35497978	35534989	Genebody	30828.5
chr2	86779841	86781120	1280	7.17;13.47;10.57	29.74;31.33;13.88	10.4	24.98	1.27	2.54	Down	-1.26	1.63868e-05	0.00390303	86780001	86780800	-1.48	1.11553e-05	0.00191289	Olfr1093	NM_001368206	+	86782544	86786791	Promoter3k	-2063.5
chr12	36849121	36850000	880	9.56;2.69;5.28	23.79;14.02;11.24	5.85	16.35	0.92	2.49	Down	-1.48	8.18009e-05	0.00664127	36849121	36849920	-1.48	8.18009e-05	0.00558449						OtherIntergenic	NA
chr12	37051441	37052560	1120	23.91;10.78;10.57	28.04;32.98;31.07	15.08	30.69	1.72	3.71	Down	-1.02	5.42696e-05	0.00593366	37051601	37052400	-1.15	1.29131e-05	0.00207419						OtherIntergenic	NA
chr12	37077361	37078320	960	9.56;12.12;9.24	25.49;28.03;20.49	10.31	24.67	0.96	2.66	Down	-1.26	1.97119e-05	0.00419817	37077441	37078240	-1.34	1.08731e-05	0.00188671						OtherIntergenic	NA
chr12	38756961	38757760	800	11.96;2.69;7.92	23.79;16.49;16.52	7.52	18.93	0.75	2.35	Down	-1.33	9.38579e-05	0.0069051	38756961	38757760	-1.33	9.38579e-05	0.00597893						OtherIntergenic	NA
chr12	40538561	40539440	880	7.17;10.78;13.21	24.64;21.44;29.74	10.39	25.27	0.82	2.97	Down	-1.28	1.15821e-05	0.00335528	40538561	40539360	-1.31	3.80341e-05	0.00368085	Dock4	NM_172803	+	40446052	40846488	Genebody	92948.5
chr12	41263041	41263840	800	11.96;8.08;6.60	17.84;24.73;21.81	8.88	21.46	1.11	4.18	Down	-1.27	5.89785e-05	0.00606451	41263041	41263840	-1.27	5.89785e-05	0.00466846	Immp2l	NM_053122	+	41024089	41955588	Genebody	239352
chr12	41273041	41274160	1120	25.11;41.76;23.77	15.29;15.66;16.52	30.21	15.83	4.53	2.4	Up	0.93	0.000213044	0.0137666	41273201	41274000	1.21	2.52546e-05	0.00293851	Immp2l	NM_053122	+	41024089	41955588	Genebody	249512
chr12	42240481	42241440	960	22.72;28.29;38.30	11.05;7.42;21.81	29.77	13.43	5.56	4.15	Up	1.15	1.29455e-05	0.00356615	42240641	42241440	1.14	3.29095e-05	0.00341257						Genedesert	NA
chr12	42353841	42354640	800	13.15;20.21;14.53	6.80;4.12;5.95	15.96	5.62	1.76	0.92	Up	1.51	8.31763e-05	0.00667974	42353841	42354640	1.51	8.31763e-05	0.00562667						Genedesert	NA
chr12	43959841	43960800	960	16.74;25.59;27.73	10.20;10.72;8.59	23.36	9.84	5.9	3.71	Up	1.25	3.71416e-05	0.0052173	43959841	43960640	1.53	7.16961e-06	0.00150983						Genedesert	NA
chr11	97313761	97315040	1280	9.56;12.12;5.28	27.19;18.96;17.85	8.99	21.33	0.87	2.35	Down	-1.25	8.17369e-05	0.00664016	97314001	97314800	-1.63	3.82967e-06	0.00105088	Mrpl45	NM_025927	+	97315715	97329920	Promoter3k	-1314.5
chr12	44414481	44415360	880	7.17;8.08;5.28	14.44;19.79;21.81	6.85	18.68	0.78	2.14	Down	-1.45	3.53125e-05	0.00513578	44414561	44415360	-1.45	3.53125e-05	0.00354317	Nrcam	NM_001146031	+	44328884	44601846	Genebody	86036.5
chr12	44765841	44766880	1040	19.13;28.29;29.05	16.14;5.77;9.91	25.49	10.61	4.81	1.39	Up	1.26	1.33298e-05	0.00362006	44766081	44766880	1.91	6.83e-07	0.000402106						OtherIntergenic	NA
chr12	44769521	44770320	800	22.72;44.45;43.58	20.39;23.08;16.52	36.92	20	2.12	1.36	Up	0.88	9.10204e-05	0.00685872	44769521	44770320	0.88	9.10204e-05	0.00589511						OtherIntergenic	NA
chr12	47204561	47205360	800	26.30;20.21;25.09	5.95;14.02;11.90	23.87	10.62	3.67	1.53	Up	1.17	7.56339e-05	0.00650218	47204561	47205360	1.17	7.56339e-05	0.00535409						Genedesert	NA
chr12	47530321	47531280	960	13.15;17.51;15.85	5.10;4.95;4.63	15.5	4.89	3.31	1.45	Up	1.66	3.00771e-05	0.00491512	47530321	47531120	1.72	3.25503e-05	0.00339726						Genedesert	NA
chr12	47865201	47866320	1120	14.35;28.29;38.30	12.75;11.54;11.24	26.98	11.84	5.57	2.09	Up	1.19	2.00366e-05	0.00421358	47865361	47866160	1.35	8.95766e-06	0.00169276						Genedesert	NA
chr12	48131681	48133040	1360	20.33;24.25;21.13	39.08;32.98;43.63	21.9	38.56	1.75	3.35	Down	-0.82	0.000187355	0.0122024	48132001	48132800	-1.05	5.17011e-06	0.0012518						Genedesert	NA
chr12	48802641	48803920	1280	21.52;13.47;27.73	39.93;27.21;42.96	20.91	36.7	1.46	2.96	Down	-0.81	0.000286517	0.0181609	48802801	48803600	-1.03	1.18085e-05	0.00197296						OtherIntergenic	NA
chr12	49278241	49279280	1040	2.39;10.78;11.89	17.84;23.08;20.49	8.35	20.47	0.88	3.15	Down	-1.29	7.12017e-05	0.00637078	49278241	49279040	-1.72	2.377e-06	0.000814181						OtherIntergenic	NA
chr12	49443281	49444320	1040	22.72;12.12;7.92	29.74;27.21;33.05	14.25	30	1.19	5.09	Down	-1.07	3.40608e-05	0.00508074	49443521	49444320	-1.1	2.55803e-05	0.00295636						OtherIntergenic	NA
chr12	50354081	50355040	960	8.37;0.00;3.96	16.14;14.02;13.88	4.11	14.68	0.62	2.03	Down	-1.84	1.3623e-05	0.0036537	50354081	50354880	-1.75	4.37512e-05	0.00398732	Prkd1	NM_008858	-	50341231	50649223	Genebody	294662
chr12	50546801	50547600	800	15.54;14.82;15.85	5.10;6.60;3.97	15.4	5.22	2.48	1.13	Up	1.56	7.16544e-05	0.0063787	50546801	50547600	1.56	7.16544e-05	0.00519351	Prkd1	NM_008858	-	50341231	50649223	Genebody	102022
chr12	50687441	50688320	880	8.37;55.23;56.79	15.29;21.44;19.17	40.13	18.63	2.1	1.25	Up	1.11	8.91837e-07	0.000813864	50687441	50688240	1.12	1.096e-06	0.000538635						OtherIntergenic	NA
chr12	51486481	51487440	960	23.91;52.54;35.66	16.14;14.84;23.13	37.37	18.04	3.33	2.1	Up	1.05	5.48235e-06	0.00235469	51486561	51487360	1.1	4.2628e-06	0.00111477						OtherIntergenic	NA
chr15	79021281	79022080	800	8.37;8.08;11.89	22.09;22.26;23.13	9.45	22.5	1.96	2.6	Down	-1.25	4.93835e-05	0.00572917	79021281	79022080	-1.25	4.93835e-05	0.00424023	Gm17753	NR_155268	-	79015369	79023529	Promoter3k	1848.5
chr12	51907361	51908560	1200	13.15;14.82;18.49	27.19;36.28;26.44	15.49	29.97	1.49	2.31	Down	-0.95	0.000174609	0.0114458	51907761	51908560	-1.11	5.28893e-05	0.00440625	Heatr5a	NM_177171	-	51875872	51971321	Genebody	63360.5
chr12	52066001	52067360	1360	4.78;4.04;7.92	19.54;18.14;13.88	5.58	17.19	0.47	1.8	Down	-1.62	1.60896e-05	0.00386053	52066001	52066800	-2.11	3.92619e-07	0.000288824						OtherIntergenic	NA
chr12	52368881	52369840	960	5.98;8.08;6.60	21.24;13.19;17.19	6.89	17.21	0.86	2.92	Down	-1.32	0.000215068	0.0138929	52368881	52369680	-1.51	4.2887e-05	0.00394436						OtherIntergenic	NA
chr12	52384721	52385520	800	27.50;24.25;17.17	45.03;41.22;37.68	22.97	41.31	3.74	4.84	Down	-0.85	6.62305e-05	0.00625747	52384721	52385520	-0.85	6.62305e-05	0.00497649						OtherIntergenic	NA
chr12	53706961	53708160	1200	16.74;41.76;46.22	12.75;12.37;14.54	34.91	13.22	6.4	1.9	Up	1.4	3.5e-08	7.23956e-05	53707361	53708160	1.78	7.33324e-09	1.86947e-05	Npas3	NM_001370962	+	53248431	54072172	Genebody	459130
chr12	54774641	54775440	800	16.74;26.94;46.22	16.14;13.19;15.20	29.97	14.85	10.6	7.2	Up	1.01	7.77201e-05	0.00653698	54774641	54775440	1.01	7.77201e-05	0.00543027	Snx6	NM_026998	-	54746356	54795662	Genebody	20621.5
chr12	54868401	54869520	1120	20.33;30.98;14.53	46.73;48.64;40.98	21.95	45.45	1.44	4.29	Down	-1.05	5.38465e-07	0.000578181	54868481	54869280	-1.11	4.81792e-07	0.000325988						OtherIntergenic	NA
chr12	55041921	55042720	800	17.93;21.55;14.53	5.10;8.24;7.27	18.01	6.87	2.2	0.83	Up	1.39	8.27878e-05	0.00666464	55041921	55042720	1.39	8.27878e-05	0.00561083						OtherIntergenic	NA
chr12	55069921	55071120	1200	8.37;8.08;21.13	29.74;22.26;23.80	12.53	25.26	0.89	1.91	Down	-1.01	0.00028993	0.0183714	55070241	55071040	-1.27	3.39945e-05	0.00348151	2700097O09Rik	NR_030764	-	55045660	55080110	Genebody	9589.5
chr12	55205121	55205920	800	13.15;30.98;14.53	5.10;4.95;10.58	19.55	6.87	3.2	1.2	Up	1.51	1.28866e-05	0.00355589	55205121	55205920	1.51	1.28866e-05	0.00207321	Fam177a	NM_028527	+	55199591	55217146	Genebody	5929.5
chr12	55258961	55259760	800	4.78;4.04;1.32	11.90;11.54;13.88	3.38	12.44	0.69	1.75	Down	-1.88	4.75232e-05	0.00567521	55258961	55259760	-1.88	4.75232e-05	0.00417144	Srp54b	NM_001100109	+	55230167	55263480	Genebody	29193.5
chr12	55412081	55413520	1440	14.35;22.90;22.45	40.78;35.45;35.69	19.9	37.31	2.01	4.18	Down	-0.91	5.85289e-05	0.00604604	55412561	55413360	-1.17	2.91361e-06	0.000899363	Psma6	NM_011968	+	55398824	55418459	Genebody	13976.5
chr5	145168881	145169680	800	8.37;10.78;7.92	28.04;17.31;18.51	9.02	21.29	1.13	3.91	Down	-1.24	9.07124e-05	0.00685872	145168881	145169680	-1.24	9.07124e-05	0.00589057	Cpsf4	NM_001374716	+	145167220	145182041	Promoter3k	2060.5
chr6	17750561	17751360	800	3.59;9.43;14.53	20.39;21.44;23.13	9.18	21.65	0.88	4.18	Down	-1.24	7.91555e-05	0.00655718	17750561	17751360	-1.24	7.91555e-05	0.00547753	St7	NM_022332	+	17749169	17943023	Promoter3k	1791.5
chr12	55904721	55905760	1040	10.76;1.35;7.92	22.09;17.31;15.86	6.68	18.42	0.7	2.77	Down	-1.46	3.4521e-05	0.00510507	55904801	55905600	-1.82	2.27419e-06	0.000801448						OtherIntergenic	NA
chr12	55939201	55940080	880	5.98;2.69;2.64	16.99;12.37;10.58	3.77	13.31	0.5	2.15	Down	-1.82	3.85436e-05	0.00528425	55939281	55940080	-1.92	3.53231e-05	0.00354317						OtherIntergenic	NA
chr12	56828481	56829440	960	15.54;16.16;26.41	5.10;6.60;9.91	19.37	7.2	4.68	1.15	Up	1.43	3.09066e-05	0.00496003	56828641	56829440	1.36	8.27654e-05	0.00561083	Slc25a21	NM_001167976	-	56712633	57160643	Genebody	331682
chr12	57606721	57607680	960	4.78;8.08;7.92	20.39;17.31;17.19	6.93	18.3	1.07	2.48	Down	-1.4	6.55707e-05	0.0062454	57606881	57607680	-1.38	9.14224e-05	0.00590759	4921518K17Rik	NR_131110	-	57585974	57618602	Genebody	11401.5
chr12	58659441	58660560	1120	19.13;41.76;22.45	11.05;12.37;9.91	27.78	11.11	4.5	2.1	Up	1.32	2.52143e-06	0.00151187	58659761	58660560	1.44	1.72169e-06	0.000685801						OtherIntergenic	NA
chr12	59040481	59042000	1520	17.93;12.12;9.24	33.99;37.92;33.71	13.1	35.21	1	3.53	Down	-1.43	1.98587e-08	4.43336e-05	59040641	59041440	-1.78	9.09894e-10	3.52488e-06						OtherIntergenic	NA
chr12	59119201	59120000	800	16.74;18.86;21.13	35.69;31.33;40.98	18.91	36	2.63	5.44	Down	-0.93	5.62534e-05	0.0059737	59119201	59120000	-0.93	5.62534e-05	0.00455681	Mia2	NM_001368839	+	59095590	59190220	Genebody	24010.5
chr12	59241201	59242000	800	15.54;14.82;15.85	4.25;6.60;4.63	15.4	5.16	3.36	0.9	Up	1.58	6.25032e-05	0.00616621	59241201	59242000	1.58	6.25032e-05	0.00482377						Genedesert	NA
chr12	59440001	59441040	1040	19.13;33.68;34.34	9.35;18.14;14.54	29.05	14.01	7.18	2.48	Up	1.05	6.0191e-05	0.00611341	59440241	59441040	1.11	5.7045e-05	0.00458529						Genedesert	NA
chr12	59491201	59492320	1120	9.56;5.39;18.49	25.49;32.98;18.51	11.15	25.66	1.25	3.87	Down	-1.2	2.67164e-05	0.00467761	59491361	59492160	-1.28	3.25497e-05	0.00339726						Genedesert	NA
chr12	60470081	60470880	800	17.93;17.51;19.81	5.95;5.77;8.59	18.42	6.77	5.62	2.82	Up	1.44	4.1731e-05	0.0054029	60470081	60470880	1.44	4.1731e-05	0.00387845						Genedesert	NA
chr12	61292881	61293680	800	22.72;35.02;27.73	11.05;13.19;17.19	28.49	13.81	4.14	3.03	Up	1.05	7.76125e-05	0.00653698	61292881	61293680	1.05	7.76125e-05	0.00542701						Genedesert	NA
chr12	61807841	61809280	1440	2.39;14.82;9.24	23.79;21.44;21.81	8.82	22.35	0.63	1.81	Down	-1.34	1.96996e-05	0.00419817	61808401	61809200	-1.5	6.24937e-06	0.00140626	Lrfn5	NM_178714	+	61523166	61845258	Genebody	285394
chr12	61827041	61828480	1440	4.78;9.43;14.53	22.94;21.44;23.80	9.58	22.72	0.75	1.95	Down	-1.25	4.81325e-05	0.00568003	61827121	61827920	-1.37	2.48291e-05	0.00292257	Lrfn5	NM_178714	+	61523166	61845258	Genebody	304594
chr12	62541041	62542480	1440	22.72;9.43;11.89	36.54;23.08;42.96	14.68	34.2	1.47	3.16	Down	-1.22	9.39359e-07	0.000834115	62541601	62542400	-1.26	6.95274e-07	0.000404614						OtherIntergenic	NA
chr12	63905601	63906640	1040	3.59;5.39;9.24	18.69;21.44;13.22	6.07	17.78	0.74	2.26	Down	-1.55	2.19548e-05	0.00435295	63905681	63906480	-2.36	1.70946e-07	0.000173646						Genedesert	NA
chr12	64969681	64970960	1280	11.96;13.47;19.81	36.54;32.98;23.80	15.08	31.1	1.06	2.94	Down	-1.04	3.67527e-05	0.0051899	64969681	64970480	-1.18	1.36269e-05	0.00211574	Togaram1	NM_177805	+	64965741	65022573	Genebody	4579.5
chr12	65266081	65267120	1040	27.50;45.80;39.62	19.54;16.49;23.13	37.64	19.72	7.36	3.21	Up	0.93	3.59286e-05	0.00514666	65266081	65266880	0.97	5.28203e-05	0.00440608						Genedesert	NA
chr12	65431281	65432720	1440	4.78;12.12;13.21	27.19;18.14;28.42	10.04	24.58	0.64	2.03	Down	-1.29	1.36645e-05	0.00365447	65431441	65432240	-1.58	6.36787e-07	0.000388305						Genedesert	NA
chr12	65784801	65785680	880	17.93;20.21;18.49	6.80;6.60;8.59	18.88	7.33	4.54	1.46	Up	1.36	7.02613e-05	0.00634276	65784881	65785680	1.41	6.94396e-05	0.00509631						Genedesert	NA
chr12	65832641	65833680	1040	32.28;47.15;33.02	16.14;21.44;20.49	37.48	19.36	6.07	2.48	Up	0.95	2.66006e-05	0.00466949	65832801	65833600	1.03	3.54209e-05	0.00354877						Genedesert	NA
chr12	66407041	66407920	880	13.15;18.86;27.73	5.10;11.54;5.95	19.92	7.53	4.19	1.85	Up	1.4	3.04593e-05	0.00493955	66407041	66407840	1.4	4.54814e-05	0.00407347						OtherIntergenic	NA
chr12	66422721	66423680	960	7.17;5.39;7.92	24.64;20.61;13.88	6.83	19.71	0.62	1.9	Down	-1.53	9.67121e-06	0.00310869	66422721	66423520	-1.61	1.0227e-05	0.00182279						OtherIntergenic	NA
chr12	66556641	66557840	1200	13.15;14.82;13.21	25.49;29.68;25.78	13.73	26.98	1.83	1.9	Down	-0.98	0.000281121	0.017836	66556641	66557440	-1.26	3.26762e-05	0.00340167	Mdga2	NM_001193266	-	66466058	67222549	Genebody	665308
chr12	67058561	67060640	2080	602.59;808.25;817.50	515.75;527.65;426.34	742.78	489.92	1.76	1.27	Up	0.6	0	0	67058721	67059520	0.66	0	0	Mdga2	NM_001193266	-	66466058	67222549	Genebody	162948
chr12	67648321	67649360	1040	9.56;9.43;9.24	25.49;16.49;25.78	9.41	22.59	0.96	2.65	Down	-1.26	4.2365e-05	0.00542985	67648481	67649280	-1.35	2.34664e-05	0.00283675						Genedesert	NA
chr12	67835921	67837120	1200	19.13;32.33;31.70	11.90;13.19;9.25	27.72	11.45	4.92	2.11	Up	1.28	4.81639e-06	0.00220785	67836161	67836960	1.67	2.14941e-06	0.000774711						Genedesert	NA
chr12	68321281	68322240	960	13.15;5.39;9.24	28.04;18.96;16.52	9.26	21.18	0.79	1.9	Down	-1.19	0.000150068	0.0100064	68321441	68322240	-1.37	7.63729e-05	0.00537839						Genedesert	NA
chr12	68563921	68564880	960	14.35;1.35;6.60	17.84;19.79;15.86	7.43	17.83	0.91	2.31	Down	-1.26	0.000275507	0.0174967	68563921	68564720	-1.73	2.05729e-05	0.00262792						Genedesert	NA
chr12	68915521	68916880	1360	27.50;39.07;39.62	11.05;19.79;15.20	35.4	15.35	5.54	2.13	Up	1.21	7.71166e-07	0.000741414	68915681	68916480	1.37	1.01784e-05	0.00181823						Genedesert	NA
chr12	69020801	69022080	1280	25.11;22.90;13.21	40.78;29.68;40.32	20.41	36.93	2.88	4	Down	-0.86	0.000140853	0.00946391	69020881	69021680	-0.98	2.2775e-05	0.00278016						Genedesert	NA
chr12	69100481	69101280	800	10.76;6.74;3.96	23.79;15.66;17.19	7.15	18.88	0.79	3.55	Down	-1.4	5.03475e-05	0.00576139	69100481	69101280	-1.4	5.03475e-05	0.00428945						Genedesert	NA
chr7	4790081	4791360	1280	11.96;12.12;7.92	25.49;28.03;21.81	10.67	25.11	0.89	3.22	Down	-1.24	2.20817e-05	0.00435502	4790481	4791280	-1.81	9.75486e-08	0.000124341	Tmem238	NM_029384	-	4784784	4789560	Promoter3k	-1160.5
chr12	69344401	69345200	800	8.37;14.82;21.13	26.34;29.68;34.37	14.77	30.13	2.27	3.59	Down	-1.03	6.06925e-05	0.00612104	69344401	69345200	-1.03	6.06925e-05	0.00474332	Nemf	NM_025441	-	69311542	69357176	Genebody	12375.5
chr12	69611921	69612720	800	37.06;10.78;10.57	36.54;41.22;34.37	19.47	37.38	4.1	6.1	Down	-0.94	3.33537e-05	0.0050593	69611921	69612720	-0.94	3.33537e-05	0.00344291	Sos2	NM_001135559	-	69583760	69681852	Genebody	69531.5
chr12	69764881	69765920	1040	17.93;36.37;35.66	16.99;9.07;9.91	29.99	11.99	5.48	2.67	Up	1.32	1.01016e-06	0.000869621	69765121	69765920	1.6	2.56747e-06	0.000846843	Cdkl1	NM_183294	-	69746847	69790707	Genebody	25306.5
chr12	70552081	70552880	800	13.15;9.43;5.28	20.39;22.26;22.47	9.29	21.71	1.54	2.97	Down	-1.22	8.88938e-05	0.00681133	70552081	70552880	-1.22	8.88938e-05	0.00581938	Mir466o	NR_037248	+	70308504	70669399	Genebody	243976
chr12	70720401	70721440	1040	5.98;9.43;3.96	20.39;14.84;19.83	6.46	18.35	0.79	2.07	Down	-1.51	2.40189e-05	0.0045066	70720481	70721280	-1.6	1.90369e-05	0.00251483						OtherIntergenic	NA
chr12	71317281	71318800	1520	38.26;45.80;50.19	17.84;18.14;23.13	44.75	19.71	8.16	3.73	Up	1.18	4.37758e-08	8.71103e-05	71317361	71318160	1.58	5.44839e-07	0.000352355	Dact1	NM_001190466	+	71309883	71320107	Genebody	8157.5
chr12	72708561	72709360	800	15.54;35.02;23.77	9.35;15.66;9.25	24.78	11.42	3.25	2.07	Up	1.12	9.96913e-05	0.00702964	72708561	72709360	1.12	9.96913e-05	0.00619154						OtherIntergenic	NA
chr12	72736961	72738000	1040	19.13;24.25;21.13	45.03;43.70;37.02	21.5	41.91	2.19	5.19	Down	-0.96	7.48433e-06	0.00281387	72736961	72737760	-1.11	8.88e-07	0.00047247						OtherIntergenic	NA
chr12	73098881	73099920	1040	21.52;14.82;17.17	35.69;34.63;33.71	17.84	34.67	2.16	3.76	Down	-0.96	4.89344e-05	0.00571397	73099041	73099840	-1.04	2.08018e-05	0.00263959	Six4	NM_011382	-	73099608	73113245	Genebody	13844.5
chr12	73119201	73120160	960	17.93;10.78;17.17	33.14;29.68;27.76	15.29	30.19	2.02	3.49	Down	-0.98	0.000112407	0.00776788	73119281	73120080	-1.2	8.34064e-06	0.0016348						OtherIntergenic	NA
chr12	73517281	73518320	1040	16.74;17.51;11.89	21.24;37.10;29.08	15.38	29.14	1.88	4.69	Down	-0.92	0.000315584	0.0199362	73517441	73518240	-1.25	5.24661e-06	0.00125983						OtherIntergenic	NA
chr12	74803281	74805360	2080	419.66;571.16;569.21	343.27;363.58;300.75	520.01	335.87	1.72	1.19	Up	0.63	0	0	74803681	74804480	0.58	0	0						OtherIntergenic	NA
chr12	75381121	75382080	960	11.96;18.86;19.81	5.10;4.95;5.29	16.88	5.11	2.02	0.65	Up	1.72	8.12569e-06	0.00292557	75381121	75381920	1.75	1.46279e-05	0.00219442	Rhoj	NM_023275	+	75308312	75401455	Genebody	73288.5
chr12	75480001	75480800	800	20.33;21.55;19.81	8.50;4.95;10.58	20.56	8.01	3.94	1.85	Up	1.36	3.4811e-05	0.00511093	75480001	75480800	1.36	3.4811e-05	0.0035117	Ppp2r5e	NM_012024	-	75449462	75596232	Genebody	115832
chr12	75510001	75511040	1040	7.17;5.39;11.89	31.44;17.31;16.52	8.15	21.76	1.55	2.6	Down	-1.42	1.12914e-05	0.00330989	75510001	75510800	-1.36	2.79673e-05	0.00310163	Ppp2r5e	NM_012024	-	75449462	75596232	Genebody	85711.5
chr12	75719521	75720480	960	10.76;20.21;21.13	34.84;37.10;33.05	17.37	35	2.43	5.71	Down	-1.01	2.0309e-05	0.0042281	75719681	75720480	-1.3	1.33952e-05	0.00210368	Sgpp1	NM_030750	-	75714247	75735729	Genebody	15728.5
chr12	75979281	75980480	1200	14.35;25.59;21.13	7.65;7.42;9.91	20.36	8.33	2.26	1.55	Up	1.29	7.76597e-05	0.00653698	75979681	75980480	1.53	5.1804e-05	0.0043619	Syne2	NM_001005510	+	75818317	76110928	Genebody	161564
chr12	76226561	76227360	800	10.76;20.21;18.49	5.10;5.77;5.95	16.49	5.61	2.7	1.61	Up	1.56	4.16283e-05	0.0054029	76226561	76227360	1.56	4.16283e-05	0.00387347	Tex21	NM_001159532	-	76203984	76246746	Genebody	19785.5
chr12	76279761	76280560	800	13.15;17.51;18.49	5.95;4.95;5.29	16.38	5.39	2.82	0.76	Up	1.6	2.98356e-05	0.0048997	76279761	76280560	1.6	2.98356e-05	0.00323125	Mthfd1	NM_138745	+	76255231	76319820	Genebody	24929.5
chr12	76343201	76344560	1360	20.33;20.21;13.21	35.69;25.56;39.00	17.91	33.41	2.23	3.41	Down	-0.9	0.000158644	0.0105141	76343281	76344080	-1.38	4.80586e-07	0.000325988						OtherIntergenic	NA
chr12	76516721	76517840	1120	33.48;29.64;22.45	69.67;33.80;39.00	28.52	47.49	2.09	3.66	Down	-0.74	0.000151477	0.0100868	76516961	76517760	-0.96	1.23141e-05	0.00200985						OtherIntergenic	NA
chr15	101589121	101590000	880	5.98;6.74;15.85	20.39;22.26;24.46	9.52	22.37	1.17	5.18	Down	-1.23	6.39561e-05	0.00619236	101589121	101589920	-1.42	9.83506e-06	0.00178024	Gm5476	NR_002868	-	101587316	101588572	Promoter1k	-988.5
chr12	76683281	76684080	800	14.35;21.55;27.73	9.35;8.24;9.25	21.21	8.95	3.39	2.32	Up	1.25	8.69226e-05	0.00676326	76683281	76684080	1.25	8.69226e-05	0.00575539	Sptb	NM_013675	-	76580487	76710547	Genebody	26866.5
chr12	76692241	76693600	1360	20.33;18.86;18.49	39.08;34.63;33.71	19.22	35.81	1.53	3.11	Down	-0.9	9.53663e-05	0.00693593	76692401	76693200	-1.23	1.14573e-06	0.000552129	Sptb	NM_013675	-	76580487	76710547	Genebody	17626.5
chr12	76739361	76741280	1920	60.98;71.40;48.87	24.64;32.98;32.39	60.41	30	4.6	3.02	Up	1.01	2.22194e-08	4.90494e-05	76739841	76740640	1.1	4.41167e-06	0.00113843						OtherIntergenic	NA
chr12	76741681	76742560	880	29.89;35.02;35.66	16.99;18.96;16.52	33.52	17.49	4.83	3.18	Up	0.94	8.83611e-05	0.00679682	76741761	76742560	1.02	3.68494e-05	0.00361509						OtherIntergenic	NA
chr12	76904001	76905120	1120	27.50;29.64;27.73	46.73;56.89;42.30	28.29	48.64	2.78	5.12	Down	-0.78	5.27938e-05	0.00587472	76904241	76905040	-0.87	2.4498e-05	0.00290534	Fntb	NM_145927	+	76837466	76921412	Genebody	67094.5
chr12	77459761	77461200	1440	21.52;10.78;15.85	36.54;24.73;36.35	16.05	32.54	1.07	2.39	Down	-1.02	3.48576e-05	0.00511093	77460001	77460800	-1.35	4.28385e-07	0.000307211	Fut8	NM_001252616	+	77410140	77475996	Genebody	50340.5
chr12	78350321	78351760	1440	47.82;107.77;52.83	38.24;39.57;49.57	69.47	42.46	1.42	1.25	Up	0.71	8.829e-06	0.00299573	78350321	78351120	0.78	3.59355e-06	0.00101549	Gphn	NM_145965	+	78226654	78684769	Genebody	124386
chr12	79076721	79077520	800	11.96;14.82;17.17	5.10;3.30;5.29	14.65	4.56	4.51	0.83	Up	1.68	4.34647e-05	0.00549417	79076721	79077520	1.68	4.34647e-05	0.0039683	Plekhh1	NM_181073	+	79029162	79081655	Genebody	47958.5
chr12	79769761	79770640	880	15.54;17.51;14.53	36.54;29.68;32.39	15.86	32.87	1.81	3.1	Down	-1.05	2.00101e-05	0.00421269	79769761	79770560	-1.19	3.40421e-06	0.000987	Rad51b	NM_009014	+	79297281	79814690	Genebody	472920
chr12	79809041	79810080	1040	17.93;18.86;14.53	35.69;27.21;35.03	17.11	32.64	2.49	5.45	Down	-0.93	0.000119561	0.00818924	79809281	79810080	-1.13	2.8128e-05	0.00310897	Rad51b	NM_009014	+	79297281	79814690	Genebody	512280
chr12	80418561	80419920	1360	31.09;33.68;36.98	14.44;10.72;14.54	33.91	13.23	3.72	1.97	Up	1.36	1.11864e-07	0.000184946	80418801	80419600	1.48	1.7798e-06	0.000695596	Dcaf5	NM_001364324	-	80335847	80436601	Genebody	17360.5
chr12	80468321	80469280	960	22.72;6.74;22.45	32.29;33.80;36.35	17.3	34.15	1.49	5.6	Down	-0.98	4.02639e-05	0.00536104	80468321	80469120	-1.1	1.18845e-05	0.0019748	Exd2	NM_133798	+	80463094	80498135	Genebody	5706.5
chr12	81143761	81144720	960	14.35;21.55;18.49	10.20;5.77;5.29	18.13	7.09	2.71	0.8	Up	1.36	0.000106486	0.00741838	81143921	81144720	1.75	2.90721e-06	0.000899363	Smoc1	NM_001146217	+	81026807	81186414	Genebody	117434
chr12	81696721	81697680	960	13.15;30.98;23.77	10.20;5.77;8.59	22.64	8.19	4.44	1.09	Up	1.47	4.27218e-06	0.00207972	81696881	81697680	1.47	1.2046e-05	0.00198743						OtherIntergenic	NA
chr12	81760961	81761760	800	11.96;14.82;18.49	5.10;6.60;2.64	15.09	4.78	1.99	0.82	Up	1.66	4.02836e-05	0.00536104	81760961	81761760	1.66	4.02836e-05	0.00380626	Map3k9	NM_177395	-	81728411	81781170	Genebody	19809.5
chr12	81880721	81881920	1200	5.98;18.86;6.60	23.79;26.38;22.47	10.48	24.22	0.76	2.31	Down	-1.21	4.22329e-05	0.0054226	81880801	81881600	-2.04	1.16778e-08	2.69849e-05	Pcnx	NM_018814	+	81860029	82000924	Genebody	21291.5
chr12	82465201	82466640	1440	32.28;66.01;55.47	18.69;32.15;31.07	51.25	27.3	5.67	2.75	Up	0.91	2.38856e-06	0.00146784	82465681	82466480	1.1	2.03711e-06	0.000750187						OtherIntergenic	NA
chr12	82957521	82958560	1040	10.76;26.94;22.45	7.65;4.95;11.24	20.05	7.94	2.5	1.63	Up	1.34	5.5798e-05	0.00596318	82957681	82958480	1.54	1.1759e-05	0.00196968	Rgs6	NM_001282061	+	82617498	83162056	Genebody	340542
chr12	82960481	82962000	1520	26.30;52.54;48.87	11.90;16.49;20.49	42.57	16.29	5.31	1.77	Up	1.39	1.55448e-09	5.24991e-06	82960961	82961760	1.81	4e-09	1.17627e-05	Rgs6	NM_001282061	+	82617498	83162056	Genebody	343742
chr12	83067281	83068080	800	10.76;14.82;15.85	2.55;3.30;7.27	13.81	4.37	2.61	1.06	Up	1.66	8.53707e-05	0.00673605	83067281	83068080	1.66	8.53707e-05	0.00570602	Rgs6	NM_001282061	+	82617498	83162056	Genebody	450182
chr12	83479361	83480560	1200	21.52;25.59;14.53	36.54;37.10;41.64	20.55	38.43	1.81	4.33	Down	-0.9	4.81634e-05	0.00568003	83479681	83480480	-1.17	8.58e-07	0.000462885	Dpf3	NM_001267626	-	83269010	83487736	Genebody	7775.5
chr8	75107201	75108400	1200	14.35;4.04;14.53	33.14;18.14;25.78	10.97	25.68	1.31	3.66	Down	-1.23	1.96331e-05	0.00419745	75107441	75108240	-1.31	8.82949e-06	0.00168547	Mcm5	NM_001302540	+	75109508	75128439	Promoter3k	-1707.5
chr12	83646481	83647280	800	5.98;4.04;11.89	26.34;14.02;16.52	7.3	18.96	0.82	2.95	Down	-1.38	6.06805e-05	0.00612104	83646481	83647280	-1.38	6.06805e-05	0.00474332	Rbm25	NM_001364415	+	83635709	83683127	Genebody	11171.5
chr12	83655121	83656400	1280	8.37;13.47;18.49	32.29;32.15;20.49	13.44	28.31	1.89	2.85	Down	-1.07	5.59303e-05	0.00596684	83655601	83656400	-1.28	8.44531e-06	0.00164633	Rbm25	NM_001364415	+	83635709	83683127	Genebody	20051.5
chr12	83960961	83961760	800	26.30;22.90;18.49	5.10;10.72;11.90	22.56	9.24	9.13	2.67	Up	1.29	3.22311e-05	0.00500848	83960961	83961760	1.29	3.22311e-05	0.00337978	Heatr4	NM_001376939	-	83945212	83984834	Genebody	23473.5
chr12	83980561	83981360	800	10.76;16.16;11.89	22.09;39.57;20.49	12.94	27.39	1.38	5.28	Down	-1.08	6.74289e-05	0.00627738	83980561	83981360	-1.08	6.74289e-05	0.00501957	Heatr4	NM_001376939	-	83945212	83984834	Genebody	3873.5
chr12	83993121	83993920	800	22.72;12.12;10.57	28.89;30.50;31.07	15.14	30.15	1.22	2.83	Down	-0.99	9.53222e-05	0.00693408	83993121	83993920	-0.99	9.53222e-05	0.00602944	Acot2	NM_134188	+	83987860	83993875	Genebody	5660.5
chr12	84258401	84259200	800	16.74;35.02;17.17	10.20;10.72;7.93	22.98	9.62	5.45	3.31	Up	1.26	3.88189e-05	0.00529662	84258401	84259200	1.26	3.88189e-05	0.00372131						OtherIntergenic	NA
chr12	84364961	84366000	1040	52.61;43.11;60.75	76.47;85.74;75.35	52.16	79.19	3.81	7.83	Down	-0.6	4.12514e-05	0.00539742	84365121	84365920	-0.72	2.37231e-06	0.000814181	Coq6	NM_172582	+	84361967	84373796	Genebody	3513.5
chr12	84602001	84602800	800	4.78;9.43;11.89	24.64;16.49;28.42	8.7	23.18	1.25	3.33	Down	-1.41	6.01432e-06	0.00250231	84602001	84602800	-1.41	6.01432e-06	0.00137759	Abcd4	NM_008992	-	84602530	84617466	Genebody	15065.5
chr12	84710721	84711600	880	19.13;14.82;6.60	30.59;25.56;30.41	13.52	28.85	2.1	2.18	Down	-1.09	3.67453e-05	0.0051899	84710801	84711600	-1.2	1.24086e-05	0.0020186						OtherIntergenic	NA
chr12	84863041	84863840	800	13.15;10.78;13.21	35.69;25.56;21.81	12.38	27.69	2.73	4.69	Down	-1.16	2.20979e-05	0.00435502	84863041	84863840	-1.16	2.20979e-05	0.0027381	Ltbp2	NM_013589	-	84783211	84876491	Genebody	13050.5
chr9	44238001	44238800	800	3.59;14.82;14.53	30.59;22.26;24.46	10.98	25.77	1.42	3.11	Down	-1.23	1.81157e-05	0.00403238	44238001	44238800	-1.23	1.81157e-05	0.00245264	Ccdc153	NM_001360344	+	44240676	44247306	Promoter3k	-2275.5
chr3	90343281	90344240	960	16.74;6.74;3.96	31.44;19.79;12.56	9.15	21.26	1	2.43	Down	-1.22	0.000113782	0.00784511	90343441	90344240	-1.49	1.31677e-05	0.00209117	Gatad2b	NM_139304	+	90341653	90361569	Promoter3k	2107.5
chr12	85874881	85875920	1040	11.96;12.12;10.57	27.19;22.26;28.42	11.55	25.96	1.22	3.27	Down	-1.17	3.6565e-05	0.0051823	85874961	85875760	-1.38	9.00643e-06	0.00169477	Ttll5	NM_001364626	+	85824919	86053760	Genebody	50481.5
chr12	85913441	85914720	1280	16.74;25.59;23.77	41.63;32.98;41.64	22.04	38.75	2	5.04	Down	-0.81	0.0001857	0.0121046	85913841	85914640	-1.19	2.22942e-06	0.00079221	Ttll5	NM_001364626	+	85824919	86053760	Genebody	89161.5
chr12	86018801	86020240	1440	10.76;21.55;18.49	39.08;34.63;25.78	16.93	33.16	1.17	2.54	Down	-0.97	6.13554e-05	0.00614342	86019201	86020000	-1.36	1.52291e-06	0.000647919	Ttll5	NM_001364626	+	85824919	86053760	Genebody	194602
chr12	86178081	86179520	1440	52.61;21.55;18.49	53.53;54.41;55.52	30.88	54.49	1.85	3.13	Down	-0.82	8.42649e-06	0.00295183	86178401	86179200	-1.11	1.14165e-07	0.000137956	Gm805	NR_046081	+	86169340	86195102	Genebody	9460.5
chr12	86253841	86255040	1200	21.52;17.51;21.13	41.63;35.45;32.39	20.05	36.49	1.29	3.84	Down	-0.86	0.000137037	0.00924051	86253921	86254720	-1.07	1.75502e-05	0.00241045	Gpatch2l	NM_027405	+	86241857	86291368	Genebody	12583.5
chr12	86285201	86286000	800	7.17;6.74;9.24	28.04;11.54;19.17	7.72	19.58	0.95	2.53	Down	-1.34	6.33844e-05	0.00619181	86285201	86286000	-1.34	6.33844e-05	0.00486045	Gpatch2l	NM_027405	+	86241857	86291368	Genebody	43743.5
chr3	96724241	96725280	1040	2.39;16.16;7.92	20.39;22.26;18.51	8.83	20.39	0.88	3.02	Down	-1.21	0.000172811	0.0113449	96724481	96725280	-1.5	1.89082e-05	0.002507	Polr3c	NM_028925	-	96711894	96727439	Promoter3k	2678.5
chr12	87338321	87339440	1120	23.91;41.76;36.98	47.58;67.61;52.22	34.22	55.8	2.82	8.44	Down	-0.71	7.50391e-05	0.00649265	87338401	87339200	-1.1	1.25366e-06	0.00057878	Sptlc2	NM_011479	-	87305057	87388355	Genebody	49474.5
chr12	88161121	88162080	960	13.15;33.68;42.26	10.20;14.02;17.85	29.7	14.02	5.53	3.15	Up	1.08	3.28082e-05	0.00502829	88161201	88162000	1.29	1.2449e-05	0.00202268						OtherIntergenic	NA
chr12	88684961	88686080	1120	5.98;16.16;22.45	28.04;29.68;29.08	14.86	28.93	1.19	3.7	Down	-0.96	0.000203116	0.0131638	88684961	88685760	-1.16	3.83361e-05	0.00369227						OtherIntergenic	NA
chr12	91077041	91077920	880	32.28;24.25;19.81	11.90;12.37;11.90	25.45	12.05	4.48	2.95	Up	1.08	0.000127947	0.00868533	91077041	91077840	1.26	3.16227e-05	0.00334283	Cep128	NM_181815	-	90998491	91384409	Genebody	306928
chr12	91141841	91142960	1120	44.24;24.25;22.45	11.05;14.84;15.86	30.31	13.92	4.55	2.24	Up	1.12	1.54913e-05	0.00382417	91141841	91142640	1.28	6.0454e-06	0.00137759	Cep128	NM_181815	-	90998491	91384409	Genebody	242008
chr12	91332001	91333520	1520	19.13;39.07;38.30	5.95;11.54;13.22	32.17	10.24	4.71	1.14	Up	1.65	2.26889e-09	7.17228e-06	91332721	91333520	1.9	9.19885e-07	0.000480582	Cep128	NM_181815	-	90998491	91384409	Genebody	51648.5
chr12	91944001	91944800	800	13.15;8.08;9.24	19.54;23.91;27.10	10.16	23.52	1.92	2.64	Down	-1.21	5.29257e-05	0.00588111	91944001	91944800	-1.21	5.29257e-05	0.00440693						Genedesert	NA
chr12	92604241	92605200	960	10.76;24.25;25.09	39.93;34.63;37.68	20.03	37.41	1.79	4.13	Down	-0.9	6.25794e-05	0.00616621	92604401	92605200	-0.96	4.30026e-05	0.003948						Genedesert	NA
chr12	93112641	93113600	960	5.98;4.04;7.92	20.39;16.49;15.86	5.98	17.58	0.72	1.77	Down	-1.56	2.32415e-05	0.00444733	93112801	93113600	-1.64	2.72856e-05	0.00305859						Genedesert	NA
chr12	93144001	93144800	800	0.00;6.74;1.32	10.20;10.72;11.90	2.69	10.94	0.3	1.55	Down	-2.03	6.06541e-05	0.00612059	93144001	93144800	-2.03	6.06541e-05	0.00474313						Genedesert	NA
chr12	93264961	93266400	1440	8.37;6.74;11.89	28.89;23.08;19.83	9	23.93	0.52	2.06	Down	-1.41	4.3856e-06	0.00211077	93265041	93265840	-1.52	3.02679e-06	0.000919303						Genedesert	NA
chr12	93576241	93577840	1600	112.39;175.12;159.80	86.67;112.13;85.93	149.1	94.91	2.59	1.85	Up	0.65	1.59474e-09	5.34024e-06	93576881	93577680	0.71	1.10379e-10	5.59172e-07						Genedesert	NA
chr12	94042561	94043680	1120	27.50;56.58;44.90	23.79;22.26;29.74	42.99	25.27	5.12	4.05	Up	0.77	0.000185513	0.0120944	94042641	94043440	1.42	2.70913e-08	4.97904e-05						Genedesert	NA
chr12	94273281	94274080	800	15.54;40.41;27.73	13.59;9.89;15.86	27.9	13.12	4.5	4.93	Up	1.09	5.28794e-05	0.00587762	94273281	94274080	1.09	5.28794e-05	0.00440625						Genedesert	NA
chr12	94539841	94540800	960	8.37;16.16;19.81	28.04;27.21;29.08	14.78	28.11	2.03	4.55	Down	-0.93	0.000378873	0.02382	94540001	94540800	-1.43	3.96448e-05	0.00376209						Genedesert	NA
chr12	94638401	94639920	1520	20.33;13.47;18.49	26.34;43.70;42.30	17.43	37.45	2.01	4.54	Down	-1.1	2.18983e-06	0.00139113	94638561	94639360	-1.18	7.60156e-07	0.000429715						Genedesert	NA
chr12	96142241	96143040	800	8.37;9.43;11.89	16.99;32.15;19.17	9.9	22.77	0.93	2.83	Down	-1.2	7.62475e-05	0.00651008	96142241	96143040	-1.2	7.62475e-05	0.00537532						Genedesert	NA
chr12	96527841	96528800	960	21.52;32.33;26.41	43.33;47.82;44.95	26.75	45.37	2.05	4.34	Down	-0.76	0.000134832	0.00910112	96528001	96528800	-0.83	5.80574e-05	0.00462426						Genedesert	NA
chr12	96864001	96864800	800	16.74;21.55;25.09	5.95;11.54;9.25	21.13	8.91	5.46	2.01	Up	1.24	8.99834e-05	0.00684235	96864001	96864800	1.24	8.99834e-05	0.00586213						Genedesert	NA
chr12	97060961	97062320	1360	49.02;150.87;104.33	62.88;68.43;72.71	101.41	68.01	0.5	0.4	Up	0.58	8.20585e-06	0.00293532	97061121	97061920	0.61	3.00946e-06	0.000915449						Genedesert	NA
chr12	97612081	97612960	880	5.98;6.74;5.28	16.14;14.02;19.17	6	16.44	0.67	2.08	Down	-1.45	9.87855e-05	0.00701289	97612081	97612880	-1.79	1.74052e-05	0.00240138						Genedesert	NA
chr12	99434241	99435040	800	16.74;10.78;23.77	38.24;32.15;34.37	17.1	34.92	1.63	3.37	Down	-1.03	1.52955e-05	0.003818	99434241	99435040	-1.03	1.52955e-05	0.00224597	Foxn3	NM_183186	-	99195093	99450074	Genebody	15433.5
chr12	99854081	99854880	800	10.76;22.90;14.53	8.50;3.30;5.29	16.06	5.69	4.37	0.92	Up	1.5	8.5014e-05	0.00673605	99854081	99854880	1.5	8.5014e-05	0.0057045	Efcab11	NM_030172	-	99717530	99883442	Genebody	28961.5
chr12	99971521	99972560	1040	28.69;22.90;26.41	53.53;47.82;36.35	26	45.9	2.59	6.53	Down	-0.82	4.29446e-05	0.00546312	99971521	99972320	-0.87	2.53418e-05	0.00294435	Kcnk13	NM_146037	+	99964498	100062682	Genebody	7542.5
chr12	100001121	100002480	1360	7.17;9.43;9.24	22.09;18.96;23.80	8.62	21.62	0.7	2.54	Down	-1.33	3.14039e-05	0.00496341	100001201	100002000	-1.77	1.37795e-06	0.000613781	Kcnk13	NM_146037	+	99964498	100062682	Genebody	37302.5
chr11	106278881	106279920	1040	14.35;21.55;5.28	36.54;31.33;26.44	13.73	31.44	1.67	4.35	Down	-1.2	3.73346e-06	0.00193602	106279041	106279840	-1.41	4.773e-07	0.000325988	Tcam1	NM_029467	+	106276671	106288143	Promoter3k	2729.5
chr12	100130561	100131680	1120	19.13;28.29;23.77	13.59;4.95;11.90	23.73	10.15	4.17	4.42	Up	1.23	4.13337e-05	0.0053995	100130721	100131520	1.5	8.3782e-06	0.00163809	Nrde2	NM_001377383	-	100125449	100159649	Genebody	28528.5
chr12	100245281	100246640	1360	15.54;30.98;34.34	51.83;42.87;48.25	26.95	47.65	1.83	4.58	Down	-0.82	2.94491e-05	0.00486887	100245361	100246160	-1.17	2.85166e-07	0.000235243						OtherIntergenic	NA
chr12	100282961	100283920	960	8.37;14.82;7.92	23.79;21.44;25.78	10.37	23.67	0.87	2.53	Down	-1.19	6.30618e-05	0.0061771	100283121	100283920	-1.39	1.12116e-05	0.00191761	Gm10432	NR_045741	+	100276608	100300908	Genebody	6832.5
chr12	100884481	100885280	800	20.33;10.78;9.24	38.24;22.26;24.46	13.45	28.32	1.7	3.09	Down	-1.07	5.60153e-05	0.00596684	100884481	100885280	-1.07	5.60153e-05	0.00454909	Gpr68	NM_001177674	-	100876681	100899524	Genebody	14643.5
chr12	101367681	101368560	880	11.96;18.86;29.05	6.80;6.60;10.58	19.96	7.99	3.35	1.31	Up	1.32	6.7429e-05	0.00627738	101367681	101368480	1.48	2.18451e-05	0.00271701						OtherIntergenic	NA
chr12	101714641	101715600	960	13.15;17.51;9.24	35.69;27.21;23.13	13.3	28.68	1.71	2.73	Down	-1.11	3.21066e-05	0.00500848	101714641	101715440	-1.13	5.34753e-05	0.00442703	Tc2n	NM_001082976	-	101645445	101718523	Genebody	3402.5
chr12	102634321	102635360	1040	17.93;37.72;27.73	11.05;18.96;11.24	27.8	13.75	2.98	3.02	Up	1.02	0.000137645	0.00927199	102634401	102635200	1.46	6.17695e-06	0.00139713	Itpk1	NM_172584	-	102568582	102704869	Genebody	70028.5
chr12	102802001	102802880	880	22.72;16.16;13.21	38.24;33.80;35.69	17.36	35.91	1.19	2.51	Down	-1.05	8.66833e-06	0.00297446	102802081	102802880	-1.06	1.56043e-05	0.00226534	Btbd7	NM_001377026	-	102780796	102878442	Genebody	76001.5
chr12	102892321	102893840	1520	49.02;55.23;64.71	33.14;37.10;27.76	56.32	32.67	2.01	1.23	Up	0.79	1.24532e-05	0.00349386	102892401	102893200	0.84	9.75923e-06	0.00177552						OtherIntergenic	NA
chr12	103112801	103114160	1360	33.48;20.21;29.05	49.28;41.22;50.90	27.58	47.13	3.25	5.24	Down	-0.77	8.10618e-05	0.00661647	103113121	103113920	-1.12	4.65374e-07	0.000319807	Unc79	NM_001081017	+	102948858	103183997	Genebody	164622
chr12	103236801	103237680	880	3.59;5.39;5.28	16.99;14.02;13.22	4.75	14.74	0.8	2.03	Down	-1.63	5.96662e-05	0.0060942	103236801	103237600	-1.63	5.96662e-05	0.00469842	Prima1	NM_133364	-	103196907	103242146	Genebody	4905.5
chr12	103727921	103728800	880	27.50;17.51;23.77	9.35;9.07;11.90	22.93	10.1	3.85	4.19	Up	1.18	9.0072e-05	0.00684317	103728001	103728800	1.19	9.23505e-05	0.00593566	Serpina1b	NM_009244	-	103728155	103738189	Genebody	9828.5
chr12	104200721	104201520	800	7.17;5.39;3.96	19.54;15.66;12.56	5.51	15.92	0.6	2.47	Down	-1.53	6.8766e-05	0.00630135	104200721	104201520	-1.53	6.8766e-05	0.00506882						OtherIntergenic	NA
chr12	104464401	104465360	960	8.37;12.12;18.49	28.89;29.68;24.46	12.99	27.68	2.19	3.38	Down	-1.09	5.51065e-05	0.00595602	104464401	104465200	-1.25	1.44705e-05	0.00218079						OtherIntergenic	NA
chr12	104484241	104485200	960	11.96;16.16;13.21	30.59;31.33;22.47	13.78	28.13	1.42	3.93	Down	-1.03	0.000104496	0.00730296	104484241	104485040	-1.08	6.62154e-05	0.00497649						OtherIntergenic	NA
chr12	104621601	104622400	800	17.93;4.04;15.85	33.99;24.73;21.81	12.61	26.84	1.72	2.95	Down	-1.09	7.17072e-05	0.00638166	104621601	104622400	-1.09	7.17072e-05	0.0051955						OtherIntergenic	NA
chr12	105239841	105240640	800	10.76;17.51;9.24	21.24;30.50;27.76	12.51	26.5	2.38	4.9	Down	-1.08	8.66013e-05	0.00675348	105239841	105240640	-1.08	8.66013e-05	0.00574352						OtherIntergenic	NA
chr12	105361201	105362560	1360	51.41;25.59;27.73	67.97;55.24;58.83	34.91	60.68	2.48	3.93	Down	-0.8	4.36855e-06	0.0021077	105361281	105362080	-0.98	1.15035e-06	0.00055231	Tunar	NR_125773	+	105336992	105383930	Genebody	24888.5
chr12	105524161	105524960	800	34.67;55.23;42.26	25.49;22.26;19.83	44.06	22.53	2.9	1.65	Up	0.97	4.00489e-06	0.00201081	105524161	105524960	0.97	4.00489e-06	0.00108095						OtherIntergenic	NA
chr12	105589281	105590640	1360	8.37;12.12;29.05	33.99;31.33;35.69	16.52	33.67	1.8	4.18	Down	-1.03	2.26816e-05	0.00439767	105589281	105590080	-2.19	1.66306e-08	3.51603e-05	Bdkrb2	NM_009747	+	105563171	105593071	Genebody	26789.5
chr12	106094321	106095200	880	15.54;22.90;25.09	12.75;7.42;5.95	21.18	8.7	4.27	2.06	Up	1.28	5.97843e-05	0.00609792	106094321	106095120	1.33	3.64565e-05	0.00359599						Genedesert	NA
chr12	106129521	106130720	1200	19.13;20.21;23.77	8.50;9.89;5.95	21.04	8.11	3.53	1.77	Up	1.37	2.45294e-05	0.0045289	106129521	106130320	1.81	2.26116e-05	0.00276876						Genedesert	NA
chr12	106840001	106840800	800	10.76;18.86;23.77	7.65;4.95;5.29	17.8	5.96	4.56	1.7	Up	1.58	1.69186e-05	0.0039441	106840001	106840800	1.58	1.69186e-05	0.00236814						Genedesert	NA
chr12	107957121	107957920	800	19.13;16.16;15.85	5.95;3.30;9.25	17.05	6.17	3.68	1.2	Up	1.47	6.61713e-05	0.00625747	107957121	107957920	1.47	6.61713e-05	0.00497649	Bcl11b	NM_001286343	-	107910402	108003414	Genebody	45893.5
chr12	108187201	108188160	960	5.98;12.12;14.53	26.34;22.26;28.42	10.88	25.67	1.24	2.41	Down	-1.24	1.69949e-05	0.00394673	108187361	108188160	-1.29	2.43368e-05	0.00289741	Ccnk	NM_009832	+	108179737	108203359	Genebody	7943.5
chr12	108456081	108456880	800	8.37;33.68;30.38	32.29;54.41;40.98	24.14	42.56	3.64	8.48	Down	-0.82	8.42166e-05	0.00670514	108456081	108456880	-0.82	8.42166e-05	0.00566717	Eml1	NM_001364196	+	108424036	108539576	Genebody	32444.5
chr12	108465041	108466320	1280	19.13;36.37;21.13	8.50;10.72;14.54	25.54	11.25	3.22	1.45	Up	1.18	3.54762e-05	0.00513578	108465441	108466240	1.71	5.097e-06	0.001244	Eml1	NM_001364196	+	108424036	108539576	Genebody	41644.5
chr12	108494481	108495680	1200	25.11;16.16;14.53	29.74;43.70;29.74	18.6	34.39	2.23	4.22	Down	-0.89	0.000152858	0.0101669	108494481	108495280	-1.58	5.93567e-06	0.00136601	Eml1	NM_001364196	+	108424036	108539576	Genebody	71044.5
chr12	108905121	108906000	880	10.76;29.64;15.85	6.80;5.77;5.29	18.75	5.95	3.64	1.83	Up	1.66	4.86824e-06	0.00222903	108905121	108905920	1.62	8.62782e-06	0.00166303	Wdr25	NM_177602	+	108894271	109028452	Genebody	11289.5
chr12	109188721	109189520	800	15.54;1.35;5.28	30.59;12.37;17.85	7.39	20.27	1.16	5.57	Down	-1.46	1.53191e-05	0.00381909	109188721	109189520	-1.46	1.53191e-05	0.00224641						OtherIntergenic	NA
chr12	109418561	109419840	1280	17.93;25.59;25.09	30.59;49.47;33.05	22.87	37.7	2.84	4.13	Down	-0.72	0.000911006	0.0566091	109418881	109419680	-0.99	2.95109e-05	0.0032071						OtherIntergenic	NA
chr11	110096881	110097760	880	5.98;14.82;17.17	34.84;22.26;30.41	12.65	29.17	1.59	4.74	Down	-1.2	7.34342e-06	0.00280062	110096881	110097680	-1.31	6.32827e-06	0.00141784	Abca8a	NM_153145	-	110025633	110095937	Promoter3k	-1383.5
chr12	109699361	109700800	1440	23.91;18.86;15.85	31.44;42.05;37.68	19.54	37.05	1.94	3.68	Down	-0.92	4.78803e-05	0.00567984	109699681	109700480	-1.37	3.2831e-07	0.000256507						OtherIntergenic	NA
chr12	109932961	109934240	1280	46.63;63.31;46.22	21.24;32.15;33.05	52.06	28.82	5.1	3.82	Up	0.85	6.547e-06	0.00260459	109933361	109934160	1.06	1.64746e-05	0.00233395						OtherIntergenic	NA
chr12	110210321	110211200	880	13.15;26.94;27.73	6.80;11.54;9.25	22.61	9.2	6.16	2.55	Up	1.3	2.86289e-05	0.00480375	110210401	110211200	1.27	4.44405e-05	0.00402207						OtherIntergenic	NA
chr12	110402481	110403600	1120	40.65;22.90;22.45	12.75;17.31;13.88	28.67	14.65	4.5	1.74	Up	0.97	0.000196462	0.0127535	110402721	110403520	1.52	1.20212e-06	0.000561477						OtherIntergenic	NA
chr12	110658401	110659280	880	17.93;24.25;26.41	8.50;8.24;10.58	22.87	9.11	7.72	2.91	Up	1.33	1.82993e-05	0.00404985	110658401	110659200	1.32	3.40784e-05	0.00348224	Dync1h1	NM_030238	+	110601394	110666944	Genebody	57446.5
chr12	110730801	110732000	1200	40.65;29.64;26.41	56.93;55.24;52.22	32.23	54.8	3.8	4.15	Down	-0.77	2.52063e-05	0.00458146	110731041	110731840	-0.8	1.49228e-05	0.00221512						OtherIntergenic	NA
chr12	111116641	111117440	800	25.11;14.82;22.45	5.10;8.24;11.24	20.79	8.19	3.35	2.75	Up	1.34	3.75626e-05	0.00524638	111116641	111117440	1.34	3.75626e-05	0.00365671						OtherIntergenic	NA
chr12	111175521	111176720	1200	16.74;13.47;13.21	33.14;28.86;29.08	14.47	30.36	1.35	3.35	Down	-1.07	3.25599e-05	0.00502375	111175921	111176720	-1.49	3.24198e-07	0.000254888	4930595D18Rik	NR_130987	-	111159849	111184491	Genebody	8370.5
chr12	111371761	111373200	1440	43.04;35.02;25.09	61.18;61.01;64.78	34.39	62.32	2.9	5.14	Down	-0.86	7.21809e-07	0.000713045	111372161	111372960	-1.03	1.112e-08	2.6e-05	Cdc42bpb	NM_183016	-	111292971	111377718	Genebody	5237.5
chr12	111577441	111578560	1120	22.72;16.16;15.85	37.39;23.08;37.02	18.24	32.5	1.53	3.93	Down	-0.83	0.000484859	0.0303147	111577601	111578400	-1.17	1.70493e-05	0.00237668	Mark3	NM_001370745	+	111574520	111656221	Genebody	3480.5
chr12	111764561	111765360	800	23.91;21.55;23.77	40.78;41.22;40.98	23.08	41	3.18	6.86	Down	-0.83	9.5068e-05	0.00692655	111764561	111765360	-0.83	9.5068e-05	0.00602077	Klc1	NM_001025358	+	111758867	111794899	Genebody	6093.5
chr12	111777841	111778720	880	11.96;16.16;23.77	5.10;7.42;4.63	17.3	5.72	3.05	0.82	Up	1.6	1.87248e-05	0.0041015	111777841	111778640	1.65	1.92931e-05	0.0025378	Klc1	NM_001025358	+	111758867	111794899	Genebody	19413.5
chr12	112663521	112664560	1040	11.96;17.51;22.45	2.55;6.60;7.93	17.31	5.69	5.15	1.44	Up	1.6	1.76036e-05	0.00399152	112663761	112664560	1.67	1.6994e-05	0.00237449	Akt1	NM_009652	-	112653820	112674276	Genebody	10235.5
chr12	112703041	112704560	1520	13.15;30.98;15.85	50.13;37.92;37.02	19.99	41.69	1.92	3.84	Down	-1.06	1.32233e-06	0.00102856	112703281	112704080	-1.35	8.26518e-08	0.000109964						OtherIntergenic	NA
chr12	112778001	112779280	1280	27.50;37.72;52.83	16.99;22.26;17.85	39.35	19.03	4.56	4.56	Up	1.05	3.26121e-06	0.00178178	112778321	112779120	1.38	1.4591e-06	0.000632187						OtherIntergenic	NA
chr12	113083681	113084720	1040	13.15;29.64;38.30	15.29;8.24;12.56	27.03	12.03	7.88	1.73	Up	1.17	2.55382e-05	0.00459439	113083921	113084720	1.41	4.241e-06	0.00111202	Tex22	NM_001361919	+	113074501	113088917	Genebody	9699.5
chr3	109575281	109576480	1200	5.98;12.12;11.89	24.64;20.61;23.80	10	23.02	1.16	2.45	Down	-1.2	6.92305e-05	0.00631096	109575601	109576400	-1.34	2.46995e-05	0.00291733	Vav3	NM_146139	+	109574006	109685694	Promoter3k	1874.5
chr12	114645761	114646880	1120	7.17;14.82;15.85	22.94;33.80;25.12	12.61	27.29	0.83	1.91	Down	-1.11	4.67404e-05	0.00564641	114646081	114646880	-1.53	1.45507e-05	0.00218628						Genedesert	NA
chr12	114831281	114832080	800	4.78;6.74;6.60	12.75;21.44;15.86	6.04	16.68	0.55	1.49	Down	-1.47	8.02914e-05	0.00659158	114831281	114832080	-1.47	8.02914e-05	0.00551907						Genedesert	NA
chr12	115456801	115457600	800	14.35;21.55;17.17	5.10;8.24;6.61	17.69	6.65	2.49	0.69	Up	1.41	7.901e-05	0.0065512	115456801	115457600	1.41	7.901e-05	0.00547148						Genedesert	NA
chr12	115751761	115752960	1200	16.74;21.55;18.49	6.80;4.12;6.61	18.93	5.84	1.32	0.44	Up	1.7	2.98762e-06	0.00169131	115751841	115752640	1.92	6.90333e-07	0.000402331						Genedesert	NA
chr12	115753921	115754720	800	15.54;18.86;21.13	5.95;6.60;8.59	18.51	7.05	2.67	0.84	Up	1.39	6.34703e-05	0.00619181	115753921	115754720	1.39	6.34703e-05	0.00486445						Genedesert	NA
chr12	115966801	115968000	1200	13.15;17.51;17.17	34.84;30.50;27.10	15.94	30.81	1.15	2.25	Down	-0.95	0.000145014	0.00971373	115967041	115967840	-1.13	1.55047e-05	0.00225989						OtherIntergenic	NA
chr12	116445361	116446800	1440	35.87;24.25;22.45	50.98;46.99;41.64	27.52	46.54	2.36	3.36	Down	-0.76	0.000118669	0.00814221	116445441	116446240	-1.23	3.65946e-05	0.00360125	Ncapg2	NM_133762	+	116405435	116463532	Genebody	40645.5
chr12	117620721	117621520	800	13.15;6.74;10.57	24.64;18.14;27.10	10.15	23.29	0.98	2.49	Down	-1.2	6.61169e-05	0.00625747	117620721	117621520	-1.2	6.61169e-05	0.00497649	Rapgef5	NM_001373989	+	117533927	117759737	Genebody	87193.5
chr12	117771041	117771920	880	13.15;17.51;17.17	4.25;4.95;5.95	15.94	5.05	2.35	1.02	Up	1.66	2.421e-05	0.00451458	117771041	117771840	1.73	2.41472e-05	0.00288091						OtherIntergenic	NA
chr12	118011601	118012400	800	11.96;16.16;14.53	1.70;7.42;4.63	14.22	4.58	3.42	1.66	Up	1.63	8.07646e-05	0.00660463	118011601	118012400	1.63	8.07646e-05	0.00553671	Dnah11	NM_010060	-	117877981	118199043	Genebody	187042
chr12	118109681	118110640	960	14.35;24.25;26.41	8.50;9.89;7.93	21.67	8.77	3.01	1.43	Up	1.3	3.90706e-05	0.00530238	118109681	118110480	1.56	1.61204e-05	0.0022971	Dnah11	NM_010060	-	117877981	118199043	Genebody	88882.5
chr12	118316481	118317280	800	7.17;5.39;7.92	15.29;17.31;23.13	6.83	18.58	0.9	3.46	Down	-1.44	3.84967e-05	0.00528425	118316481	118317280	-1.44	3.84967e-05	0.00370295						OtherIntergenic	NA
chr12	119079681	119080480	800	5.98;1.35;6.60	12.75;18.96;13.22	4.64	14.98	0.71	2.97	Down	-1.69	3.39899e-05	0.00507955	119079681	119080480	-1.69	3.39899e-05	0.00348151						OtherIntergenic	NA
chr12	119592481	119593280	800	15.54;22.90;17.17	1.70;6.60;11.24	18.54	6.51	2.56	2.04	Up	1.51	2.14071e-05	0.00432437	119592481	119593280	1.51	2.14071e-05	0.00268618						Subtelomere	NA
chr12	120027841	120029680	1840	147.06;223.62;216.59	91.76;121.19;91.88	195.76	101.61	2.33	1.69	Up	0.95	0	0	120028081	120028880	0.99	0	0						OtherIntergenic	NA
chr13	3337441	3338640	1200	72.93;49.84;59.43	80.72;93.99;95.84	60.74	90.18	4.63	7.96	Down	-0.57	3.10908e-05	0.00496187	3337761	3338560	-0.67	3.26658e-05	0.00340167						Pericentromere	NA
chr13	3362081	3363520	1440	16.74;20.21;19.81	34.84;41.22;40.32	18.92	38.79	1.38	2.99	Down	-1.04	4.6888e-06	0.00218484	3362161	3362960	-1.37	2.94939e-08	5.34602e-05						OtherIntergenic	NA
chr13	3372401	3374480	2080	370.64;529.40;505.82	345.82;336.38;297.45	468.62	326.55	1.31	1	Up	0.52	0	0	3373041	3373840	0.54	3.33067e-15	3.13355e-11						OtherIntergenic	NA
chr8	77607601	77608880	1280	14.35;6.74;10.57	24.64;22.26;25.78	10.55	24.23	1.35	3.38	Down	-1.2	4.66045e-05	0.00564199	77607841	77608640	-1.42	8.74314e-06	0.0016779	Tmem184c	NM_145599	-	77595977	77610653	Promoter3k	2412.5
chr13	3904161	3905600	1440	10.76;1.35;2.64	17.84;17.31;20.49	4.92	18.55	0.43	1.93	Down	-1.92	4.85716e-07	0.00053397	3904401	3905200	-1.88	2.717e-06	0.000873545	Net1	NM_019671	-	3882017	3918220	Genebody	13339.5
chr13	4201281	4202480	1200	5.98;5.39;3.96	16.14;20.61;20.49	5.11	19.08	0.32	2.27	Down	-1.9	3.83174e-07	0.00045468	4201361	4202160	-2.61	4.48e-07	0.000314983	Akr1c13	NM_013778	+	4191186	4205603	Genebody	10694.5
chr11	115401361	115402240	880	13.15;9.43;7.92	28.04;20.61;21.15	10.17	23.27	0.93	1.84	Down	-1.19	6.98348e-05	0.00632058	115401361	115402160	-1.18	9.38418e-05	0.00597886	Mrpl58	NM_001361463	+	115403751	115410919	Promoter3k	-1950.5
chr13	4942241	4943360	1120	11.96;20.21;25.09	7.65;5.77;11.24	19.09	8.22	3.22	1.11	Up	1.22	0.000259657	0.0165407	4942241	4943040	1.44	5.65695e-05	0.00457211						Genedesert	NA
chr13	4982321	4983120	800	21.52;22.90;19.81	9.35;8.24;8.59	21.41	8.73	9.92	3.46	Up	1.29	4.81268e-05	0.00568003	4982321	4983120	1.29	4.81268e-05	0.00419062						Genedesert	NA
chr13	5277601	5278960	1360	26.30;36.37;43.58	18.69;15.66;17.85	35.42	17.4	3.41	1.98	Up	1.03	1.44155e-05	0.00373805	5277681	5278480	1.4	2.85978e-06	0.000892577						Genedesert	NA
chr13	6404721	6405520	800	19.13;56.58;56.79	25.49;27.21;21.81	44.17	24.84	1.67	0.89	Up	0.83	4.96214e-05	0.00573992	6404721	6405520	0.83	4.96214e-05	0.00425511						OtherIntergenic	NA
chr12	69166481	69167840	1360	8.37;9.43;9.24	28.89;13.19;19.83	9.01	20.64	0.98	2.16	Down	-1.19	0.000178996	0.0117062	69166481	69167280	-1.67	8.00224e-06	0.00160175	Lrr1	NM_001081406	+	69168813	69179012	Promoter3k	-1652.5
chr13	6661921	6662720	800	5.98;10.78;6.60	28.04;17.31;12.56	7.79	19.3	0.8	2.31	Down	-1.31	9.82906e-05	0.0070061	6661921	6662720	-1.31	9.82906e-05	0.00614986						Genedesert	NA
chr13	6667761	6668560	800	22.72;9.43;9.24	28.89;31.33;27.76	13.8	29.33	1.45	4.42	Down	-1.09	3.43522e-05	0.00509278	6667761	6668560	-1.09	3.43522e-05	0.00349243						Genedesert	NA
chr13	6720001	6721440	1440	3.59;4.04;9.24	16.99;17.31;13.88	5.62	16.06	0.46	1.55	Down	-1.51	7.35863e-05	0.00644471	6720241	6721040	-1.91	7.474e-06	0.00154536						Genedesert	NA
chr13	6870561	6871920	1360	9.56;8.08;14.53	22.09;27.21;21.15	10.72	23.48	1.19	2.99	Down	-1.13	0.000131078	0.00886838	6870961	6871760	-1.44	2.25929e-05	0.00276743						Genedesert	NA
chr13	7004081	7004880	800	25.11;18.86;15.85	36.54;37.92;39.66	19.94	38.04	2.14	3.31	Down	-0.93	3.29129e-05	0.00503107	7004081	7004880	-0.93	3.29129e-05	0.00341257						Genedesert	NA
chr13	7841281	7842800	1520	8.37;9.43;10.57	24.64;18.14;27.10	9.45	23.29	0.83	3.02	Down	-1.3	2.08888e-05	0.00427228	7841681	7842480	-1.68	1.40955e-06	0.000619248						Genedesert	NA
chr13	8862001	8863120	1120	0.00;8.08;6.60	15.29;23.08;10.58	4.9	16.32	0.35	1.41	Down	-1.74	1.02309e-05	0.00320594	8862321	8863120	-1.67	2.86778e-05	0.00314337	Wdr37	NM_001039389	-	8850478	8871044	Genebody	8483.5
chr13	8899201	8900000	800	11.96;21.55;17.17	6.80;4.95;5.95	16.89	5.9	4	1.12	Up	1.52	4.6232e-05	0.00562456	8899201	8900000	1.52	4.6232e-05	0.00410807						OtherIntergenic	NA
chr13	9287521	9288720	1200	10.76;4.04;6.60	27.19;14.84;20.49	7.14	20.84	0.77	2.06	Down	-1.55	4.50432e-06	0.00213146	9287521	9288320	-1.78	1.86874e-06	0.000719006	Dip2c	NM_001081426	+	9276524	9668926	Genebody	11596.5
chr13	9300401	9301280	880	10.76;13.47;14.53	30.59;27.21;25.78	12.92	27.86	1.17	3.49	Down	-1.11	4.14022e-05	0.0053995	9300481	9301280	-1.11	4.14022e-05	0.00386524	Dip2c	NM_001081426	+	9276524	9668926	Genebody	24316.5
chr13	9488321	9489120	800	16.74;6.74;9.24	28.04;25.56;22.47	10.91	25.36	1.17	2.97	Down	-1.22	2.49973e-05	0.00456204	9488321	9489120	-1.22	2.49973e-05	0.00293008	Dip2c	NM_001081426	+	9276524	9668926	Genebody	212196
chr13	9834401	9835280	880	25.11;48.49;26.41	11.05;12.37;16.52	33.34	13.31	2.16	1.1	Up	1.32	2.44154e-07	0.000334985	9834481	9835280	1.56	2.4e-08	4.65786e-05						OtherIntergenic	NA
chr13	10301761	10302800	1040	16.74;22.90;27.73	8.50;5.77;11.24	22.46	8.5	3.96	1.51	Up	1.4	9.69019e-06	0.00311049	10301921	10302720	1.68	2.73663e-06	0.000877439	Chrm3	NM_033269	-	9876612	10360803	Genebody	58522.5
chr13	10724961	10725920	960	11.96;14.82;10.57	28.04;24.73;25.12	12.45	25.96	1.54	3.67	Down	-1.06	0.00013428	0.00906541	10725121	10725920	-1.14	9.20466e-05	0.00592564						Genedesert	NA
chr13	10890481	10891280	800	11.96;25.59;21.13	9.35;8.24;4.63	19.56	7.41	4.29	1.49	Up	1.4	3.6551e-05	0.00518223	10890481	10891280	1.4	3.6551e-05	0.00360125						Genedesert	NA
chr13	11833201	11834080	880	5.98;9.43;3.96	18.69;16.49;15.86	6.46	17.02	0.75	2.15	Down	-1.4	0.000121216	0.0082868	11833281	11834080	-1.54	4.51364e-05	0.00405671	Ryr2	NM_023868	-	11553102	12106945	Genebody	273304
chr13	12126801	12127920	1120	16.74;10.78;14.53	27.19;31.33;25.78	14.01	28.1	1.63	5.58	Down	-1	0.000147155	0.00983711	12127041	12127840	-1.14	6.77493e-05	0.00503256						OtherIntergenic	NA
chr13	12282481	12283680	1200	40.65;32.33;42.26	63.73;56.06;60.15	38.41	59.98	3.94	4.37	Down	-0.64	0.000156234	0.0103739	12282721	12283520	-0.79	2.57747e-05	0.00296325	Actn2	NM_033268	-	12269426	12340732	Genebody	57651.5
chr13	12524241	12525280	1040	10.76;12.12;23.77	30.59;30.50;29.08	15.55	30.06	2.19	4.5	Down	-0.95	0.000174717	0.0114491	12524241	12525040	-1.14	2.22866e-05	0.00275114						OtherIntergenic	NA
chr13	12916161	12917600	1440	17.93;40.41;43.58	9.35;16.49;16.52	33.98	14.12	1.35	0.57	Up	1.27	4.79751e-07	0.000531009	12916721	12917520	1.56	3.00787e-08	5.35767e-05						OtherIntergenic	NA
chr13	12921601	12922960	1360	20.33;14.82;21.13	34.84;37.10;29.74	18.76	33.89	0.66	1.43	Down	-0.85	0.000274139	0.0174182	12922161	12922960	-1.06	2.80587e-05	0.00310594						OtherIntergenic	NA
chr13	12964961	12965760	800	11.96;21.55;21.13	4.25;9.07;5.29	18.21	6.2	1.08	0.52	Up	1.55	1.67838e-05	0.00393201	12964961	12965760	1.55	1.67838e-05	0.00235856						OtherIntergenic	NA
chr13	13774001	13774960	960	11.96;16.16;10.57	26.34;23.91;29.74	12.9	26.66	1.47	4.2	Down	-1.05	0.000127221	0.00863903	13774001	13774800	-1.27	2.39946e-05	0.00287225	Lyst	NM_010748	+	13590408	13777440	Genebody	184072
chr13	14177121	14177920	800	3.59;5.39;2.64	11.90;17.31;10.58	3.87	13.26	0.49	2.4	Down	-1.78	5.34861e-05	0.00590301	14177121	14177920	-1.78	5.34861e-05	0.00442703	Arid4b	NM_198122	+	14063783	14199603	Genebody	113738
chr13	14319761	14320560	800	4.78;4.04;1.32	16.99;14.02;9.91	3.38	13.64	0.34	1.18	Down	-2.01	8.2496e-06	0.00293539	14319761	14320560	-2.01	8.2496e-06	0.00162744	Hecw1	NM_001081348	-	14226437	14523226	Genebody	203066
chr13	14791201	14792480	1280	7.17;5.39;15.85	27.19;17.31;23.80	9.47	22.77	0.75	2.59	Down	-1.27	3.82958e-05	0.00528245	14791521	14792320	-1.6	1.19704e-05	0.00198158						OtherIntergenic	NA
chr13	15026961	15027920	960	10.76;22.90;19.81	5.10;4.95;7.27	17.82	5.77	3.04	1.73	Up	1.63	1.07816e-05	0.00325886	15026961	15027760	1.8	3.01826e-06	0.000917419						OtherIntergenic	NA
chr13	15304641	15306000	1360	2.39;13.47;6.60	16.14;18.14;17.85	7.49	17.38	0.75	1.54	Down	-1.21	0.000496614	0.0310251	15304721	15305520	-1.8	1.22262e-05	0.00200151						OtherIntergenic	NA
chr13	15962561	15963360	800	4.78;5.39;3.96	14.44;16.49;15.20	4.71	15.38	0.56	3.29	Down	-1.71	2.32877e-05	0.00445225	15962561	15963360	-1.71	2.32877e-05	0.00282381	B230303A05Rik	NR_155430	-	15813551	16023423	Genebody	60462.5
chr13	16670321	16671200	880	5.98;4.04;5.28	13.59;15.66;15.86	5.1	15.04	0.61	1.93	Down	-1.56	8.7817e-05	0.00678664	16670401	16671200	-1.63	6.88686e-05	0.00507042						OtherIntergenic	NA
chr13	17202881	17204160	1280	22.72;40.41;31.70	13.59;15.66;11.90	31.61	13.72	3.56	2.87	Up	1.2	3.07614e-06	0.00171926	17203121	17203920	1.71	1.23601e-08	2.77501e-05	Sugct	NM_138654	-	16857474	17694765	Genebody	491244
chr13	18634001	18635360	1360	14.35;12.12;9.24	33.14;23.91;20.49	11.91	25.85	1.08	2.11	Down	-1.12	6.98398e-05	0.00632058	18634561	18635360	-1.21	5.72676e-05	0.00458673						OtherIntergenic	NA
chr13	18963361	18964160	800	19.13;40.41;17.17	11.90;9.89;13.22	25.57	11.67	3.38	1.94	Up	1.13	6.50446e-05	0.00623227	18963361	18964160	1.13	6.50446e-05	0.00493319	Amph	NM_001289546	+	18948350	19150919	Genebody	15410.5
chr13	19264721	19265840	1120	14.35;36.37;26.41	8.50;9.89;9.91	25.71	9.44	2.88	2.01	Up	1.45	1.25035e-06	0.000990871	19264801	19265600	1.76	7.91133e-07	0.000440918						OtherIntergenic	NA
chr13	20652401	20653360	960	17.93;22.90;17.17	8.50;6.60;7.93	19.33	7.67	5.4	1.61	Up	1.33	7.79149e-05	0.00653807	20652561	20653360	1.57	2.49081e-05	0.00292662						OtherIntergenic	NA
chr13	21635441	21636480	1040	28.69;37.72;42.26	14.44;19.79;18.51	36.22	17.58	4.34	3.67	Up	1.04	8.6364e-06	0.00297434	21635521	21636320	1.15	9.04525e-06	0.00169794						OtherIntergenic	NA
chr13	22423281	22424320	1040	27.50;28.29;18.49	11.05;6.60;12.56	24.76	10.07	8.37	3.51	Up	1.3	1.18307e-05	0.00339246	22423441	22424240	1.38	2.1278e-05	0.00267725						OtherIntergenic	NA
chr13	22988081	22988960	880	3.59;5.39;3.96	14.44;14.02;13.22	4.31	13.89	0.56	1.69	Down	-1.69	6.62281e-05	0.00625747	22988081	22988880	-1.69	6.62281e-05	0.00497649						OtherIntergenic	NA
chr13	23416001	23416800	800	11.96;20.21;23.77	7.65;4.95;7.27	18.64	6.62	3.9	3.42	Up	1.49	2.35404e-05	0.00447473	23416001	23416800	1.49	2.35404e-05	0.00284112						OtherIntergenic	NA
chr7	35646001	35646960	960	4.78;10.78;11.89	22.94;23.91;15.86	9.15	20.9	0.77	2.24	Down	-1.19	0.000166829	0.0109924	35646001	35646800	-1.26	8.71899e-05	0.00575938	Pdcd5	NM_019746	-	35641984	35647482	Promoter3k	1001.5
chr13	24471601	24472400	800	13.15;17.51;19.81	5.10;4.95;8.59	16.82	6.21	3.33	1.37	Up	1.44	9.49837e-05	0.00692475	24471601	24472400	1.44	9.49837e-05	0.00601863	Cmah	NM_007717	+	24415121	24477289	Genebody	56879.5
chr13	24624001	24624800	800	7.17;6.74;13.21	16.99;22.26;24.46	9.04	21.24	1.49	5.69	Down	-1.23	9.81684e-05	0.0070061	24624001	24624800	-1.23	9.81684e-05	0.00614714	Ripor2	NM_001286101	+	24614605	24706001	Genebody	9795.5
chr13	24837681	24838720	1040	49.02;29.64;30.38	76.47;56.06;53.54	36.34	62.02	2.76	4.71	Down	-0.77	6.45555e-06	0.00258702	24837761	24838560	-1.11	1.13e-07	0.000136974	Tdp2	NM_019551	+	24831658	24842153	Genebody	6542.5
chr13	25007681	25008560	880	21.52;41.76;31.70	12.75;11.54;20.49	31.66	14.93	2.75	1.78	Up	1.08	1.75333e-05	0.00399087	25007681	25008480	1.06	5.19894e-05	0.0043696	Mrs2	NM_001013389	-	24992294	25020317	Genebody	12196.5
chr13	25102401	25103280	880	11.96;26.94;31.70	11.05;11.54;8.59	23.53	10.39	3.6	1.59	Up	1.18	7.54361e-05	0.0064975	25102481	25103280	1.28	3.49084e-05	0.00351663	Dcdc2a	NM_001195617	+	25056003	25121521	Genebody	46837.5
chr13	26108881	26109760	880	11.96;5.39;5.28	16.99;18.14;19.83	7.54	18.32	1.01	2.5	Down	-1.28	0.00019333	0.0125667	26108881	26109680	-1.37	8.67304e-05	0.00574822						Genedesert	NA
chr13	26359761	26360560	800	13.15;6.74;5.28	24.64;17.31;19.83	8.39	20.59	1.68	3.87	Down	-1.3	6.64772e-05	0.00625862	26359761	26360560	-1.3	6.64772e-05	0.0049835						Genedesert	NA
chr13	26660641	26661440	800	11.96;2.69;22.45	29.74;26.38;23.13	12.37	26.42	1.25	3.38	Down	-1.1	7.72473e-05	0.00652541	26660641	26661440	-1.1	7.72473e-05	0.00540913						Genedesert	NA
chr13	28125281	28126160	880	13.15;20.21;22.45	5.10;4.95;7.27	18.6	5.77	2.61	0.97	Up	1.69	3.88286e-06	0.00197717	28125281	28126080	1.72	1.8284e-05	0.00246496						OtherIntergenic	NA
chr13	28873601	28874560	960	29.89;36.37;33.02	63.73;51.94;51.56	33.09	55.74	2.43	5.51	Down	-0.75	2.84987e-05	0.00479806	28873601	28874400	-0.9	1.47469e-06	0.000636845	2610307P16Rik	NR_045054	-	28460033	28885422	Genebody	11341.5
chr13	30644641	30645520	880	11.96;1.35;3.96	20.39;12.37;19.83	5.76	17.53	0.75	1.84	Down	-1.61	1.51854e-05	0.00380738	30644641	30645440	-1.58	2.16024e-05	0.0026984						OtherIntergenic	NA
chr13	31210321	31211120	800	11.96;10.78;17.17	24.64;33.80;24.46	13.3	27.63	1.74	4.73	Down	-1.05	8.79398e-05	0.00678724	31210321	31211120	-1.05	8.79398e-05	0.00578907						OtherIntergenic	NA
chr13	31395761	31396560	800	13.15;18.86;21.13	6.80;7.42;5.95	17.71	6.72	3.53	1.24	Up	1.4	8.79767e-05	0.00678724	31395761	31396560	1.4	8.79767e-05	0.00578907						OtherIntergenic	NA
chr13	32942321	32943440	1120	29.89;47.15;50.19	24.64;24.73;23.13	42.41	24.17	3.99	3.04	Up	0.81	9.76261e-05	0.00699072	32942481	32943280	1.01	1.16567e-05	0.00195752						OtherIntergenic	NA
chr13	33059361	33060240	880	11.96;18.86;29.05	8.50;4.95;10.58	19.96	8.01	3.97	1.05	Up	1.32	6.94655e-05	0.00631152	33059441	33060240	1.41	2.80002e-05	0.00310232						OtherIntergenic	NA
chr13	33113521	33114480	960	3.59;6.74;3.96	19.54;13.19;13.88	4.76	15.54	0.58	2.07	Down	-1.71	2.12087e-05	0.00430953	33113521	33114320	-1.8	1.37978e-05	0.00212803						OtherIntergenic	NA
chr13	33676641	33677520	880	4.78;8.08;13.21	19.54;20.61;22.47	8.69	20.88	0.96	2.1	Down	-1.26	8.14499e-05	0.00663415	33676641	33677440	-1.35	7.6653e-05	0.00538491						OtherIntergenic	NA
chr13	34092641	34093520	880	11.96;13.47;7.92	30.59;21.44;23.80	11.12	25.27	1.13	3.04	Down	-1.18	3.80743e-05	0.00527332	34092641	34093440	-1.34	1.13994e-05	0.00192907	4930447K03Rik	NR_046184	-	34084154	34113272	Genebody	20191.5
chr13	34102721	34104480	1760	26.30;40.41;44.90	15.29;8.24;3.97	37.21	9.17	2.1	0.61	Up	2.02	1.53655e-13	1e-09	34103361	34104160	2.66	4.4742e-13	3.3999e-09	4930447K03Rik	NR_046184	-	34084154	34113272	Genebody	9671.5
chr13	34762561	34763360	800	8.37;8.08;6.60	16.99;23.91;17.85	7.69	19.58	1.03	2.09	Down	-1.35	5.97388e-05	0.00609642	34762561	34763360	-1.35	5.97388e-05	0.0047032						OtherIntergenic	NA
chr13	35012561	35013520	960	57.39;51.19;52.83	30.59;28.03;35.69	53.8	31.44	8.79	4.68	Up	0.78	2.44015e-05	0.00452044	35012721	35013520	0.82	2.24327e-05	0.00275905						OtherIntergenic	NA
chr13	36105761	36107040	1280	14.35;9.43;17.17	35.69;27.21;20.49	13.65	27.79	0.99	3.44	Down	-1.03	0.000120745	0.00825888	36105761	36106560	-1.27	1.31716e-05	0.00209117	Lyrm4	NM_201358	-	35978796	36117357	Genebody	10956.5
chr13	37845601	37847040	1440	13.15;21.55;14.53	31.44;31.33;33.71	16.41	32.16	0.92	2.77	Down	-0.97	7.82837e-05	0.00654965	37845761	37846560	-1.18	9.78928e-06	0.00177683	Rreb1	NM_001039188	+	37827392	37935534	Genebody	18928.5
chr13	38353041	38354080	1040	20.33;18.86;19.81	37.39;26.38;45.61	19.66	36.46	1.64	3.94	Down	-0.89	9.12653e-05	0.00685872	38353121	38353920	-1.06	1.01989e-05	0.00181956	Bmp6	NM_007556	+	38345715	38500314	Genebody	7845.5
chr13	38800241	38801600	1360	19.13;24.25;25.09	47.58;34.63;42.96	22.82	41.72	1.92	5.3	Down	-0.87	4.04576e-05	0.00536427	38800641	38801440	-1.11	1.03892e-06	0.000517682						OtherIntergenic	NA
chr13	40655681	40656480	800	14.35;14.82;17.17	5.95;2.47;5.29	15.44	4.57	2.86	2	Up	1.76	1.51181e-05	0.00379773	40655681	40656480	1.76	1.51181e-05	0.00222585						OtherIntergenic	NA
chr13	40862801	40864160	1360	13.15;4.04;10.57	22.94;29.68;23.13	9.25	25.25	0.79	2.23	Down	-1.45	1.51333e-06	0.00112936	40862801	40863600	-1.57	1.47752e-06	0.000637045	Gcnt2	NM_023887	+	40859767	40960892	Genebody	3713.5
chr13	40896481	40897680	1200	14.35;9.43;9.24	22.94;21.44;23.80	11.01	22.72	1.06	2.06	Down	-1.05	0.000413902	0.0259769	40896801	40897600	-1.81	8.48105e-07	0.000459702	Gcnt2	NM_008105	+	40886757	40960892	Genebody	10323.5
chr13	40986001	40986800	800	17.93;6.74;10.57	33.99;17.31;35.03	11.75	28.78	1.19	3.59	Down	-1.29	2.5089e-06	0.00151124	40986001	40986800	-1.29	2.5089e-06	0.000832387	A730081D07Rik	NR_155347	-	40956415	41001146	Genebody	14745.5
chr13	41253601	41254480	880	9.56;12.12;10.57	25.49;26.38;22.47	10.75	24.78	1.34	3.4	Down	-1.2	3.57996e-05	0.00514211	41253681	41254480	-1.3	1.29984e-05	0.00208029	Smim13	NM_001135577	+	41249843	41276577	Genebody	4197.5
chr13	41339601	41340400	800	15.54;21.55;25.09	8.50;7.42;9.91	20.73	8.61	4.58	1.95	Up	1.27	8.35239e-05	0.00668636	41339601	41340400	1.27	8.35239e-05	0.00563687	Nedd9	NM_017464	-	41309915	41359001	Genebody	19000.5
chr13	41969361	41970160	800	10.76;20.21;14.53	3.40;4.95;7.27	15.16	5.21	3.18	0.91	Up	1.54	9.39898e-05	0.00691039	41969361	41970160	1.54	9.39898e-05	0.00598556						OtherIntergenic	NA
chr13	42094481	42095440	960	31.09;24.25;31.70	6.80;11.54;18.51	29.01	12.28	4.09	3.59	Up	1.24	4.77705e-06	0.00219829	42094561	42095360	1.27	9.55062e-06	0.00174959	Hivep1	NM_007772	+	42052020	42185026	Genebody	42940.5
chr13	42417601	42418400	800	14.35;18.86;14.53	6.80;6.60;1.98	15.91	5.13	2.48	2.02	Up	1.63	3.0171e-05	0.00492029	42417601	42418400	1.63	3.0171e-05	0.00325201						OtherIntergenic	NA
chr13	42800561	42801440	880	2.39;10.78;11.89	22.94;23.08;15.86	8.35	20.63	0.98	2.44	Down	-1.3	5.9755e-05	0.0060965	42800561	42801360	-1.3	5.9755e-05	0.00470354	Phactr1	NM_001005740	+	42709580	43138512	Genebody	91420.5
chr13	42980001	42980880	880	13.15;18.86;19.81	5.95;4.95;5.95	17.27	5.61	3.9	1.14	Up	1.62	1.5447e-05	0.00382417	42980001	42980800	1.64	1.66552e-05	0.00235198	Phactr1	NM_001302636	+	42866246	43138512	Genebody	114194
chr13	43891361	43892400	1040	16.74;10.78;5.28	29.74;23.08;24.46	10.93	25.76	1.5	3.19	Down	-1.24	1.69967e-05	0.00394673	43891441	43892240	-1.42	4.67735e-06	0.00118097						OtherIntergenic	NA
chr13	44157441	44158240	800	15.54;22.90;17.17	5.10;6.60;8.59	18.54	6.76	2.67	1.45	Up	1.45	3.55821e-05	0.00513578	44157441	44158240	1.45	3.55821e-05	0.0035568						OtherIntergenic	NA
chr13	44535361	44536320	960	15.54;14.82;14.53	31.44;23.08;36.35	14.96	30.29	1.37	3.89	Down	-1.02	6.71075e-05	0.00627738	44535361	44536160	-1.16	2.99539e-05	0.0032401						OtherIntergenic	NA
chr13	44757201	44758640	1440	23.91;22.90;15.85	43.33;39.57;35.03	20.89	39.31	1.56	3.36	Down	-0.91	3.37385e-05	0.00507675	44757281	44758080	-1.18	5.8652e-06	0.00135374	Jarid2	NM_001205043	+	44731270	44921643	Genebody	26650.5
chr13	44802081	44802960	880	16.74;10.78;19.81	42.48;24.73;25.78	15.78	31	3.1	4.35	Down	-0.97	9.98947e-05	0.00703039	44802081	44802880	-1.36	4.8675e-06	0.00121118	Jarid2	NM_001205043	+	44731270	44921643	Genebody	71250.5
chr13	44836561	44837760	1200	20.33;29.64;25.09	43.33;39.57;49.57	25.02	44.16	1.7	3.32	Down	-0.82	6.0079e-05	0.00611341	44836801	44837600	-0.96	7.51636e-06	0.00154677	Jarid2	NM_001205043	+	44731270	44921643	Genebody	105890
chr13	44869201	44870400	1200	60.98;114.50;88.49	44.18;60.19;61.47	87.99	55.28	2.12	1.77	Up	0.67	1.99482e-06	0.0013158	44869361	44870160	0.72	4.36097e-07	0.000310488	Jarid2	NM_001205043	+	44731270	44921643	Genebody	138530
chr13	45566241	45567440	1200	21.52;44.45;29.05	15.29;15.66;16.52	31.68	15.83	6.17	4.71	Up	1	5.78787e-05	0.00601882	45566561	45567360	1.22	1.32314e-05	0.0020955	Atxn1	NM_001199305	-	45549755	45964991	Genebody	398150
chr13	45861601	45862720	1120	17.93;9.43;22.45	40.78;32.98;33.05	16.61	35.6	1.42	3.26	Down	-1.1	4.08382e-06	0.00203236	45861681	45862480	-1.11	1.6655e-05	0.00235198	Atxn1	NM_001199305	-	45549755	45964991	Genebody	102830
chr13	46009521	46010640	1120	8.37;10.78;9.24	19.54;22.26;25.12	9.46	22.31	1.53	3.87	Down	-1.24	6.2331e-05	0.00616621	46009521	46010320	-1.6	5.93077e-06	0.00136568						OtherIntergenic	NA
chr13	46377441	46378400	960	20.33;18.86;29.05	8.50;9.07;10.58	22.75	9.38	4.25	1.7	Up	1.28	3.36409e-05	0.00506785	46377601	46378400	1.33	3.25131e-05	0.00339726						OtherIntergenic	NA
chr13	46529281	46530080	800	29.89;18.86;31.70	45.88;54.41;39.66	26.82	46.65	3.73	11.74	Down	-0.8	5.49449e-05	0.00595602	46529281	46530080	-0.8	5.49449e-05	0.0044997	Cap2	NM_026056	+	46501902	46650281	Genebody	27778.5
chr13	46639761	46640640	880	35.87;30.98;31.70	54.38;63.48;50.90	32.85	56.25	3.33	5.78	Down	-0.78	1.56238e-05	0.00382679	46639761	46640560	-0.79	1.30226e-05	0.00208247	Cap2	NM_026056	+	46501902	46650281	Genebody	138298
chr13	46882721	46883520	800	10.76;9.43;11.89	28.04;22.26;21.15	10.69	23.82	2.04	4.38	Down	-1.16	8.88764e-05	0.00681133	46882721	46883520	-1.16	8.88764e-05	0.00581938	Kif13a	NM_010617	-	46749087	46929718	Genebody	46597.5
chr13	47148481	47149280	800	19.13;22.90;26.41	5.95;13.19;10.58	22.81	9.9	3.73	1.52	Up	1.2	7.40634e-05	0.00646416	47148481	47149280	1.2	7.40634e-05	0.00529775	Rnf144b	NM_146042	+	47122719	47247991	Genebody	26161.5
chr13	47233281	47234160	880	5.98;20.21;9.24	33.99;27.21;21.81	11.81	27.67	1.32	6.19	Down	-1.23	9.23626e-06	0.00304382	47233361	47234160	-1.23	1.8478e-05	0.00247408	Rnf144b	NM_001170643	+	47194002	47247991	Genebody	39718.5
chr13	48013441	48014240	800	10.76;20.21;26.41	6.80;3.30;12.56	19.13	7.55	3.09	1.54	Up	1.34	7.90925e-05	0.006554	48013441	48014240	1.34	7.90925e-05	0.00547583	4931429P17Rik	NR_038004	-	47960329	48018608	Genebody	4767.5
chr13	48041441	48042400	960	3.59;8.08;6.60	14.44;18.14;20.49	6.09	17.69	0.92	2.79	Down	-1.54	2.55718e-05	0.00459439	48041441	48042240	-1.8	4.36721e-06	0.00113382						OtherIntergenic	NA
chr13	48382961	48383760	800	10.76;20.21;14.53	5.95;5.77;3.30	15.16	5.01	2.88	1.12	Up	1.6	6.11673e-05	0.00613603	48382961	48383760	1.6	6.11673e-05	0.00476253						OtherIntergenic	NA
chr13	48569121	48569920	800	15.54;14.82;23.77	6.80;4.95;7.93	18.04	6.56	3.68	1.08	Up	1.46	4.31376e-05	0.00547559	48569121	48569920	1.46	4.31376e-05	0.00395304						OtherIntergenic	NA
chr13	48593121	48593920	800	10.76;30.98;15.85	8.50;4.12;7.27	19.2	6.63	2.93	1.84	Up	1.53	1.20969e-05	0.00343391	48593121	48593920	1.53	1.20969e-05	0.00199167	Ptpdc1	NM_001301781	-	48577868	48625672	Genebody	32151.5
chr13	49626961	49627760	800	9.56;8.08;13.21	24.64;24.73;20.49	10.28	23.29	1.26	3.39	Down	-1.18	8.19735e-05	0.00664714	49626961	49627760	-1.18	8.19735e-05	0.00558992	Cenpp	NM_025495	-	49464058	49652731	Genebody	25370.5
chr13	49709521	49710560	1040	35.87;40.41;34.34	64.58;57.71;60.15	36.87	60.81	3.06	8.03	Down	-0.72	2.47829e-05	0.00454844	49709601	49710400	-0.79	9.52067e-06	0.00174794	Iars	NM_172015	+	49682129	49734267	Genebody	27911.5
chr13	50020881	50021840	960	17.93;28.29;39.62	16.99;9.07;14.54	28.61	13.53	3.16	3.74	Up	1.08	4.73997e-05	0.00567018	50021041	50021840	1.17	3.47906e-05	0.00351143						OtherIntergenic	NA
chr13	50687201	50688000	800	1.20;5.39;10.57	16.14;18.96;13.22	5.72	16.11	0.73	2.71	Down	-1.49	8.40842e-05	0.0067	50687201	50688000	-1.49	8.40842e-05	0.00566115						OtherIntergenic	NA
chr13	51986001	51987360	1360	20.33;41.76;46.22	15.29;16.49;23.13	36.1	18.31	2.77	2.19	Up	0.98	2.46749e-05	0.00453494	51986001	51986800	1.25	5.11811e-06	0.0012449						OtherIntergenic	NA
chr13	52293681	52295120	1440	26.30;45.80;60.75	21.24;19.79;21.81	44.29	20.95	4.78	2.08	Up	1.08	4.17328e-07	0.000478434	52293681	52294480	1.27	1.37078e-05	0.00212266						OtherIntergenic	NA
chr13	53249921	53251040	1120	14.35;10.78;13.21	24.64;23.91;25.78	12.78	24.78	1.46	4.38	Down	-0.96	0.000622854	0.038838	53250001	53250800	-1.39	7.8303e-06	0.00158159	Ror2	NM_013846	-	53109316	53286124	Genebody	35643.5
chr13	54085361	54086320	960	15.54;26.94;35.66	10.20;10.72;13.88	26.05	11.6	3.33	2.06	Up	1.17	3.59762e-05	0.00514666	54085441	54086240	1.26	3.7009e-05	0.00362066	Sfxn1	NM_027324	+	54071844	54108345	Genebody	13996.5
chr13	54102561	54103920	1360	5.98;6.74;7.92	22.09;14.02;20.49	6.88	18.87	0.62	1.33	Down	-1.46	3.01639e-05	0.00492029	54102641	54103440	-1.88	1.57061e-06	0.000653494	Sfxn1	NM_027324	+	54071844	54108345	Genebody	31396.5
chr13	54681841	54682800	960	16.74;26.94;26.41	7.65;13.19;7.93	23.36	9.59	3.92	2.56	Up	1.28	2.43535e-05	0.00452044	54681921	54682720	1.45	1.49771e-05	0.00221789	Rnf44	NM_134064	-	54679398	54687808	Genebody	5487.5
chr13	54729521	54730560	1040	68.15;25.59;21.13	64.58;58.54;57.51	38.29	60.21	3.14	4.13	Down	-0.65	0.000122766	0.00837394	54729601	54730400	-1.04	6.86762e-06	0.00147828	Cdhr2	NM_001033364	+	54701462	54736662	Genebody	28578.5
chr13	54996001	54997120	1120	22.72;39.07;23.77	14.44;13.19;11.90	28.52	13.18	4.41	2.88	Up	1.11	3.1326e-05	0.00496341	54996161	54996960	1.24	2.12646e-05	0.00267682	Unc5a	NM_001311128	+	54949410	55006018	Genebody	47150.5
chr8	94599441	94600240	800	7.17;8.08;14.53	21.24;25.56;21.15	9.93	22.65	1.09	2.1	Down	-1.19	9.12479e-05	0.00685872	94599441	94600240	-1.19	9.12479e-05	0.00590307	Fam192a	NM_028221	-	94574940	94601726	Promoter3k	1885.5
chr13	55557521	55558800	1280	13.15;6.74;15.85	29.74;20.61;27.10	11.91	25.82	1.26	2.71	Down	-1.12	7.25587e-05	0.00639583	55557921	55558720	-1.72	1.73738e-06	0.000689963	Fam193b	NM_145382	-	55539315	55571120	Genebody	12959.5
chr12	84994641	84996000	1360	10.76;5.39;15.85	19.54;32.15;20.49	10.67	24.06	1.13	2.56	Down	-1.17	6.6317e-05	0.00625747	84994641	84995440	-1.28	3.20923e-05	0.00337262	Ylpm1	NM_001347421	+	84996320	85074533	Promoter1k	-999.5
chr13	56714401	56715200	800	10.76;24.25;21.13	5.95;3.30;12.56	18.71	7.27	3.62	1.2	Up	1.36	7.59665e-05	0.00650577	56714401	56715200	1.36	7.59665e-05	0.00536604	Smad5	NM_001164042	+	56703667	56742378	Genebody	11133.5
chr13	56886721	56888240	1520	33.48;55.23;62.07	21.24;28.86;21.15	50.26	23.75	4.62	2.48	Up	1.08	6.76765e-08	0.000123805	56887201	56888000	1.15	4.12199e-07	0.000298902	Trpc7	NM_001302373	-	56773097	56895789	Genebody	8308.5
chr13	57239041	57240480	1440	4.78;13.47;9.24	23.79;19.79;22.47	9.17	22.02	0.8	2.17	Down	-1.26	5.20464e-05	0.00585052	57239361	57240160	-1.6	2.358e-06	0.000814181						OtherIntergenic	NA
chr13	57325201	57326400	1200	13.15;17.51;15.85	34.84;35.45;27.10	15.5	32.46	1.43	4.72	Down	-1.07	1.80694e-05	0.00403238	57325601	57326400	-1.15	7.9923e-06	0.00160175						OtherIntergenic	NA
chr13	57707041	57708160	1120	11.96;35.02;22.45	6.80;11.54;11.90	23.14	10.08	4.01	1.91	Up	1.2	6.90449e-05	0.00630719	57707121	57707920	1.43	7.54231e-06	0.00154937	Spock1	NM_001166466	-	57426090	57908332	Genebody	200732
chr13	57722881	57723760	880	14.35;21.55;18.49	5.95;6.60;5.95	18.13	6.16	3.26	0.99	Up	1.56	1.72031e-05	0.00397292	57722961	57723760	1.67	4.47518e-05	0.00403777	Spock1	NM_001166466	-	57426090	57908332	Genebody	185012
chr13	58007201	58008000	800	14.35;32.33;21.13	7.65;9.89;11.24	22.6	9.59	5.35	1.95	Up	1.24	5.60209e-05	0.00596684	58007201	58008000	1.24	5.60209e-05	0.00454909	Klhl3	NM_001362415	-	58000226	58113647	Genebody	106046
chr13	58162561	58163360	800	20.33;17.51;21.13	41.63;41.22;29.74	19.66	37.53	2.37	6.91	Down	-0.93	3.64059e-05	0.00516932	58162561	58163360	-0.93	3.64059e-05	0.0035928	Idnk	NM_001048060	+	58157648	58164693	Genebody	5312.5
chr13	58229681	58230480	800	16.74;10.78;15.85	30.59;25.56;31.73	14.45	29.29	2.27	3.64	Down	-1.02	8.69926e-05	0.00676326	58229681	58230480	-1.02	8.69926e-05	0.00575551						OtherIntergenic	NA
chr13	58298961	58299840	880	2.39;9.43;3.96	14.44;18.96;17.85	5.26	17.08	0.71	3.78	Down	-1.7	8.77814e-06	0.00299277	58299041	58299840	-1.64	2.28213e-05	0.00278175	Kif27	NM_001360894	-	58284726	58354947	Genebody	55546.5
chr13	58414081	58414960	880	51.41;32.33;31.70	71.37;59.36;51.56	38.48	60.76	2.66	4.61	Down	-0.66	9.98154e-05	0.00702964	58414081	58414880	-0.68	7.77416e-05	0.00543027						OtherIntergenic	NA
chr13	58835121	58836160	1040	22.72;12.12;18.49	35.69;36.28;34.37	17.78	35.44	2.46	4.61	Down	-1	2.2867e-05	0.0044103	58835121	58835920	-1.84	7.64283e-06	0.00155992	Ntrk2	NM_008745	+	58806568	58937031	Genebody	29072.5
chr13	59491521	59492480	960	8.37;4.04;11.89	22.94;21.44;13.88	8.1	19.42	1	2.44	Down	-1.26	0.000148245	0.00990161	59491681	59492480	-1.57	3.95477e-05	0.00375829	Agtpbp1	NM_001284219	-	59449534	59556922	Genebody	64921.5
chr13	60378481	60379520	1040	10.76;6.74;11.89	21.24;19.79;27.76	9.79	22.93	1.43	3.07	Down	-1.23	5.48042e-05	0.00595602	60378641	60379440	-1.33	2.25548e-05	0.00276438						OtherIntergenic	NA
chr13	60676161	60677200	1040	29.89;45.80;23.77	16.99;22.26;15.20	33.15	18.15	2.3	1.71	Up	0.87	0.000257812	0.0164311	60676161	60676960	1.06	9.09711e-05	0.00589289	Dapk1	NM_134062	+	60602210	60763191	Genebody	74470.5
chr13	60912721	60914240	1520	19.13;14.82;14.53	35.69;32.98;27.10	16.16	31.92	1.09	2.77	Down	-0.98	7.05993e-05	0.00634968	60913441	60914240	-1.79	6.43192e-06	0.00143103						OtherIntergenic	NA
chr13	61862081	61863440	1360	8.37;4.04;5.28	18.69;14.02;14.54	5.9	15.75	0.64	2.6	Down	-1.42	0.000186759	0.0121676	61862561	61863360	-2.07	3.28175e-06	0.000964134						OtherIntergenic	NA
chr13	62092561	62093440	880	15.54;28.29;29.05	6.80;12.37;11.90	24.3	10.35	3.15	2.71	Up	1.23	3.16722e-05	0.00497616	62092561	62093360	1.2	5.05127e-05	0.0042979						OtherIntergenic	NA
chr13	62295761	62296640	880	20.33;24.25;26.41	7.65;9.89;13.22	23.66	10.25	4.71	2.53	Up	1.21	5.27618e-05	0.00587446	62295841	62296640	1.33	2.64056e-05	0.00300932						OtherIntergenic	NA
chr13	62665601	62666960	1360	15.54;12.12;14.53	31.44;33.80;25.78	14.06	30.34	1.3	2.36	Down	-1.11	1.86819e-05	0.00409657	62665681	62666480	-1.24	1.4066e-05	0.00214978						OtherIntergenic	NA
chr13	62770801	62771600	800	13.15;10.78;10.57	28.04;18.96;27.76	11.5	24.92	1.16	3.24	Down	-1.12	9.67977e-05	0.00697353	62770801	62771600	-1.12	9.67977e-05	0.00609559	Gm5141	NM_001256065	-	62772199	62785808	Genebody	14607.5
chr13	62941601	62942400	800	19.13;10.78;9.24	30.59;26.38;24.46	13.05	27.14	2.83	7.57	Down	-1.06	9.97073e-05	0.00702964	62941601	62942400	-1.06	9.97073e-05	0.00619154						OtherIntergenic	NA
chr13	64056561	64057840	1280	20.33;13.47;23.77	34.84;42.87;33.71	19.19	37.14	1.33	2.97	Down	-0.95	2.92924e-05	0.00485108	64056881	64057680	-1.16	2.61672e-06	0.000856652						OtherIntergenic	NA
chr13	64834561	64835360	800	11.96;35.02;35.66	14.44;8.24;17.19	27.55	13.29	5.15	5.3	Up	1.05	9.43873e-05	0.00691315	64834561	64835360	1.05	9.43873e-05	0.00599911	Cntnap3	NM_001081129	-	64737590	64903888	Genebody	68927.5
chr13	65123121	65124000	880	2.39;12.12;11.89	19.54;20.61;23.80	8.8	21.32	0.96	2.53	Down	-1.28	6.04608e-05	0.00611683	65123121	65123920	-1.52	8.36292e-06	0.00163672						OtherIntergenic	NA
chr13	65335441	65336240	800	17.93;12.12;15.85	31.44;31.33;29.74	15.3	30.84	1.06	2.27	Down	-1.01	6.32366e-05	0.00618503	65335441	65336240	-1.01	6.32366e-05	0.004851	Gm7762	NM_001371118	-	65335640	65348594	Genebody	12753.5
chr13	65443441	65444880	1440	21.52;37.72;38.30	11.90;13.19;19.17	32.51	14.75	2.26	1.29	Up	1.14	5.89209e-06	0.00246372	65443601	65444400	1.26	5.733e-06	0.00133669						OtherIntergenic	NA
chr13	65535121	65535920	800	15.54;28.29;17.17	7.65;7.42;9.91	20.33	8.33	4.02	1.2	Up	1.29	7.97654e-05	0.00657894	65535121	65535920	1.29	7.97654e-05	0.0054992						OtherIntergenic	NA
chr13	66230481	66231360	880	15.54;35.02;27.73	10.20;9.89;15.20	26.1	11.76	3.65	1.9	Up	1.15	4.38419e-05	0.00551288	66230481	66231280	1.17	5.32192e-05	0.00441701						OtherIntergenic	NA
chr13	66428241	66429120	880	53.80;24.25;50.19	82.42;69.25;47.59	42.75	66.42	2.21	3.62	Down	-0.64	8.13086e-05	0.00662991	66428321	66429120	-0.66	6.13269e-05	0.00477213	2410141K09Rik	NM_183119	-	66418113	66441118	Genebody	12437.5
chr13	66640481	66642000	1520	70.54;67.35;44.90	21.24;30.50;36.35	60.93	29.37	5	2.19	Up	1.05	6.0693e-09	1.65396e-05	66641041	66641840	1.13	1.15854e-06	0.000552884						OtherIntergenic	NA
chr13	67082081	67082880	800	20.33;4.04;9.24	25.49;24.73;23.80	11.2	24.67	1.42	4.46	Down	-1.14	8.04087e-05	0.00659158	67082081	67082880	-1.14	8.04087e-05	0.00552085	Zfp708	NM_001012449	-	67069397	67097976	Genebody	15495.5
chr13	67298401	67299200	800	10.76;16.16;14.53	3.40;4.12;5.29	13.82	4.27	4.96	1.32	Up	1.69	6.62326e-05	0.00625747	67298401	67299200	1.69	6.62326e-05	0.00497649	Zfp457	NM_001003666	-	67292450	67306412	Genebody	7611.5
chr13	68095441	68096640	1200	35.87;36.37;46.22	11.90;23.08;21.81	39.49	18.93	11.06	3.18	Up	1.06	2.49193e-06	0.00150493	68095841	68096640	1.17	1.60213e-05	0.00229212						OtherIntergenic	NA
chr13	69243281	69244160	880	28.69;30.98;40.94	14.44;14.84;21.15	33.54	16.81	5.68	4.14	Up	1	3.75341e-05	0.00524638	69243281	69244080	1.07	1.75834e-05	0.00241195						OtherIntergenic	NA
chr13	70811201	70812640	1440	5.98;12.12;11.89	22.94;20.61;25.78	10	23.11	0.89	1.8	Down	-1.21	6.2653e-05	0.00616621	70811441	70812240	-1.89	3.95027e-08	6.42355e-05	Adamts16	NM_172053	-	70727807	70841811	Genebody	29890.5
chr13	71165681	71166480	800	10.76;20.21;18.49	32.29;32.15;31.73	16.49	32.06	2.66	3.65	Down	-0.96	9.40566e-05	0.00691039	71165681	71166480	-0.96	9.40566e-05	0.00598869						Genedesert	NA
chr13	71349361	71350400	1040	21.52;35.02;38.30	11.90;12.37;15.20	31.62	13.16	8.47	4.23	Up	1.26	1.2297e-06	0.000981627	71349441	71350240	1.37	6.21614e-06	0.00140118						Genedesert	NA
chr13	71460401	71461360	960	23.91;9.43;11.89	36.54;27.21;29.74	15.08	31.16	1.4	3.06	Down	-1.05	3.46144e-05	0.00510931	71460481	71461280	-1.17	9.7711e-06	0.00177598						Genedesert	NA
chr13	71605281	71606640	1360	10.76;5.39;9.24	28.04;18.14;25.12	8.46	23.77	0.56	2.74	Down	-1.49	1.89995e-06	0.00128724	71605441	71606240	-1.55	9.87863e-07	0.000503025						Genedesert	NA
chr13	72677041	72678240	1200	23.91;36.37;40.94	20.39;13.19;13.22	33.74	15.6	3.85	1.74	Up	1.11	6.01139e-06	0.00250231	72677201	72678000	1.26	2.323e-06	0.000808026						OtherIntergenic	NA
chr13	72693921	72695360	1440	20.33;13.47;26.41	36.54;28.03;40.32	20.07	34.96	2.04	3.99	Down	-0.8	0.000467072	0.0292257	72693921	72694720	-1.15	4.73326e-06	0.00118951						OtherIntergenic	NA
chr13	73776801	73778160	1360	20.33;12.12;19.81	29.74;33.80;35.69	17.42	33.08	1.59	3.21	Down	-0.93	0.000118958	0.00815361	73776961	73777760	-1.18	1.01692e-05	0.00181811	Slc12a7	NM_011390	+	73763696	73816742	Genebody	13784.5
chr13	74357201	74358480	1280	13.15;6.74;9.24	32.29;17.31;23.13	9.71	24.25	0.58	1.82	Down	-1.32	1.12834e-05	0.00330989	74357281	74358080	-1.49	3.54072e-06	0.00100535	Ccdc127	NM_001168659	+	74350316	74359668	Genebody	7524.5
chr14	27037601	27038960	1360	25.11;9.43;9.24	46.73;25.56;26.44	14.59	32.91	1.39	2.17	Down	-1.17	3.11448e-06	0.00172593	27038081	27038880	-1.2	6.46811e-06	0.00143425	Il17rd	NM_134437	+	27039000	27107286	Promoter1k	-719.5
chr13	75676721	75678080	1360	33.48;55.23;51.51	21.24;27.21;29.74	46.74	26.06	3.62	2.22	Up	0.84	2.38212e-05	0.00449252	75677201	75678000	1.06	1.73137e-05	0.00239503						OtherIntergenic	NA
chr13	75680641	75681440	800	10.76;20.21;15.85	5.10;4.12;7.27	15.6	5.5	1.77	1.4	Up	1.51	9.98892e-05	0.00703039	75680641	75681440	1.51	9.98892e-05	0.00619615						OtherIntergenic	NA
chr13	75885121	75886320	1200	3.59;4.04;3.96	16.14;14.02;13.22	3.86	14.46	0.49	2.25	Down	-1.9	9.66254e-06	0.00310869	75885201	75886000	-2.27	4.20381e-06	0.00110731	Rhobtb3	NM_028493	-	75869536	75943824	Genebody	58103.5
chr13	76865761	76866560	800	10.76;16.16;17.17	6.80;2.47;5.29	14.7	4.85	2.94	0.82	Up	1.6	7.92622e-05	0.00655985	76865761	76866560	1.6	7.92622e-05	0.00548127	Mctp1	NM_001377108	+	76579596	77033282	Genebody	286564
chr13	76869841	76870880	1040	26.30;14.82;10.57	31.44;32.98;31.73	17.23	32.05	1.9	4.66	Down	-0.9	0.000228771	0.0147059	76869921	76870720	-1	5.72487e-05	0.00458667	Mctp1	NM_001377108	+	76579596	77033282	Genebody	290764
chr13	77438321	77439840	1520	127.93;164.34;159.80	101.11;100.58;80.64	150.69	94.11	1.54	0.95	Up	0.68	3.13531e-10	1.18941e-06	77438881	77439680	0.72	7.36871e-11	3.83117e-07	2210408I21Rik	NM_001145676	+	77135535	77613679	Genebody	303546
chr13	77631441	77632240	800	14.35;29.64;18.49	8.50;8.24;7.93	20.82	8.22	4.06	1.96	Up	1.34	3.83219e-05	0.00528245	77631441	77632240	1.34	3.83219e-05	0.00369227						OtherIntergenic	NA
chr13	77643041	77643840	800	34.67;47.15;48.87	23.79;25.56;24.46	43.56	24.6	7.19	8.17	Up	0.82	6.22795e-05	0.00616621	77643041	77643840	0.82	6.22795e-05	0.00481461						OtherIntergenic	NA
chr13	79047761	79048560	800	1.20;2.69;3.96	11.90;11.54;9.91	2.62	11.12	0.39	1.73	Down	-2.09	3.76574e-05	0.00525426	79047761	79048560	-2.09	3.76574e-05	0.00366324						Genedesert	NA
chr13	79568561	79569360	800	16.74;18.86;30.38	5.10;10.72;12.56	21.99	9.46	3.52	3.32	Up	1.22	8.66447e-05	0.00675553	79568561	79569360	1.22	8.66447e-05	0.00574447						Genedesert	NA
chr13	79634641	79636000	1360	15.54;14.82;7.92	33.14;28.86;23.80	12.76	28.6	0.86	2.55	Down	-1.16	1.56191e-05	0.00382679	79634881	79635680	-1.76	1.64718e-06	0.000671693						Genedesert	NA
chr13	79848321	79849680	1360	4.78;13.47;7.92	19.54;24.73;21.81	8.73	22.03	0.63	1.71	Down	-1.34	2.3929e-05	0.00450147	79848801	79849600	-1.54	6.2573e-06	0.00140697						Genedesert	NA
chr13	81096001	81097440	1440	8.37;12.12;21.13	36.54;29.68;27.10	13.87	31.11	1.18	3.67	Down	-1.16	6.55856e-06	0.00260459	81096321	81097120	-1.25	2.03373e-06	0.00074995	Adgrv1	NM_054053	-	81095067	81633144	Genebody	536424
chr13	81260641	81261840	1200	9.56;6.74;9.24	24.64;13.19;25.78	8.52	21.2	0.85	1.91	Down	-1.32	4.18402e-05	0.0054093	81260961	81261760	-1.7	5.87141e-06	0.00135438	Adgrv1	NM_054053	-	81095067	81633144	Genebody	371904
chr13	81379441	81380640	1200	10.76;1.35;6.60	17.84;14.84;20.49	6.24	17.72	0.61	1.85	Down	-1.51	3.32599e-05	0.00505089	81379601	81380400	-1.59	1.71972e-05	0.00238909	Adgrv1	NM_054053	-	81095067	81633144	Genebody	253104
chr13	81718161	81719440	1280	21.52;16.16;25.09	43.33;39.57;33.71	20.93	38.87	1.8	3.43	Down	-0.89	5.10326e-05	0.00579379	81718481	81719280	-1.17	3.29224e-06	0.000965576	Mblac2	NM_028372	+	81711416	81753275	Genebody	7384.5
chr13	81736721	81737600	880	11.96;10.78;10.57	21.24;29.68;25.12	11.1	25.35	1.68	2.89	Down	-1.19	3.43193e-05	0.00509278	81736801	81737600	-1.23	3.41979e-05	0.00348714	Mblac2	NM_028372	+	81711416	81753275	Genebody	25744.5
chr13	81910481	81911440	960	9.56;2.69;7.92	23.79;16.49;16.52	6.73	18.93	0.85	2.34	Down	-1.49	2.04706e-05	0.00423942	81910481	81911280	-2.52	1.32433e-06	0.000600803						Genedesert	NA
chr13	82210801	82211680	880	7.17;10.78;6.60	21.24;20.61;19.17	8.18	20.34	1.14	2.33	Down	-1.31	6.17125e-05	0.00614971	82210801	82211600	-1.35	5.25865e-05	0.00439585						Genedesert	NA
chr13	82957441	82958320	880	11.96;2.69;2.64	12.75;18.96;16.52	5.76	16.08	0.61	3.5	Down	-1.48	9.62708e-05	0.00696262	82957441	82958240	-1.59	3.79121e-05	0.00367264						Genedesert	NA
chr13	85126081	85127920	1840	126.74;449.93;377.71	222.61;239.09;195.66	318.13	219.12	0.73	0.55	Up	0.54	1.17573e-13	7.61607e-10	85126641	85127440	0.52	9.12204e-12	5.3e-08						OtherIntergenic	NA
chr13	85469361	85470480	1120	28.69;36.37;29.05	14.44;17.31;17.19	31.37	16.31	6.8	4.54	Up	0.94	0.000139184	0.00936609	85469521	85470320	1.3	1.2291e-05	0.00200856						OtherIntergenic	NA
chr13	86114801	86115600	800	0.00;5.39;5.28	14.44;12.37;11.24	3.56	12.68	0.51	1.62	Down	-1.83	5.35582e-05	0.00590301	86114801	86115600	-1.83	5.35582e-05	0.00443						Genedesert	NA
chr13	87365201	87366320	1120	3.59;4.04;7.92	16.99;14.84;14.54	5.18	15.46	0.39	1.41	Down	-1.58	6.1761e-05	0.00614971	87365521	87366320	-2.06	3.33565e-06	0.000974894						Genedesert	NA
chr13	88068561	88069360	800	15.54;17.51;15.85	6.80;5.77;3.97	16.3	5.51	3.51	1.11	Up	1.56	4.29153e-05	0.00546312	88068561	88069360	1.56	4.29153e-05	0.00394548						Genedesert	NA
chr13	88084801	88085600	800	9.56;2.69;2.64	14.44;17.31;15.20	4.97	15.65	0.75	2.29	Down	-1.66	2.94449e-05	0.00486887	88084801	88085600	-1.66	2.94449e-05	0.00320169						Genedesert	NA
chr13	88831041	88831840	800	8.37;9.43;3.96	19.54;15.66;22.47	7.25	19.23	0.99	2.08	Down	-1.41	4.05434e-05	0.00536519	88831041	88831840	-1.41	4.05434e-05	0.00382076	Edil3	NM_010103	+	88821471	89323225	Genebody	9969.5
chr13	89215281	89216480	1200	14.35;28.29;22.45	5.10;9.07;11.24	21.7	8.47	2.72	1.37	Up	1.36	2.1993e-05	0.00435502	89215601	89216400	1.48	9.43021e-06	0.00173719	Edil3	NM_010103	+	88821471	89323225	Genebody	394410
chr13	90741121	90742240	1120	27.50;17.51;21.13	45.03;36.28;35.03	22.05	38.78	1.92	2.47	Down	-0.81	0.000183887	0.0120042	90741201	90742000	-0.94	3.59756e-05	0.00357533						OtherIntergenic	NA
chr13	92140801	92141680	880	8.37;2.69;3.96	16.14;16.49;16.52	5.01	16.39	0.7	3.24	Down	-1.71	1.22655e-05	0.00346683	92140801	92141600	-1.78	1.09437e-05	0.00189135						OtherIntergenic	NA
chr13	93250961	93251840	880	13.15;9.43;9.24	24.64;28.03;22.47	10.61	25.05	1.27	4.01	Down	-1.24	2.14398e-05	0.00432437	93250961	93251760	-1.31	1.26202e-05	0.00204311						OtherIntergenic	NA
chr13	93316401	93317360	960	23.91;10.78;18.49	26.34;42.05;32.39	17.73	33.59	1.92	4	Down	-0.92	0.000109854	0.00761144	93316401	93317200	-1.1	1.31773e-05	0.00209117	Homer1	NM_011982	+	93303756	93356885	Genebody	13124.5
chr13	93604321	93605120	800	32.28;14.82;18.49	41.63;39.57;37.02	21.86	39.41	3.54	5.1	Down	-0.85	9.24555e-05	0.00687678	93604321	93605120	-0.85	9.24555e-05	0.0059362						OtherIntergenic	NA
chr13	93744241	93745040	800	11.96;8.08;11.89	24.64;20.61;26.44	10.64	23.9	1.79	3.54	Down	-1.17	7.57784e-05	0.00650312	93744241	93745040	-1.17	7.57784e-05	0.00536073	Dmgdh	NM_028772	+	93674435	93752823	Genebody	70205.5
chr13	93789601	93790560	960	14.35;28.29;22.45	6.80;9.89;9.91	21.7	8.87	2.72	1.9	Up	1.29	4.46874e-05	0.00554757	93789681	93790480	1.47	6.45368e-06	0.0014328	Arsb	NM_009712	+	93771678	93943016	Genebody	18402.5
chr13	94162241	94163440	1200	13.15;8.08;9.24	21.24;23.91;28.42	10.16	24.52	0.95	2.97	Down	-1.27	1.79329e-05	0.00402617	94162241	94163040	-1.43	2.11382e-05	0.00266899	Lhfpl2	NM_172589	+	94057795	94195409	Genebody	105046
chr13	94225841	94226720	880	10.76;14.82;11.89	26.34;28.03;25.78	12.49	26.72	1.08	2.54	Down	-1.1	6.85251e-05	0.00629593	94225841	94226640	-1.1	6.85251e-05	0.00505833	Scamp1	NM_029153	-	94201432	94285281	Genebody	59000.5
chr13	94323681	94324640	960	15.54;12.12;14.53	31.44;24.73;29.08	14.06	28.42	1.57	2.84	Down	-1.01	0.000117074	0.00804398	94323681	94324480	-1.1	7.03696e-05	0.0051445						OtherIntergenic	NA
chr13	94383601	94384400	800	13.15;18.86;23.77	44.18;34.63;28.42	18.59	35.74	1.55	4.22	Down	-0.94	4.81636e-05	0.00568003	94383601	94384400	-0.94	4.81636e-05	0.00419062	Ap3b1	NM_009680	+	94358959	94566316	Genebody	25041.5
chr13	94497761	94498640	880	13.15;17.51;22.45	32.29;35.45;33.05	17.71	33.6	1.93	5.18	Down	-0.92	0.000106767	0.00743539	94497761	94498560	-1.03	6.77305e-05	0.00503256	Ap3b1	NM_009680	+	94358959	94566316	Genebody	139242
chr13	94540721	94541520	800	17.93;33.68;14.53	6.80;9.89;11.90	22.05	9.53	4.29	2.17	Up	1.21	9.16459e-05	0.00686502	94540721	94541520	1.21	9.16459e-05	0.00591438	Ap3b1	NM_009680	+	94358959	94566316	Genebody	182162
chr13	95202721	95204160	1440	7.17;10.78;10.57	23.79;23.08;21.81	9.51	22.9	0.71	2.54	Down	-1.27	3.52611e-05	0.00513571	95203121	95203920	-1.7	1.74513e-06	0.000691087	Pde8b	NM_001374003	-	95024454	95223092	Genebody	19651.5
chr13	95286561	95287680	1120	8.37;9.43;11.89	23.79;24.73;25.12	9.9	24.55	0.7	1.7	Down	-1.31	1.11146e-05	0.00329618	95286721	95287520	-1.59	1.422e-06	0.000620898						OtherIntergenic	NA
chr13	95433121	95434480	1360	32.28;8.08;10.57	37.39;31.33;34.37	16.98	34.36	1.64	3.46	Down	-1.02	2.18951e-05	0.00435295	95433281	95434080	-1.18	3.44617e-06	0.000990826	Crhbp	NM_198408	-	95431375	95444831	Genebody	11030.5
chr13	95603201	95604320	1120	19.13;48.49;38.30	11.90;23.91;15.86	35.31	17.22	5.1	3.59	Up	1.04	1.26213e-05	0.00350964	95603521	95604320	1.07	1.86027e-05	0.00248073	F2r	NM_010169	-	95601779	95618466	Genebody	14705.5
chr13	96397761	96398560	800	14.35;28.29;31.70	47.58;34.63;47.59	24.78	43.27	2.25	5.71	Down	-0.8	9.3519e-05	0.00690072	96397761	96398560	-0.8	9.3519e-05	0.00597274	Poc5	NM_026173	+	96388293	96415587	Genebody	9867.5
chr13	96415841	96416720	880	11.96;18.86;14.53	2.55;6.60;5.29	15.11	4.81	2.26	1.19	Up	1.65	4.18521e-05	0.0054093	96415841	96416640	1.74	2.18319e-05	0.00271622	Ankdd1b	NM_001042714	-	96416133	96471160	Genebody	54879.5
chr13	96781601	96782400	800	11.96;22.90;14.53	2.55;9.07;5.95	16.46	5.86	2.92	1.02	Up	1.49	7.23568e-05	0.00639583	96781601	96782400	1.49	7.23568e-05	0.00521875	Ankrd31	NM_001370928	+	96748292	96909794	Genebody	33708.5
chr13	97114641	97115520	880	13.15;5.39;6.60	21.24;25.56;13.88	8.38	20.23	1.79	2.12	Down	-1.27	9.83956e-05	0.0070061	97114641	97115440	-1.41	2.75911e-05	0.00307805	Fam169a	NM_001100458	+	97071642	97129522	Genebody	43438.5
chr13	97272961	97273760	800	17.93;17.51;17.17	29.74;35.45;35.69	17.54	33.63	1.68	2.89	Down	-0.94	8.52114e-05	0.00673605	97272961	97273760	-0.94	8.52114e-05	0.0057045						OtherIntergenic	NA
chr13	97927361	97928160	800	17.93;14.82;25.09	42.48;28.86;38.34	19.28	36.56	2.23	3.66	Down	-0.92	5.39682e-05	0.00591645	97927361	97928160	-0.92	5.39682e-05	0.00444467	Arhgef28	NM_012026	-	97898594	98206165	Genebody	278404
chr13	97952721	97953520	800	19.13;17.51;26.41	42.48;33.80;39.66	21.02	38.65	2.48	4.3	Down	-0.88	6.8077e-05	0.00628642	97952721	97953520	-0.88	6.8077e-05	0.00504133	Arhgef28	NM_012026	-	97898594	98206165	Genebody	253044
chr13	98107361	98108640	1280	9.56;9.43;13.21	19.54;21.44;27.76	10.73	22.91	1	2.63	Down	-1.09	0.000234595	0.0150583	98107841	98108640	-1.42	1.05687e-05	0.0018569	Arhgef28	NM_012026	-	97898594	98206165	Genebody	98164.5
chr13	99362161	99363280	1120	15.54;17.51;17.17	5.10;4.12;8.59	16.74	5.94	2.34	0.95	Up	1.5	6.05989e-05	0.00611784	99362161	99362960	1.8	1.13118e-05	0.00192336	Mrps27	NM_173757	+	99344785	99415561	Genebody	17935.5
chr13	99426801	99427840	1040	14.35;14.82;15.85	6.80;4.95;3.30	15	5.02	3.05	0.75	Up	1.58	7.65994e-05	0.00651403	99426881	99427680	2.05	3.0854e-06	0.000929247	Map1b	NM_008634	-	99421463	99516602	Genebody	89281.5
chr13	100610081	100611280	1200	44.24;20.21;34.34	56.08;51.94;63.46	32.93	57.16	2.88	5.73	Down	-0.8	8.6179e-06	0.00297434	100610401	100611200	-0.98	7.82599e-07	0.000436778	Marveld2	NM_178410	-	100595956	100616944	Genebody	6263.5
chr13	100641521	100642640	1120	13.15;10.78;2.64	21.24;25.56;22.47	8.86	23.09	0.6	1.86	Down	-1.38	8.99983e-06	0.00302066	100641521	100642320	-1.58	4.2505e-06	0.00111247	Rad17	NM_001283011	-	100617163	100651061	Genebody	8980.5
chr13	100664401	100665600	1200	29.89;16.16;18.49	45.03;36.28;33.05	21.51	38.12	1.88	3.77	Down	-0.83	0.000177541	0.0116188	100664401	100665200	-1.07	1.35548e-05	0.00211286	Ak6	NM_027592	+	100651342	100666415	Genebody	13658.5
chr13	100847761	100848560	800	2.39;5.39;18.49	32.29;22.26;11.90	8.76	22.15	0.6	1.97	Down	-1.34	2.20849e-05	0.00435502	100847761	100848560	-1.34	2.20849e-05	0.00273787						OtherIntergenic	NA
chr13	101346001	101346880	880	9.56;4.04;5.28	18.69;17.31;19.17	6.3	18.39	0.7	2.38	Down	-1.55	1.63979e-05	0.00390333	101346001	101346800	-1.59	1.7035e-05	0.00237656						OtherIntergenic	NA
chr13	103055361	103056160	800	13.15;22.90;22.45	5.95;7.42;9.25	19.5	7.54	3.45	3.14	Up	1.37	5.03868e-05	0.00576266	103055361	103056160	1.37	5.03868e-05	0.00429095	Mast4	NM_175171	-	102732488	103334492	Genebody	278732
chr13	103784401	103785440	1040	9.56;14.82;18.49	28.89;32.98;25.78	14.29	29.22	2.49	3.12	Down	-1.03	7.51836e-05	0.00649361	103784641	103785440	-1.42	2.01509e-06	0.000745322						OtherIntergenic	NA
chr13	103798161	103799520	1360	28.69;12.12;30.38	43.33;37.10;51.56	23.73	44	1.8	5.08	Down	-0.89	1.72287e-05	0.00397427	103798561	103799360	-1.1	4.71881e-07	0.000323716						OtherIntergenic	NA
chr13	103825921	103826720	800	13.15;4.04;9.24	28.89;12.37;23.13	8.81	21.46	1.02	2.66	Down	-1.28	5.24976e-05	0.00585775	103825921	103826720	-1.28	5.24976e-05	0.00439146	Erbin	NM_001289474	-	103818785	103920586	Genebody	94265.5
chr13	104054241	104055120	880	11.96;5.39;7.92	16.14;28.03;21.15	8.42	21.78	0.96	2.11	Down	-1.37	1.84755e-05	0.00407392	104054241	104055040	-1.57	3.2216e-06	0.000955701	Nln	NM_029447	-	104023438	104109614	Genebody	54933.5
chr13	104430241	104431040	800	4.78;20.21;9.24	32.29;23.08;22.47	11.41	25.95	1.36	4.1	Down	-1.19	2.98521e-05	0.0048997	104430241	104431040	-1.19	2.98521e-05	0.00323174	Adamts6	NR_136938	+	104287834	104496695	Genebody	142806
chr13	104464321	104465440	1120	3.59;2.69;5.28	11.05;15.66;17.19	3.85	14.63	0.47	2.21	Down	-1.92	7.36441e-06	0.00280062	104464481	104465280	-1.92	7.36441e-06	0.00153313	Adamts6	NR_136938	+	104287834	104496695	Genebody	177046
chr13	105064561	105065920	1360	22.72;16.16;27.73	44.18;37.10;38.34	22.21	39.87	1.45	4	Down	-0.84	9.18885e-05	0.00686502	105064561	105065360	-1.14	1.37829e-06	0.000613781						OtherIntergenic	NA
chr13	105124561	105125360	800	14.35;20.21;22.45	10.20;5.77;6.61	19	7.53	2.67	1.6	Up	1.34	8.71209e-05	0.00676352	105124561	105125360	1.34	8.71209e-05	0.00575817						OtherIntergenic	NA
chr13	105608401	105609200	800	2.39;5.39;7.92	10.20;18.96;17.19	5.23	15.45	0.86	1.43	Down	-1.56	6.98322e-05	0.00632058	105608401	105609200	-1.56	6.98322e-05	0.00511468						Genedesert	NA
chr13	105740001	105741200	1200	29.89;43.11;38.30	17.84;17.31;20.49	37.1	18.55	3.84	2.45	Up	1	1.37039e-05	0.003657	105740241	105741040	1.31	2.31261e-06	0.000806603						Genedesert	NA
chr13	105974561	105975360	800	14.35;22.90;19.81	4.25;6.60;9.91	19.02	6.92	3.9	1.67	Up	1.46	2.71579e-05	0.00472376	105974561	105975360	1.46	2.71579e-05	0.0030556						Genedesert	NA
chr13	106532401	106533760	1360	28.69;33.68;35.66	12.75;13.19;17.19	32.68	14.37	5.37	1.97	Up	1.18	2.823e-06	0.00163082	106532561	106533360	1.39	2.85773e-06	0.000892577						Genedesert	NA
chr15	34444961	34446400	1440	17.93;28.29;11.89	45.03;50.29;35.69	19.37	43.67	1.61	3.66	Down	-1.17	7.82937e-08	0.000138606	34444961	34445760	-1.3	3.32143e-05	0.0034339	Rpl30	NM_001163485	-	34440507	34443276	Promoter3k	-2404.5
chr13	107359841	107360640	800	14.35;17.51;18.49	7.65;3.30;7.27	16.78	6.07	3.19	1.48	Up	1.47	7.55845e-05	0.00650218	107359841	107360640	1.47	7.55845e-05	0.00535341						OtherIntergenic	NA
chr13	108024721	108026160	1440	11.96;18.86;23.77	45.03;32.98;42.30	18.2	40.1	1.15	4.46	Down	-1.14	4.8648e-07	0.00053397	108024801	108025600	-1.43	1.27112e-08	2.82176e-05						OtherIntergenic	NA
chr13	108789441	108790720	1280	11.96;9.43;11.89	29.74;23.91;23.13	11.09	25.59	1.06	2.82	Down	-1.21	2.61223e-05	0.00461836	108789521	108790320	-1.37	6.0393e-06	0.00137759	Pde4d	NM_011056	+	108654176	109955969	Genebody	135904
chr13	109238881	109239680	800	10.76;5.39;7.92	21.24;20.61;17.85	8.02	19.9	1.17	2.98	Down	-1.31	7.64169e-05	0.00651329	109238881	109239680	-1.31	7.64169e-05	0.00537959	Pde4d	NM_011056	+	108654176	109955969	Genebody	585104
chr13	109338241	109339440	1200	5.98;9.43;7.92	21.24;14.84;18.51	7.78	18.2	0.69	2.61	Down	-1.23	0.000328725	0.0207332	109338481	109339280	-2.36	1.83179e-06	0.0007063	Pde4d	NM_011056	+	108654176	109955969	Genebody	684664
chr13	109767841	109768880	1040	22.72;30.98;27.73	8.50;13.19;15.86	27.14	12.52	7.06	2.74	Up	1.12	4.68348e-05	0.00564641	109768001	109768800	1.42	1.90276e-06	0.000725071	Pde4d	NM_011056	+	108654176	109955969	Genebody	1.11418e+06
chr13	110556801	110558160	1360	9.56;8.08;17.17	23.79;18.14;25.12	11.61	22.35	0.77	2.3	Down	-0.95	0.00127706	0.0792684	110557201	110558000	-1.55	2.83547e-06	0.000889461						OtherIntergenic	NA
chr13	110602401	110603920	1520	56.19;76.78;80.56	43.33;42.05;35.69	71.18	40.36	1.61	1.04	Up	0.82	3.62056e-07	0.000442922	110603121	110603920	0.84	1.12914e-06	0.000549379						OtherIntergenic	NA
chr13	110615681	110616640	960	15.54;22.90;18.49	5.95;7.42;8.59	18.98	7.32	4.61	1.85	Up	1.37	6.15298e-05	0.00614587	110615681	110616480	1.68	6.74523e-06	0.00146608						OtherIntergenic	NA
chr13	110743841	110744960	1120	50.22;67.35;66.03	33.14;42.87;35.69	61.2	37.23	2.25	1.49	Up	0.72	2.60841e-05	0.00461836	110744081	110744880	0.8	7.25537e-06	0.0015201						OtherIntergenic	NA
chr13	111355121	111356000	880	7.17;8.08;2.64	16.14;19.79;11.24	5.97	15.72	1.22	3.19	Down	-1.4	0.000220018	0.0141871	111355201	111356000	-1.6	5.05243e-05	0.0042979						OtherIntergenic	NA
chr13	111903841	111905280	1440	43.04;32.33;44.90	70.52;78.32;60.81	40.09	69.89	3.4	6.31	Down	-0.8	7.35467e-07	0.000716312	111904241	111905040	-1.03	7.08789e-09	1.81866e-05						OtherIntergenic	NA
chr13	112365441	112366240	800	14.35;6.74;3.96	23.79;20.61;18.51	8.35	20.97	1.01	3.29	Down	-1.33	4.0532e-05	0.00536519	112365441	112366240	-1.33	4.0532e-05	0.0038206	Ankrd55	NM_029898	+	112288450	112384002	Genebody	77390.5
chr13	112466641	112467520	880	13.15;13.47;11.89	33.14;24.73;24.46	12.84	27.44	1.62	3.34	Down	-1.1	5.52729e-05	0.00595602	112466641	112467440	-1.23	1.74308e-05	0.00240313	Il6st	NM_010560	+	112464069	112506860	Genebody	3011.5
chr13	112506241	112507040	800	13.15;22.90;21.13	9.35;4.95;7.93	19.06	7.41	3.56	2.05	Up	1.36	6.57351e-05	0.00625145	112506241	112507040	1.36	6.57351e-05	0.0049608	Il6st	NM_010560	+	112464069	112506860	Genebody	42571.5
chr13	112786961	112787840	880	28.69;26.94;33.02	49.28;55.24;42.30	29.55	48.94	4.03	5.64	Down	-0.73	0.000138715	0.00933771	112787041	112787840	-0.77	7.64837e-05	0.00538045						OtherIntergenic	NA
chr16	20670881	20671760	880	21.52;12.12;5.28	25.49;32.98;29.08	12.98	29.18	1.02	2.77	Down	-1.17	1.18728e-05	0.00339468	20670881	20671680	-1.21	6.38329e-06	0.00142584	Eif4g1	NM_145941	+	20672726	20692883	Promoter3k	-1405.5
chr13	113142241	113143200	960	8.37;4.04;7.92	22.09;20.61;17.19	6.78	19.96	0.87	3.3	Down	-1.56	6.34583e-06	0.00257116	113142321	113143120	-1.52	1.17736e-05	0.00197046	1700084D21Rik	NR_131045	+	113136075	113144012	Genebody	6645.5
chr13	113698241	113699040	800	29.89;16.16;18.49	43.33;37.92;39.00	21.51	40.09	3.01	6.04	Down	-0.9	3.6225e-05	0.00515474	113698241	113699040	-0.9	3.6225e-05	0.00358479						OtherIntergenic	NA
chr13	113858241	113859120	880	10.76;14.82;6.60	22.09;25.56;25.12	10.73	24.26	1.55	4.05	Down	-1.18	5.97119e-05	0.00609526	113858241	113859040	-1.2	7.91563e-05	0.00547753	Arl15	NM_172595	+	113794507	114157461	Genebody	64173.5
chr13	114237681	114238560	880	8.37;25.59;18.49	28.89;40.40;32.39	17.48	33.89	1.83	3.98	Down	-0.95	6.33957e-05	0.00619181	114237681	114238480	-1.1	7.88283e-06	0.00158742						OtherIntergenic	NA
chr13	115160721	115161520	800	5.98;4.04;3.96	21.24;10.72;12.56	4.66	14.84	0.49	1.73	Down	-1.67	4.2477e-05	0.00544244	115160721	115161520	-1.67	4.2477e-05	0.0039262						Genedesert	NA
chr13	115578721	115579520	800	5.98;1.35;3.96	15.29;10.72;11.90	3.76	12.64	0.43	1.75	Down	-1.75	9.62892e-05	0.00696262	115578721	115579520	-1.75	9.62892e-05	0.0060731						Genedesert	NA
chr13	116104241	116105440	1200	7.17;5.39;6.60	16.14;14.02;17.19	6.39	15.78	0.55	1.44	Down	-1.3	0.000446877	0.0279975	116104481	116105280	-1.68	4.10706e-05	0.00385024						Genedesert	NA
chr13	116192321	116193840	1520	29.89;43.11;39.62	16.99;22.26;18.51	37.54	19.25	2.28	1.15	Up	0.96	2.23224e-05	0.00437035	116192961	116193760	1.1	3.6478e-06	0.00102401						Genedesert	NA
chr13	117225521	117226880	1360	19.13;10.78;3.96	21.24;23.91;26.44	11.29	23.86	1.56	3.06	Down	-1.08	0.000203704	0.0131933	117225521	117226320	-1.45	2.41429e-05	0.00288091	Emb	NM_010330	+	117220572	117274415	Genebody	5628.5
chr13	117276721	117277520	800	11.96;16.16;18.49	5.10;6.60;4.63	15.54	5.44	4.04	2.25	Up	1.51	9.66093e-05	0.00696742	117276721	117277520	1.51	9.66093e-05	0.0060865						OtherIntergenic	NA
chr13	117364241	117365360	1120	35.87;25.59;25.09	9.35;16.49;11.90	28.85	12.58	3.1	1.88	Up	1.2	9.03827e-06	0.00302066	117364561	117365360	1.19	7.66147e-05	0.00538491						OtherIntergenic	NA
chr13	118043601	118044560	960	5.98;4.04;6.60	12.75;18.14;15.86	5.54	15.58	0.61	4.07	Down	-1.49	0.00011245	0.00776948	118043681	118044480	-1.59	5.71037e-05	0.00458529						OtherIntergenic	NA
chr13	118703921	118704880	960	16.74;18.86;15.85	5.95;4.95;6.61	17.15	5.83	3.86	0.83	Up	1.56	2.93675e-05	0.00485945	118704081	118704880	1.59	4.28133e-05	0.00394436						OtherIntergenic	NA
chr13	119128321	119129360	1040	21.52;28.29;33.02	8.50;13.19;13.22	27.61	11.64	4.88	2.12	Up	1.25	7.4229e-06	0.00280144	119128321	119129120	1.22	6.23095e-05	0.00481541						OtherIntergenic	NA
chr13	119188641	119189440	800	13.15;36.37;17.17	5.95;8.24;11.24	22.23	8.48	4.04	3.57	Up	1.39	1.20458e-05	0.00342678	119188641	119189440	1.39	1.20458e-05	0.00198743						OtherIntergenic	NA
chr13	119283281	119284240	960	11.96;20.21;17.17	6.80;4.12;2.64	16.44	4.52	2.55	0.97	Up	1.86	3.34139e-06	0.00180126	119283441	119284240	1.92	2.75716e-06	0.000881449						OtherIntergenic	NA
chr13	119471041	119472320	1280	21.52;30.98;33.02	45.03;44.52;42.96	28.51	44.17	2.35	3.31	Down	-0.63	0.00139693	0.0866952	119471121	119471920	-0.96	1.73104e-05	0.00239503	4833420G17Rik	NM_026127	+	119462758	119486117	Genebody	8922.5
chr1	139661441	139662800	1360	22.72;9.43;17.17	44.18;37.92;28.42	16.44	36.84	1.54	4.35	Down	-1.16	9.3716e-07	0.000834036	139661841	139662640	-1.23	1.05175e-06	0.000522102	Cfhr3	NM_001374101	-	139584293	139661006	Promoter3k	-1114.5
chr12	76535521	76536320	800	7.17;14.82;15.85	33.14;23.91;27.76	12.61	28.27	2.14	4.97	Down	-1.16	1.74018e-05	0.00398393	76535521	76536320	-1.16	1.74018e-05	0.00240138	Plekhg3	NM_153804	+	76533559	76579039	Promoter3k	2361.5
chr13	119596081	119603520	7440	1604.52;2442.26;2173.84	1451.24;1662.10;1398.67	2073.54	1504	1.98	1.7	Up	0.46	0	0	119598241	119599040	0.6	0	0	Tmem267	NM_001177666	+	119488472	119610459	Genebody	111328
chr13	119609121	119610960	1840	69.35;149.53;112.26	61.18;68.43;72.71	110.38	67.44	1.94	1.44	Up	0.71	2.08365e-08	4.6255e-05	119609761	119610560	0.98	2.56394e-07	0.000219766	Tmem267	NM_001177666	+	119488472	119610459	Genebody	121568
chr13	120082401	120083440	1040	53.80;26.94;29.05	16.14;16.49;21.15	36.6	17.93	4.36	3.73	Up	1.03	9.67673e-06	0.00310869	120082401	120083200	1.08	3.12618e-05	0.00332334						Subtelomere	NA
chr13	120320721	120322240	1520	77.72;105.07;112.26	50.98;61.01;50.90	98.35	54.3	2.5	1.79	Up	0.86	4.97065e-10	1.78556e-06	120320801	120321600	0.96	1.12752e-11	6.45698e-08						OtherIntergenic	NA
chr14	3983041	3984480	1440	4.78;8.08;11.89	28.04;19.79;22.47	8.25	23.43	0.57	1.64	Down	-1.51	1.84465e-06	0.00126545	3983441	3984240	-1.83	1.72901e-07	0.000174287	Gm3752	NM_001374194	+	3332608	4132635	Genebody	651152
chr14	4304961	4305840	880	53.80;24.25;39.62	20.39;26.38;17.85	39.22	21.54	3.81	2.59	Up	0.86	7.567e-05	0.00650218	4304961	4305760	0.89	6.95581e-05	0.00510217						OtherIntergenic	NA
chr14	4375441	4376880	1440	3.59;9.43;10.57	18.69;22.26;24.46	7.86	21.8	0.55	2.12	Down	-1.47	6.09938e-06	0.00251055	4375601	4376400	-1.77	2.52789e-06	0.000836259						OtherIntergenic	NA
chr14	4432241	4433360	1120	17.93;35.02;30.38	8.50;15.66;11.90	27.78	12.02	2.56	1.47	Up	1.21	1.15183e-05	0.0033459	4432561	4433360	1.45	7.9733e-05	0.00549842						OtherIntergenic	NA
chr14	4922561	4923360	800	8.37;1.35;1.32	13.59;12.37;11.90	3.68	12.62	0.6	2.05	Down	-1.78	8.00127e-05	0.00658677	4922561	4923360	-1.78	8.00127e-05	0.00550906						OtherIntergenic	NA
chr14	5692321	5693120	800	11.96;14.82;22.45	4.25;5.77;6.61	16.41	5.54	3.17	1.22	Up	1.57	4.00845e-05	0.00535286	5692321	5693120	1.57	4.00845e-05	0.00379471						OtherIntergenic	NA
chr14	6555361	6556560	1200	33.48;43.11;44.90	24.64;14.84;23.13	40.5	20.87	4.72	4.84	Up	0.96	1.20181e-05	0.00342138	6555521	6556320	1.24	2.64794e-06	0.000859042						OtherIntergenic	NA
chr14	6785921	6786800	880	53.80;28.29;25.09	17.84;15.66;21.15	35.73	18.22	5.93	2.31	Up	0.97	3.09431e-05	0.00496003	6786001	6786800	0.98	4.11498e-05	0.00385401						OtherIntergenic	NA
chr14	8005521	8007040	1520	41.85;68.70;54.15	39.08;31.33;29.74	54.9	33.39	2.04	1.69	Up	0.72	6.73115e-05	0.00627738	8005841	8006640	0.92	2.61591e-06	0.000856652	Abhd6	NM_001331064	+	8002965	8056770	Genebody	3315.5
chr14	8036161	8037120	960	2.39;18.86;22.45	31.44;26.38;33.05	14.57	30.29	1.4	4.25	Down	-1.06	3.96284e-05	0.00533155	8036161	8036960	-1.24	6.76108e-06	0.00146872	Abhd6	NM_001331064	+	8002965	8056770	Genebody	33675.5
chr14	8065281	8066080	800	1.20;0.00;6.60	10.20;11.54;9.91	2.6	10.55	0.44	2.44	Down	-2.02	8.41177e-05	0.00670132	8065281	8066080	-2.02	8.41177e-05	0.00566244						OtherIntergenic	NA
chr14	8286161	8287520	1360	86.08;160.30;151.88	95.16;96.46;80.64	132.76	90.76	1.48	1.13	Up	0.55	1.059e-06	0.000899813	8286641	8287440	0.67	1.76537e-07	0.000176601						OtherIntergenic	NA
chr14	8396241	8397200	960	1.20;2.69;6.60	14.44;13.19;11.90	3.5	13.18	0.31	2.14	Down	-1.91	2.25396e-05	0.00437445	8396241	8397040	-2.05	1.34753e-05	0.0021078						OtherIntergenic	NA
chr14	8798801	8799600	800	5.98;5.39;7.92	19.54;14.84;17.19	6.43	17.19	0.72	2.04	Down	-1.42	9.37008e-05	0.0069033	8798801	8799600	-1.42	9.37008e-05	0.00597637						OtherIntergenic	NA
chr14	9248561	9249600	1040	10.76;13.47;11.89	32.29;18.96;23.13	12.04	24.79	1.36	4.19	Down	-1.04	0.000234704	0.0150628	9248721	9249520	-1.33	1.99107e-05	0.00257531						OtherIntergenic	NA
chr14	9799361	9800160	800	11.96;8.08;9.24	23.79;22.26;22.47	9.76	22.84	1.15	3.65	Down	-1.23	5.71076e-05	0.00599919	9799361	9800160	-1.23	5.71076e-05	0.00458529	Fhit	NM_001308286	-	9550093	10453458	Genebody	653698
chr14	10185121	10186000	880	21.52;30.98;31.70	5.10;20.61;12.56	28.07	12.76	3.34	2.13	Up	1.14	2.64776e-05	0.00465438	10185201	10186000	1.13	4.81381e-05	0.00419062	Fhit	NM_001308286	-	9550093	10453458	Genebody	267898
chr14	11670721	11672080	1360	11.96;6.74;13.21	26.34;22.26;26.44	10.63	25.01	1.15	3.29	Down	-1.23	2.31575e-05	0.00444085	11670961	11671760	-1.64	1.599e-06	0.000661619	Ptprg	NM_008981	+	11553552	12242039	Genebody	117848
chr14	13134881	13135760	880	50.22;16.16;9.24	12.75;11.54;9.91	25.21	11.4	4.36	2.3	Up	1.14	6.2787e-05	0.00616621	13134961	13135760	1.18	4.07536e-05	0.00383323						OtherIntergenic	NA
chr14	13688801	13689680	880	11.96;5.39;9.24	28.04;16.49;19.83	8.86	21.45	1.99	3.28	Down	-1.28	5.79058e-05	0.00601975	13688881	13689680	-1.3	5.41441e-05	0.0044563						OtherIntergenic	NA
chr14	14333201	14334320	1120	33.48;84.87;83.20	32.29;43.70;47.59	67.18	41.19	4.89	3.52	Up	0.71	1.39019e-05	0.00368118	14333281	14334080	0.81	8.18154e-06	0.0016213						OtherIntergenic	NA
chr14	15122321	15123520	1200	21.52;29.64;42.26	11.90;16.49;14.54	31.14	14.31	1.83	1.01	Up	1.12	1.20751e-05	0.00343266	15122561	15123360	1.28	7.15022e-06	0.00150983						OtherIntergenic	NA
chr14	15946721	15947920	1200	25.11;10.78;14.53	35.69;30.50;33.05	16.8	33.08	1.59	3.09	Down	-0.98	5.61784e-05	0.0059721	15946721	15947520	-1.04	2.28293e-05	0.00278175						OtherIntergenic	NA
chr14	15954481	15955840	1360	26.30;25.59;21.13	47.58;41.22;29.74	24.34	39.52	2.14	3.15	Down	-0.7	0.000951302	0.0590945	15954721	15955520	-1.13	3.82885e-06	0.00105088						OtherIntergenic	NA
chr14	16540801	16541680	880	3.59;2.69;3.96	15.29;13.19;10.58	3.41	13.02	0.34	1.99	Down	-1.93	2.25e-05	0.00437438	16540881	16541680	-1.9	3.34713e-05	0.00345084	Rarb	NM_001289762	-	16430839	16575476	Genebody	34235.5
chr14	18145521	18146320	800	26.30;21.55;25.09	10.20;12.37;10.58	24.32	11.05	8.34	2.43	Up	1.14	9.11571e-05	0.00685872	18145521	18146320	1.14	9.11571e-05	0.00589862						OtherIntergenic	NA
chr14	18614001	18614800	800	3.59;13.47;14.53	22.94;23.08;28.42	10.53	24.82	1.13	4.31	Down	-1.24	2.41147e-05	0.00451009	18614001	18614800	-1.24	2.41147e-05	0.00288052	Ube2e2	NM_001360328	-	18573565	18893413	Genebody	279012
chr14	18812561	18813840	1280	23.91;6.74;10.57	29.74;28.03;30.41	13.74	29.39	1.68	3.02	Down	-1.1	2.9638e-05	0.0048817	18812721	18813520	-1.25	4.537e-06	0.00115782	Ube2e2	NM_001360328	-	18573565	18893413	Genebody	80212.5
chr14	19415121	19420480	5360	3492.40;4764.63;4642.19	2796.27;2864.16;2312.83	4299.74	2657.75	1.62	1.04	Up	0.69	0	0	19415201	19416000	0.68	0	0						OtherIntergenic	NA
chr14	19540801	19541600	800	16.74;29.64;26.41	10.20;9.89;12.56	24.26	10.88	5.07	1.97	Up	1.16	7.52728e-05	0.00649361	19540801	19541600	1.16	7.52728e-05	0.0053437						OtherIntergenic	NA
chr14	19773681	19774480	800	1.20;8.08;6.60	16.99;17.31;12.56	5.29	15.62	1.12	4.16	Down	-1.56	6.36185e-05	0.00619181	19773681	19774480	-1.56	6.36185e-05	0.00486743	Nid2	NM_008695	+	19751256	19811787	Genebody	22824.5
chr14	20279281	20280640	1360	29.89;51.19;55.47	21.24;18.14;28.42	45.52	22.6	3.62	2.59	Up	1.01	1.19587e-06	0.000968318	20279601	20280400	1.16	1.71e-06	0.000685147						OtherIntergenic	NA
chr15	77844561	77845680	1120	5.98;14.82;21.13	31.44;30.50;31.73	13.98	31.22	1.35	3.28	Down	-1.16	6.77835e-06	0.00265834	77844721	77845520	-1.38	1.34281e-06	0.0006064	Myh9	NM_022410	-	77760584	77842175	Promoter3k	-2945.5
chr14	20613201	20614000	800	7.17;5.39;6.60	22.09;16.49;13.22	6.39	17.27	1.03	1.87	Down	-1.43	7.87756e-05	0.0065512	20613201	20614000	-1.43	7.87756e-05	0.00546684	Usp54	NM_030180	-	20548911	20618354	Genebody	4753.5
chr17	24708801	24709680	880	19.13;5.39;7.92	27.19;18.14;27.10	10.81	24.14	1.53	5.03	Down	-1.16	7.66564e-05	0.00651403	24708801	24709600	-1.31	1.61301e-05	0.00229766	Tbl3	NM_145396	-	24700652	24707653	Promoter3k	-1587.5
chr4	101893121	101894080	960	14.35;10.78;10.57	26.34;28.86;24.46	11.9	26.55	1.35	3.48	Down	-1.16	3.38559e-05	0.00507744	101893281	101894080	-1.21	3.25664e-05	0.00339804	C130073F10Rik	NM_001331179	-	101890019	101893789	ProximalPromoter	188.5
chr14	20867681	20868960	1280	10.76;13.47;14.53	30.59;17.31;29.74	12.92	25.88	1.21	5	Down	-1	0.000273394	0.0173737	20867681	20868480	-1.4	2.45733e-05	0.00291097						OtherIntergenic	NA
chr14	20954241	20955040	800	31.09;25.59;25.09	61.18;42.87;40.32	27.26	48.12	3.76	6.71	Down	-0.82	2.79198e-05	0.0047553	20954241	20955040	-0.82	2.79198e-05	0.00309809	Vcl	NM_009502	+	20929397	21033676	Genebody	25243.5
chr14	22802721	22803600	880	8.37;20.21;22.45	29.74;44.52;26.44	17.01	33.57	1.82	3.53	Down	-0.98	4.70059e-05	0.00564905	22802721	22803520	-1.01	4.17608e-05	0.00387906	Lrmda	NM_028275	+	22019711	23056088	Genebody	783450
chr14	22835201	22836400	1200	31.09;35.02;40.94	17.84;15.66;15.86	35.68	16.46	5.18	4.39	Up	1.12	3.05907e-06	0.00171457	22835521	22836320	1.28	2.11863e-06	0.000767883	Lrmda	NM_028275	+	22019711	23056088	Genebody	816090
chr14	23460561	23461360	800	31.09;41.76;35.66	60.33;60.19;58.17	36.17	59.56	2.74	7.85	Down	-0.72	3.15369e-05	0.00497072	23460561	23461360	-0.72	3.15369e-05	0.00333733	Kcnma1	NM_001253376	-	23306611	24004205	Genebody	543244
chr14	23752241	23753040	800	9.56;9.43;5.28	19.54;20.61;19.17	8.09	19.77	0.85	2.06	Down	-1.29	9.90372e-05	0.00701752	23752241	23753040	-1.29	9.90372e-05	0.00616909	Kcnma1	NM_001253376	-	23306611	24004205	Genebody	251564
chr14	23992321	23993360	1040	13.15;14.82;17.17	31.44;28.03;30.41	15.05	29.96	1.36	2.23	Down	-0.99	0.000101567	0.00712977	23992401	23993200	-1.13	2.11671e-05	0.0026705	Kcnma1	NM_001253376	-	23306611	24004205	Genebody	11364.5
chr14	24108481	24109520	1040	8.37;10.78;10.57	22.94;24.73;22.47	9.9	23.38	1.32	3.02	Down	-1.24	4.03604e-05	0.00536104	24108641	24109440	-1.52	3.2113e-06	0.000953516						OtherIntergenic	NA
chr14	25285681	25286480	800	7.17;10.78;13.21	19.54;27.21;25.12	10.39	23.96	1.95	3.46	Down	-1.21	4.7789e-05	0.00567924	25285681	25286480	-1.21	4.7789e-05	0.00417776						OtherIntergenic	NA
chr14	26006241	26007680	1440	16.74;9.43;18.49	40.78;41.22;21.81	14.89	34.61	3.45	11.1	Down	-1.22	8.50114e-07	0.000796011	26006241	26007040	-1.56	3.33211e-08	5.6509e-05						OtherIntergenic	NA
chr14	26011201	26012080	880	3.59;4.04;13.21	26.34;20.61;9.91	6.94	18.96	1.66	3.65	Down	-1.45	3.08377e-05	0.00495978	26011281	26012080	-1.52	1.77108e-05	0.00241915						OtherIntergenic	NA
chr2	106692081	106692880	800	15.54;5.39;11.89	29.74;26.38;16.52	10.94	24.22	1.18	2.83	Down	-1.15	8.60279e-05	0.00674169	106692081	106692880	-1.15	8.60279e-05	0.00572427	Mpped2	NM_001143683	+	106693180	106868360	Promoter1k	-699.5
chr14	26641921	26642800	880	2.39;20.21;14.53	22.94;34.63;23.13	12.37	26.9	1.47	3.39	Down	-1.12	4.84874e-05	0.00569511	26642001	26642800	-1.16	3.27828e-05	0.00340712	Arf4	NM_007479	+	26638133	26656842	Genebody	4227.5
chr14	26644881	26646320	1440	13.15;8.08;3.96	19.54;17.31;21.15	8.4	19.34	0.59	1.39	Down	-1.2	0.000265775	0.016914	26645441	26646240	-1.51	1.71669e-05	0.00238662	Arf4	NM_007479	+	26638133	26656842	Genebody	7467.5
chr14	26865601	26866480	880	16.74;21.55;26.41	5.95;8.24;10.58	21.57	8.26	3	1.65	Up	1.39	1.72486e-05	0.00397427	26865601	26866400	1.48	1.21517e-05	0.00199753	Dnah12	NM_001370884	+	26691553	26891705	Genebody	174488
chr14	26883441	26884560	1120	11.96;21.55;23.77	5.10;4.12;7.93	19.09	5.72	2.1	0.85	Up	1.74	1.77155e-06	0.00123677	26883521	26884320	1.6	1.8196e-05	0.00245813	Dnah12	NM_001370884	+	26691553	26891705	Genebody	192448
chr5	121201681	121203040	1360	9.56;13.47;19.81	32.29;30.50;32.39	14.28	31.73	0.99	3.84	Down	-1.15	6.453e-06	0.00258702	121202081	121202880	-1.33	6.33475e-07	0.000387482	Rpl6	NM_011290	+	121204500	121209241	Promoter3k	-2139.5
chr14	27348001	27348960	960	13.15;6.74;7.92	18.69;23.91;24.46	9.27	22.35	1.35	2.74	Down	-1.27	4.29867e-05	0.00546312	27348081	27348880	-1.41	1.61988e-05	0.00230246	Arhgef3	NM_001289687	+	27336036	27403911	Genebody	12444.5
chr14	27470561	27471600	1040	9.56;5.39;5.28	19.54;18.96;17.19	6.75	18.56	0.72	1.88	Down	-1.46	3.33388e-05	0.00505899	27470561	27471360	-1.51	2.73227e-05	0.00305933	Tasor	NM_028945	+	27428833	27483554	Genebody	42247.5
chr14	27477921	27479200	1280	4.78;10.78;7.92	17.84;18.96;19.17	7.83	18.66	0.7	2.25	Down	-1.25	0.000216335	0.0139678	27477921	27478720	-1.55	2.16067e-05	0.0026984	Tasor	NM_028945	+	27428833	27483554	Genebody	49727.5
chr14	27894561	27895440	880	11.96;8.08;7.92	28.89;14.02;24.46	9.32	22.45	1.09	2.92	Down	-1.27	4.19172e-05	0.0054093	27894561	27895360	-1.33	3.22016e-05	0.00337924	Erc2	NM_177814	+	27622406	28478537	Genebody	272594
chr14	28181841	28183200	1360	39.46;28.29;27.73	51.83;51.94;52.22	31.83	52	3.72	5.17	Down	-0.71	0.000125732	0.00855258	28182161	28182960	-0.94	2.875e-06	0.000895224	Erc2	NM_177814	+	27622406	28478537	Genebody	560114
chr14	28303601	28305120	1520	21.52;16.16;11.89	34.84;35.45;39.00	16.52	36.43	1.76	3.25	Down	-1.14	1.61366e-06	0.00116201	28304241	28305040	-1.56	1.58465e-08	3.42166e-05	Erc2	NM_177814	+	27622406	28478537	Genebody	681954
chr14	28620241	28621440	1200	26.30;33.68;36.98	6.80;14.84;19.17	32.32	13.6	4.79	3.27	Up	1.25	1.20576e-06	0.0009698	28620641	28621440	1.46	7.68854e-06	0.00156682						OtherIntergenic	NA
chr14	28855361	28856480	1120	7.17;6.74;9.24	23.79;15.66;15.86	7.72	18.44	0.88	2.99	Down	-1.26	0.000228504	0.0146911	28855361	28856160	-1.87	1.99031e-06	0.000742642						OtherIntergenic	NA
chr14	30030961	30031920	960	23.91;28.29;21.13	5.10;14.02;10.58	24.44	9.9	4.53	4.39	Up	1.3	1.25038e-05	0.0035004	30031041	30031840	1.34	3.53058e-05	0.00354317	Chdh	NM_175343	+	30022632	30040466	Genebody	8808.5
chr14	30184401	30185440	1040	13.15;26.94;19.81	33.14;36.28;37.68	19.97	35.7	3.72	4.44	Down	-0.84	0.000236472	0.0151615	30184401	30185200	-0.93	6.68134e-05	0.00499921	Cacna1d	NM_001302637	-	30039940	30353486	Genebody	168566
chr7	107592961	107594240	1280	17.93;12.12;7.92	35.69;19.79;29.08	12.66	28.19	1.39	2.96	Down	-1.15	2.03609e-05	0.00423001	107593361	107594160	-1.66	2.20904e-07	0.000202473	Ppfibp2	NM_008905	+	107595050	107744896	Promoter3k	-1449.5
chr14	30959601	30960480	880	16.74;13.47;14.53	31.44;33.80;27.10	14.91	30.78	1.83	3.71	Down	-1.05	3.9788e-05	0.00534033	30959601	30960400	-1.04	4.89342e-05	0.00422345	Nek4	NM_001308328	+	30951376	30988821	Genebody	8664.5
chr14	31623761	31624560	800	1.20;5.39;9.24	15.29;18.96;12.56	5.28	15.61	0.63	1.66	Down	-1.56	6.25693e-05	0.00616621	31623761	31624560	-1.56	6.25693e-05	0.00482462	Hacl1	NM_019975	-	31607225	31640965	Genebody	16804.5
chr14	31731841	31732720	880	13.15;24.25;15.85	4.25;4.12;6.61	17.75	4.99	3.3	0.93	Up	1.83	1.83615e-06	0.00126354	31731841	31732640	1.79	3.37513e-06	0.000983523	Ankrd28	NM_001024604	-	31700014	31830415	Genebody	98134.5
chr14	31919201	31920080	880	10.76;28.29;25.09	7.65;8.24;9.91	21.38	8.6	6.29	2.11	Up	1.31	3.99669e-05	0.00535187	31919281	31920080	1.33	4.03767e-05	0.00381232						OtherIntergenic	NA
chr14	31981361	31982160	800	38.26;14.82;15.85	7.65;13.19;9.25	22.98	10.03	3.95	2.2	Up	1.2	7.63485e-05	0.00651329	31981361	31982160	1.2	7.63485e-05	0.00537839						OtherIntergenic	NA
chr14	32112161	32113120	960	9.56;13.47;14.53	34.84;27.21;21.15	12.52	27.73	1.54	3.96	Down	-1.15	2.61462e-05	0.00462052	32112241	32113040	-1.25	1.40181e-05	0.00214613						OtherIntergenic	NA
chr14	33726561	33727840	1280	14.35;8.08;18.49	39.93;23.08;23.80	13.64	28.94	1.86	2.19	Down	-1.09	4.01318e-05	0.00535706	33726721	33727520	-1.19	1.80898e-05	0.00245216						OtherIntergenic	NA
chr14	33820881	33821920	1040	20.33;17.51;23.77	11.05;8.24;5.29	20.54	8.19	2.75	1.11	Up	1.33	5.01954e-05	0.0057591	33821121	33821920	1.44	4.33836e-05	0.0039663						OtherIntergenic	NA
chr14	34701681	34702880	1200	4.78;10.78;11.89	19.54;23.91;17.85	9.15	20.43	0.87	2.42	Down	-1.16	0.000272999	0.0173514	34701841	34702640	-1.97	7.33928e-07	0.00042091	Wapl	NM_001301330	+	34673927	34747983	Genebody	28353.5
chr14	34765921	34767040	1120	26.30;28.29;27.73	45.03;51.12;41.64	27.44	45.93	3.48	4.2	Down	-0.74	0.000170804	0.0112187	34766001	34766800	-0.89	3.85086e-05	0.00370319						OtherIntergenic	NA
chr14	34892801	34893840	1040	14.35;20.21;27.73	5.95;6.60;10.58	20.76	7.71	2.47	1.37	Up	1.43	1.56826e-05	0.00382699	34892881	34893680	1.59	1.61442e-05	0.00229883	Grid1	NM_008166	+	34820135	35581115	Genebody	73185.5
chr14	35171761	35172960	1200	19.13;26.94;22.45	46.73;40.40;36.35	22.84	41.16	2.11	4.8	Down	-0.85	6.48666e-05	0.00622328	35172001	35172800	-1.1	1.81795e-06	0.000704955	Grid1	NM_008166	+	34820135	35581115	Genebody	352226
chr14	37234081	37234880	800	25.11;26.94;21.13	6.80;13.19;11.90	24.39	10.63	3.94	1.86	Up	1.2	4.43498e-05	0.00552823	37234081	37234880	1.2	4.43498e-05	0.00401985						Genedesert	NA
chr14	37254081	37255520	1440	4.78;13.47;7.92	21.24;26.38;20.49	8.73	22.71	0.87	3.31	Down	-1.38	1.10431e-05	0.00329328	37254081	37254880	-1.55	2.78439e-06	0.000884992						Genedesert	NA
chr14	38110321	38111120	800	32.28;29.64;25.09	13.59;12.37;16.52	29	14.16	4.71	3.81	Up	1.03	7.72199e-05	0.00652541	38110321	38111120	1.03	7.72199e-05	0.00540913						Genedesert	NA
chr14	39544401	39545200	800	14.35;17.51;18.49	5.95;6.60;5.29	16.78	5.94	3.32	1.83	Up	1.5	5.82734e-05	0.00603574	39544401	39545200	1.5	5.82734e-05	0.00463587						Genedesert	NA
chr14	41931041	41932400	1360	5.98;6.74;5.28	21.24;17.31;13.22	6	17.26	0.59	1.33	Down	-1.52	3.61917e-05	0.00515474	41931121	41931920	-2.07	6.83327e-07	0.000402106	1700049E17Rik2	NM_001358037	+	41924948	41933037	Genebody	6772.5
chr14	42139361	42140640	1280	21.52;39.07;40.94	8.50;13.19;21.15	33.84	14.28	4.63	1.79	Up	1.24	7.19449e-07	0.000713045	42139761	42140560	1.56	1.60525e-07	0.000167362						OtherIntergenic	NA
chr14	42216161	42217120	960	10.76;5.39;6.60	24.64;19.79;14.54	7.58	19.66	0.94	1.69	Down	-1.37	4.5615e-05	0.00559073	42216161	42216960	-1.76	2.31687e-06	0.000806603						OtherIntergenic	NA
chr14	42239681	42240560	880	7.17;9.43;13.21	25.49;19.79;23.80	9.94	23.02	1.11	2.51	Down	-1.21	6.24199e-05	0.00616621	42239761	42240560	-1.28	2.97418e-05	0.00322687						OtherIntergenic	NA
chr14	42748641	42750000	1360	9.56;8.08;14.53	29.74;18.96;21.15	10.72	23.28	0.91	3	Down	-1.12	0.000160143	0.0106013	42749121	42749920	-1.45	1.18395e-05	0.00197385						OtherIntergenic	NA
chr14	43056561	43057920	1360	13.15;26.94;33.02	44.18;33.80;49.57	24.37	42.52	1.02	2.54	Down	-0.8	0.000109741	0.00760492	43056561	43057360	-1.06	9.47845e-06	0.00174283						OtherIntergenic	NA
chr14	43484561	43485360	800	8.37;5.39;10.57	28.89;15.66;15.20	8.11	19.92	0.8	1.5	Down	-1.3	8.65608e-05	0.00675198	43484561	43485360	-1.3	8.65608e-05	0.0057418						OtherIntergenic	NA
chr14	44083281	44084080	800	5.98;5.39;7.92	15.29;18.14;18.51	6.43	17.31	1.95	3.35	Down	-1.43	8.08138e-05	0.00660637	44083281	44084080	-1.43	8.08138e-05	0.00553911						OtherIntergenic	NA
chr15	73091041	73092160	1120	16.74;9.43;9.24	33.14;27.21;17.85	11.8	26.06	0.96	1.86	Down	-1.14	4.83335e-05	0.00568861	73091201	73092000	-1.2	4.37538e-05	0.00398732	Chrac1	NM_053068	+	73090411	73094075	Promoter3k	1189.5
chr14	45019521	45020400	880	25.11;20.21;26.41	7.65;11.54;11.24	23.91	10.14	6.04	2.43	Up	1.24	3.38931e-05	0.00507895	45019521	45020320	1.28	3.41912e-05	0.00348714						OtherIntergenic	NA
chr14	45364481	45365280	800	10.76;20.21;15.85	5.10;4.95;3.97	15.6	4.67	2.62	2.42	Up	1.74	1.55547e-05	0.00382417	45364481	45365280	1.74	1.55547e-05	0.0022609	Styx	NM_019637	+	45351185	45376884	Genebody	13695.5
chr14	46027281	46028080	800	11.96;16.16;15.85	5.10;1.65;7.93	14.66	4.89	3.81	2.04	Up	1.58	9.13865e-05	0.00685994	46027281	46028080	1.58	9.13865e-05	0.00590624						OtherIntergenic	NA
chr15	76475521	76476320	800	16.74;6.74;9.24	33.99;16.49;21.81	10.91	24.1	1.14	3.84	Down	-1.14	9.24084e-05	0.00687678	76475521	76476320	-1.14	9.24084e-05	0.00593566	Bop1	NM_013481	-	76452987	76477249	Promoter3k	1328.5
chr14	47451921	47452720	800	2.39;2.69;7.92	14.44;15.66;11.24	4.34	13.78	0.69	2.16	Down	-1.67	8.13339e-05	0.00663014	47451921	47452720	-1.67	8.13339e-05	0.00556395						OtherIntergenic	NA
chr14	47796001	47796800	800	5.98;2.69;2.64	16.14;14.02;10.58	3.77	13.58	0.62	2	Down	-1.85	2.6488e-05	0.00465438	47796001	47796800	-1.85	2.6488e-05	0.00301109						OtherIntergenic	NA
chr14	48266561	48267920	1360	23.91;20.21;26.41	38.24;53.59;38.34	23.51	43.39	2.24	6.46	Down	-0.88	2.22331e-05	0.00436644	48266561	48267360	-1.64	3.81307e-09	1.15901e-05						OtherIntergenic	NA
chr14	49038241	49039040	800	4.78;8.08;3.96	17.84;12.37;18.51	5.61	16.24	1.02	2.39	Down	-1.53	5.71355e-05	0.00599919	49038241	49039040	-1.53	5.71355e-05	0.00458529	Exoc5	NM_207214	-	49012143	49066667	Genebody	28026.5
chr14	50001441	50002480	1040	7.17;4.04;6.60	16.14;18.14;13.22	5.94	15.83	1.23	2.58	Down	-1.41	0.000183153	0.0119662	50001601	50002400	-1.51	8.22676e-05	0.00560242						OtherIntergenic	NA
chr14	50844881	50845840	960	15.54;33.68;25.09	9.35;7.42;11.24	24.77	9.33	4.71	2.34	Up	1.41	3.119e-06	0.00172593	50845041	50845840	1.63	1.75729e-06	0.000691087	Tep1	NM_009351	-	50824060	50870554	Genebody	25193.5
chr14	50861521	50862480	960	7.17;9.43;5.28	23.79;16.49;19.83	7.3	20.04	0.74	2.35	Down	-1.46	1.67448e-05	0.00393143	50861601	50862400	-1.78	9.97741e-07	0.000506313	Tep1	NM_009351	-	50824060	50870554	Genebody	8553.5
chr14	51434481	51435440	960	25.11;30.98;30.38	14.44;14.02;15.20	28.82	14.55	8.02	6.38	Up	0.99	0.000152195	0.0101278	51434481	51435280	1.37	1.20785e-05	0.00199071						OtherIntergenic	NA
chr14	52006641	52007440	800	19.13;20.21;31.70	8.50;11.54;11.90	23.68	10.65	5.78	3.84	Up	1.15	9.5549e-05	0.00693908	52006641	52007440	1.15	9.5549e-05	0.00603895	Zfp219	NM_001253695	-	52006074	52014558	Genebody	7517.5
chr14	52214401	52215200	800	20.33;8.08;10.57	33.99;20.61;27.10	12.99	27.23	1.7	3.94	Down	-1.07	8.42407e-05	0.00670571	52214401	52215200	-1.07	8.42407e-05	0.00566782	Chd8	NM_201637	-	52198150	52257760	Genebody	42959.5
chr14	52299121	52300240	1120	27.50;30.98;23.77	12.75;14.02;9.91	27.42	12.23	2.7	2.31	Up	1.17	2.30104e-05	0.00442237	52299361	52300160	1.35	5.33891e-06	0.0012724	Mettl3	NM_019721	-	52294841	52305124	Genebody	5443.5
chr14	52763681	52764480	800	34.67;20.21;17.17	11.05;13.19;7.27	24.02	10.5	3.68	2.13	Up	1.19	5.39766e-05	0.00591645	52763681	52764480	1.19	5.39766e-05	0.00444467						OtherIntergenic	NA
chr14	53478641	53479600	960	19.13;30.98;25.09	7.65;15.66;11.24	25.07	11.52	3.03	2.6	Up	1.12	8.58105e-05	0.00673991	53478721	53479520	1.34	8.6482e-06	0.00166453						OtherIntergenic	NA
chr14	54484241	54485040	800	8.37;2.69;11.89	17.84;25.56;21.15	7.65	21.52	1.15	2.79	Down	-1.49	5.65159e-06	0.00240905	54484241	54485040	-1.49	5.65159e-06	0.00132691						OtherIntergenic	NA
chr14	54631761	54632560	800	17.93;25.59;26.41	7.65;11.54;11.24	23.31	10.14	5.97	4.25	Up	1.2	6.37801e-05	0.00619181	54631761	54632560	1.2	6.37801e-05	0.00487371	Cdh24	NM_199470	-	54631991	54641364	Genebody	9203.5
chr14	55009201	55010000	800	10.76;21.55;15.85	3.40;2.47;9.91	16.05	5.26	6.38	0.85	Up	1.61	3.41076e-05	0.0050858	55009201	55010000	1.61	3.41076e-05	0.00348433						OtherIntergenic	NA
chr14	55845521	55846320	800	4.78;14.82;7.92	22.94;20.61;23.13	9.17	22.23	0.98	3.13	Down	-1.28	4.18789e-05	0.0054093	55845521	55846320	-1.28	4.18789e-05	0.00388728						OtherIntergenic	NA
chr14	55847681	55849120	1440	41.85;41.76;40.94	57.78;69.25;70.07	41.52	65.7	3.18	5.44	Down	-0.66	4.84928e-05	0.00569511	55847921	55848720	-0.95	1.8983e-06	0.000724734						OtherIntergenic	NA
chr14	55984561	55985360	800	20.33;30.98;17.17	6.80;7.42;11.24	22.83	8.48	4.84	2.36	Up	1.43	6.08993e-06	0.00250927	55984561	55985360	1.43	6.08993e-06	0.00138378						OtherIntergenic	NA
chr14	56558881	56559840	960	14.35;18.86;23.77	45.03;32.98;28.42	18.99	35.48	1.98	5.03	Down	-0.9	9.64877e-05	0.00696628	56559041	56559840	-1.05	5.43395e-05	0.00446494	Cenpj	NM_001014996	-	56526760	56571846	Genebody	12485.5
chr14	56709361	56710320	960	17.93;21.55;23.77	47.58;33.80;42.30	21.09	41.23	1.78	4.06	Down	-0.97	8.21238e-06	0.00293532	56709521	56710320	-0.97	8.94809e-06	0.00169276						OtherIntergenic	NA
chr12	55489521	55490400	880	16.74;9.43;9.24	28.89;24.73;23.80	11.8	25.81	1.16	3.16	Down	-1.13	6.26488e-05	0.00616621	55489521	55490320	-1.15	8.00396e-05	0.00550994	Nfkbia	NM_010907	-	55489408	55492647	Promoter3k	2686.5
chr14	56928881	56929680	800	8.37;2.69;9.24	18.69;18.14;17.19	6.77	18.01	1.22	2.93	Down	-1.41	6.81906e-05	0.00628666	56928881	56929680	-1.41	6.81906e-05	0.0050448	Zmym2	NM_001360643	+	56886842	56962358	Genebody	42438.5
chr14	57895041	57895840	800	15.54;8.08;9.24	22.09;23.08;27.76	10.96	24.31	1.09	3.17	Down	-1.15	8.00052e-05	0.00658677	57895041	57895840	-1.15	8.00052e-05	0.00550906						OtherIntergenic	NA
chr14	58158321	58159200	880	2.39;9.43;7.92	21.24;21.44;16.52	6.58	19.73	0.9	2.03	Down	-1.58	5.55153e-06	0.00237408	58158321	58159120	-1.83	9.74748e-07	0.000498918						OtherIntergenic	NA
chr14	58499041	58500320	1280	11.96;12.12;26.41	37.39;27.21;32.39	16.83	32.33	1.53	3.2	Down	-0.94	0.000112938	0.00780053	58499441	58500240	-1.52	4.03401e-07	0.000294641						OtherIntergenic	NA
chr14	58657921	58658800	880	19.13;28.29;33.02	9.35;12.37;12.56	26.81	11.42	2.27	1.25	Up	1.23	1.23052e-05	0.003471	58658001	58658800	1.23	1.23052e-05	0.00200923						OtherIntergenic	NA
chr14	59980081	59981040	960	8.37;4.04;6.60	18.69;15.66;19.17	6.34	17.84	1.02	2.91	Down	-1.49	3.53996e-05	0.00513578	59980161	59980960	-1.62	2.02099e-05	0.00259955	Atp8a2	NM_015803	-	59647530	60086914	Genebody	106354
chr14	60146481	60147920	1440	38.26;22.90;27.73	53.53;48.64;54.20	29.63	52.12	2.88	5.6	Down	-0.81	1.44643e-05	0.00373805	60146561	60147360	-0.94	1.80588e-06	0.000700964						OtherIntergenic	NA
chr14	60624881	60625680	800	13.15;28.29;14.53	6.80;9.07;4.63	18.66	6.83	2.98	1.32	Up	1.45	3.53366e-05	0.00513578	60624881	60625680	1.45	3.53366e-05	0.00354317						OtherIntergenic	NA
chr14	61486161	61487040	880	11.96;12.12;13.21	30.59;29.68;25.78	12.43	28.68	1.11	3.08	Down	-1.21	8.53419e-06	0.00296851	61486161	61486960	-1.2	1.89866e-05	0.00251254						OtherIntergenic	NA
chr14	61782321	61783120	800	13.15;10.78;5.28	16.99;23.08;27.10	9.74	22.39	1.82	6.71	Down	-1.2	8.84554e-05	0.00679696	61782321	61783120	-1.2	8.84554e-05	0.00580388						OtherIntergenic	NA
chr14	61788561	61789520	960	19.13;21.55;27.73	8.50;9.07;7.93	22.81	8.5	4.61	1.56	Up	1.42	6.40977e-06	0.00258447	61788721	61789520	1.4	1.02327e-05	0.00182283						OtherIntergenic	NA
chr14	62124321	62125520	1200	32.28;24.25;26.41	36.54;55.24;45.61	27.65	45.79	2.44	5.38	Down	-0.73	0.000227148	0.0146087	62124481	62125280	-1.02	1.40142e-06	0.000617742						OtherIntergenic	NA
chr14	62157201	62158160	960	7.17;16.16;18.49	33.99;33.80;25.78	13.94	31.19	2.59	3.86	Down	-1.16	6.67689e-06	0.0026376	62157201	62158000	-1.58	1.3011e-05	0.00208147						OtherIntergenic	NA
chr14	63905361	63906160	800	1.20;12.12;6.60	16.14;23.91;17.19	6.64	19.08	1.38	1.91	Down	-1.52	1.43249e-05	0.00373568	63905361	63906160	-1.52	1.43249e-05	0.00217148	Pinx1	NM_028228	+	63860311	63919859	Genebody	45449.5
chr2	91648161	91648960	800	8.37;9.43;15.85	28.89;21.44;23.13	11.22	24.49	1.49	3.64	Down	-1.13	9.87834e-05	0.00701289	91648161	91648960	-1.13	9.87834e-05	0.00616157	Zfp408	NM_001033451	-	91643685	91649791	Promoter3k	1230.5
chr14	65854241	65855120	880	7.17;5.39;3.96	21.24;10.72;15.20	5.51	15.72	0.98	1.81	Down	-1.51	8.84499e-05	0.00679696	65854321	65855120	-1.62	3.73153e-05	0.00364071	Ccdc25	NM_145944	+	65837301	65866604	Genebody	17379.5
chr4	124938801	124939600	800	16.74;6.74;10.57	28.89;22.26;23.13	11.35	24.76	1.29	4.54	Down	-1.13	9.09336e-05	0.00685872	124938801	124939600	-1.13	9.09336e-05	0.00589222	9930104L06Rik	NM_177573	+	124937047	124944661	Promoter3k	2153.5
chr14	66025601	66026400	800	33.48;21.55;23.77	55.23;39.57;42.96	26.27	45.92	4.39	3.9	Down	-0.81	5.52635e-05	0.00595602	66025601	66026400	-0.81	5.52635e-05	0.00451084						OtherIntergenic	NA
chr14	66588561	66590080	1520	9.56;14.82;17.17	33.99;26.38;36.35	13.85	32.24	0.96	2.1	Down	-1.22	1.95487e-06	0.00130043	66588721	66589520	-1.35	5.51716e-07	0.000354043						OtherIntergenic	NA
chr14	67198081	67198880	800	11.96;8.08;13.21	25.49;23.91;26.44	11.08	25.28	1.03	2.56	Down	-1.19	3.57984e-05	0.00514211	67198081	67198880	-1.19	3.57984e-05	0.0035662						OtherIntergenic	NA
chr14	67597761	67598560	800	29.89;17.51;14.53	43.33;31.33;39.66	20.64	38.11	3.16	3.41	Down	-0.88	6.99609e-05	0.00632599	67597761	67598560	-0.88	6.99609e-05	0.00512031						OtherIntergenic	NA
chr14	68196401	68197200	800	16.74;10.78;11.89	30.59;27.21;24.46	13.13	27.42	1.84	2.84	Down	-1.06	8.5971e-05	0.00674169	68196401	68197200	-1.06	8.5971e-05	0.0057229						OtherIntergenic	NA
chr14	69161361	69163200	1840	76.52;99.68;93.77	41.63;49.47;41.64	89.99	44.25	3.16	1.93	Up	1.02	4.93894e-12	2.47036e-08	69162081	69162880	1.17	1.36002e-13	1.09674e-09						OtherIntergenic	NA
chr14	69770401	69771840	1440	33.48;28.29;15.85	54.38;42.05;44.29	25.87	46.9	2.87	4.88	Down	-0.86	1.69998e-05	0.00394673	69770481	69771280	-1.01	8.75665e-06	0.00167875	Tnfrsf10b	NM_020275	+	69767471	69784411	Genebody	3649.5
chr14	69808481	69809360	880	35.87;10.78;13.21	39.93;37.10;32.39	19.95	36.47	2.23	5.04	Down	-0.87	0.000123929	0.0084436	69808561	69809360	-1.2	1.88926e-05	0.00250597						OtherIntergenic	NA
chr14	69954481	69955680	1200	14.35;16.16;14.53	43.33;18.14;31.73	15.01	31.07	1	2.58	Down	-1.05	3.48228e-05	0.00511093	69954801	69955600	-1.27	2.48677e-06	0.000829925	Pebp4	NM_028560	+	69840406	70059918	Genebody	114674
chr14	70245521	70246640	1120	13.15;18.86;18.49	7.65;4.95;3.97	16.83	5.52	2.6	0.78	Up	1.61	2.21018e-05	0.00435502	70245761	70246560	1.77	9.79327e-06	0.00177683	Ppp3cc	NM_001360229	-	70222978	70289497	Genebody	43416.5
chr14	70293521	70294320	800	11.96;14.82;9.24	30.59;23.91;22.47	12.01	25.66	1.59	4.44	Down	-1.1	9.74094e-05	0.00698687	70293521	70294320	-1.1	9.74094e-05	0.00611351						OtherIntergenic	NA
chr14	70400161	70401280	1120	5.98;12.12;11.89	21.24;17.31;22.47	10	20.34	0.9	3.68	Down	-1.03	0.0010139	0.0629632	70400481	70401280	-1.38	4.8953e-05	0.00422345	Piwil2	NM_021308	-	70372476	70429108	Genebody	28387.5
chr14	70630321	70631440	1120	17.93;16.16;11.89	33.14;32.98;27.76	15.33	31.29	2.06	3.02	Down	-1.03	4.29646e-05	0.00546312	70630561	70631360	-1.19	1.56612e-05	0.00226682	Dmtn	NM_001252664	-	70602183	70636048	Genebody	5167.5
chr14	71421761	71422960	1200	14.35;2.69;5.28	20.39;18.14;15.20	7.44	17.91	0.94	2.76	Down	-1.27	0.000256091	0.0163293	71421841	71422640	-1.6	1.77672e-05	0.00242507						Genedesert	NA
chr14	72372321	72373760	1440	16.74;9.43;15.85	45.03;26.38;27.10	14.01	32.84	1.21	3.63	Down	-1.23	1.33616e-06	0.00103525	72372881	72373680	-1.86	3.19182e-07	0.000252751						Genedesert	NA
chr14	72526081	72527440	1360	31.09;29.64;31.70	57.78;46.17;56.18	30.81	53.38	3.01	7.03	Down	-0.79	1.81002e-05	0.00403238	72526481	72527280	-0.93	1.68734e-06	0.000678961						Genedesert	NA
chr14	73368641	73369760	1120	21.52;36.37;19.81	11.05;10.72;13.88	25.9	11.88	4.68	1.69	Up	1.12	6.38387e-05	0.00619181	73368801	73369600	1.57	2.46621e-06	0.000825689	Itm2b	NM_008410	-	73362225	73385289	Genebody	16088.5
chr14	73501681	73502560	880	8.37;10.78;9.24	33.14;17.31;21.15	9.46	23.87	1.18	4.57	Down	-1.33	1.11502e-05	0.00329618	73501681	73502480	-1.44	6.91558e-06	0.00148179						OtherIntergenic	NA
chr14	74055201	74056080	880	20.33;35.02;19.81	6.80;14.02;9.91	25.05	10.24	12.75	3.59	Up	1.29	1.15645e-05	0.00335509	74055201	74056000	1.28	1.73891e-05	0.00240138						OtherIntergenic	NA
chr14	74065201	74066640	1440	35.87;49.84;39.62	22.09;26.38;22.47	41.78	23.65	1.98	1.28	Up	0.82	9.33376e-05	0.00689637	74065761	74066560	0.95	2.0094e-05	0.00259139						OtherIntergenic	NA
chr14	75863121	75863920	800	7.17;5.39;3.96	18.69;14.84;13.88	5.51	15.8	0.86	2.71	Down	-1.52	7.96642e-05	0.0065738	75863121	75863920	-1.52	7.96642e-05	0.00549519						OtherIntergenic	NA
chr14	76058401	76059280	880	20.33;20.21;25.09	37.39;45.35;39.66	21.87	40.8	2.49	4.25	Down	-0.9	3.0137e-05	0.00491881	76058401	76059200	-0.96	1.27685e-05	0.00206019						OtherIntergenic	NA
chr14	76807521	76808320	800	2.39;8.08;6.60	16.14;14.84;19.83	5.69	16.94	0.45	2.08	Down	-1.57	2.82301e-05	0.00477784	76807521	76808320	-1.57	2.82301e-05	0.0031159						OtherIntergenic	NA
chr14	77325681	77326560	880	15.54;16.16;22.45	5.95;7.42;5.95	18.05	6.44	3.42	1.53	Up	1.49	3.35485e-05	0.00506276	77325681	77326480	1.52	3.26404e-05	0.00340128	Enox1	NM_001253759	+	77156762	77721763	Genebody	169358
chr14	77454721	77455520	800	17.93;26.94;19.81	5.10;9.89;9.91	21.56	8.3	2.94	1.34	Up	1.38	1.89297e-05	0.00413028	77454721	77455520	1.38	1.89297e-05	0.00250836	Enox1	NM_001253759	+	77156762	77721763	Genebody	298358
chr14	77627521	77628960	1440	25.11;22.90;25.09	57.78;43.70;40.32	24.37	47.26	1.67	2.56	Down	-0.96	2.27385e-06	0.00142167	77627601	77628400	-1.37	1.17539e-08	2.70028e-05	Enox1	NM_001253759	+	77156762	77721763	Genebody	471478
chr14	78103361	78104160	800	0.00;4.04;6.60	10.20;14.84;11.90	3.55	12.31	0.94	1.89	Down	-1.79	8.81948e-05	0.00679066	78103361	78104160	-1.79	8.81948e-05	0.00579378						OtherIntergenic	NA
chr14	78224641	78225440	800	11.96;9.43;18.49	25.49;28.86;29.08	13.29	27.81	1.8	5.65	Down	-1.07	7.3377e-05	0.00644158	78224641	78225440	-1.07	7.3377e-05	0.00526788						OtherIntergenic	NA
chr5	52214081	52214880	800	14.35;6.74;13.21	33.99;20.61;20.49	11.43	25.03	1.27	3.38	Down	-1.13	7.85509e-05	0.0065512	52214081	52214880	-1.13	7.85509e-05	0.0054617	C130083M11Rik	NR_040717	-	52199983	52216433	Promoter3k	1952.5
chr14	78611041	78611840	800	10.76;22.90;31.70	6.80;9.07;10.58	21.79	8.81	2.97	1.51	Up	1.31	3.67947e-05	0.00519256	78611041	78611840	1.31	3.67947e-05	0.00361132	Dgkh	NM_001281794	-	78559349	78629290	Genebody	17849.5
chr14	78662081	78662880	800	8.37;12.12;9.24	26.34;22.26;19.83	9.91	22.81	0.85	2.53	Down	-1.2	7.53343e-05	0.00649393	78662081	78662880	-1.2	7.53343e-05	0.00534438	Dgkh	NM_001081336	-	78559349	78732729	Genebody	70248.5
chr14	78788881	78790000	1120	26.30;48.49;50.19	19.54;21.44;25.78	41.66	22.25	4.92	3.49	Up	0.9	2.25061e-05	0.00437438	78788961	78789760	1.16	5.04365e-06	0.00123786						OtherIntergenic	NA
chr14	79828161	79829280	1120	14.35;9.43;13.21	31.44;26.38;21.15	12.33	26.32	1.3	2.06	Down	-1.09	8.01233e-05	0.00659158	79828241	79829040	-1.25	1.12311e-05	0.00191868						OtherIntergenic	NA
chr14	80098081	80098880	800	11.96;12.12;15.85	29.74;27.21;25.78	13.31	27.57	2.66	3.52	Down	-1.05	9.41046e-05	0.00691039	80098081	80098880	-1.05	9.41046e-05	0.00598885						Genedesert	NA
chr14	80427841	80428640	800	31.09;22.90;21.13	50.98;36.28;43.63	25.04	43.63	2.73	4.82	Down	-0.8	9.24125e-05	0.00687678	80427841	80428640	-0.8	9.24125e-05	0.00593566						Genedesert	NA
chr14	80436721	80437520	800	11.96;16.16;22.45	5.10;4.95;8.59	16.86	6.21	4.89	1.63	Up	1.44	9.12953e-05	0.00685872	80436721	80437520	1.44	9.12953e-05	0.00590456						Genedesert	NA
chr14	80437841	80438640	800	11.96;22.90;21.13	5.95;7.42;4.63	18.66	6	4.55	1.39	Up	1.64	6.04449e-06	0.00250231	80437841	80438640	1.64	6.04449e-06	0.00137759						Genedesert	NA
chr14	80556801	80557760	960	8.37;8.08;2.64	15.29;20.61;18.51	6.36	18.14	0.85	1.72	Down	-1.51	2.59495e-05	0.00461066	80556801	80557600	-1.69	1.55234e-05	0.0022609						Genedesert	NA
chr14	80588801	80589680	880	5.98;8.08;9.24	15.29;20.61;22.47	7.77	19.46	0.69	2.29	Down	-1.32	7.98896e-05	0.00657937	80588881	80589680	-1.44	3.80486e-05	0.00368135						Genedesert	NA
chr14	81044961	81045920	960	19.13;28.29;21.13	7.65;5.77;10.58	22.85	8	3.34	1.4	Up	1.51	2.251e-06	0.00141407	81045121	81045920	1.5	7.60994e-06	0.00155643						Genedesert	NA
chr14	81790241	81791200	960	2.39;2.69;7.92	13.59;14.02;11.24	4.34	12.95	0.49	1.68	Down	-1.58	0.000242692	0.0155275	81790241	81791040	-1.88	3.74827e-05	0.00365254						Genedesert	NA
chr14	81900161	81900960	800	5.98;6.74;3.96	17.84;15.66;14.54	5.56	16.02	0.7	2.22	Down	-1.53	6.79272e-05	0.00628594	81900161	81900960	-1.53	6.79272e-05	0.00503677						Genedesert	NA
chr14	82390561	82392080	1520	4.78;8.08;10.57	20.39;20.61;19.17	7.81	20.06	0.73	1.81	Down	-1.36	4.35009e-05	0.00549651	82390801	82391600	-1.65	4.36469e-06	0.00113382						Genedesert	NA
chr14	82548801	82549680	880	8.37;6.74;5.28	22.94;14.02;18.51	6.8	18.49	1.16	2.89	Down	-1.44	4.03377e-05	0.00536104	82548881	82549680	-1.53	2.12867e-05	0.00267725						Genedesert	NA
chr14	82906081	82907040	960	56.19;14.82;13.21	16.14;11.54;10.58	28.07	12.75	5.17	1.56	Up	1.14	2.62334e-05	0.00462765	82906241	82907040	1.12	4.6142e-05	0.00410544						Genedesert	NA
chr14	83553921	83554880	960	5.98;12.12;9.24	27.19;16.49;21.15	9.12	21.61	0.87	1.66	Down	-1.25	7.44791e-05	0.00647952	83554001	83554800	-1.28	6.1e-05	0.00475605						Genedesert	NA
chr14	83876161	83877680	1520	14.35;17.51;22.45	33.99;34.63;34.37	18.1	34.33	1.1	2.55	Down	-0.92	9.11223e-05	0.00685872	83876481	83877280	-1.51	1.53892e-07	0.000163145						Genedesert	NA
chr14	84409201	84410400	1200	20.33;43.11;27.73	11.90;13.19;12.56	30.39	12.55	3.58	1.76	Up	1.28	1.68337e-06	0.00119851	84409281	84410080	1.39	2.8026e-06	0.000887361						Genedesert	NA
chr14	84428721	84429520	800	21.52;24.25;18.49	7.65;11.54;7.93	21.42	9.04	2.7	2.35	Up	1.24	8.0862e-05	0.00660718	84428721	84429520	1.24	8.0862e-05	0.00554054						Genedesert	NA
chr14	86198241	86199760	1520	74.13;98.34;89.81	42.48;54.41;40.98	87.42	45.96	2.28	1.42	Up	0.93	3.60268e-10	1.33044e-06	86198321	86199120	1.07	4.09228e-12	2.52109e-08						Genedesert	NA
chr14	87861761	87862560	800	8.37;4.04;6.60	18.69;20.61;13.22	6.34	17.51	0.78	1.63	Down	-1.47	5.32644e-05	0.00589814	87861761	87862560	-1.47	5.32644e-05	0.00441701						OtherIntergenic	NA
chr14	90910641	90912080	1440	38.26;63.31;59.43	29.74;37.92;25.78	53.67	31.15	1.98	1.54	Up	0.78	2.03539e-05	0.00423001	90911281	90912080	0.85	6.66657e-06	0.00145785						Genedesert	NA
chr5	149441041	149442000	960	11.96;9.43;9.24	22.94;23.08;21.15	10.21	22.39	1.39	5.33	Down	-1.13	0.00018346	0.0119823	149441201	149442000	-1.24	6.19203e-05	0.00479752	Tex26	NM_029464	+	149439659	149470979	Promoter3k	1861.5
chr14	94598801	94600000	1200	19.13;21.55;11.89	41.63;24.73;26.44	17.52	30.94	1.57	4.63	Down	-0.82	0.000781753	0.048654	94598801	94599600	-1.26	2.02259e-05	0.00259991						Genedesert	NA
chr14	95269361	95270800	1440	11.96;18.86;9.24	35.69;25.56;25.12	13.35	28.79	1.25	3.26	Down	-1.11	3.09398e-05	0.00496003	95269921	95270720	-1.31	7.305e-06	0.00152403						Genedesert	NA
chr14	95714401	95715920	1520	10.76;12.12;11.89	26.34;23.91;23.80	11.59	24.68	0.88	2.81	Down	-1.09	0.000140139	0.00942068	95715121	95715920	-1.88	1.55841e-06	0.000653494						Genedesert	NA
chr14	96290081	96290880	800	10.76;30.98;18.49	5.10;6.60;9.91	20.08	7.2	3.3	1.68	Up	1.48	1.32532e-05	0.00361414	96290081	96290880	1.48	1.32532e-05	0.00209643	Klhl1	NM_053105	-	96105264	96519034	Genebody	228554
chr14	97012481	97013840	1360	9.56;12.12;7.92	24.64;23.08;19.83	9.87	22.52	0.74	1.85	Down	-1.19	9.58173e-05	0.00694695	97012721	97013520	-1.58	1.8723e-06	0.000719074						Genedesert	NA
chr14	98238001	98238800	800	15.54;26.94;29.05	11.05;10.72;9.25	23.85	10.34	5.98	2.2	Up	1.21	4.97939e-05	0.00574733	98238001	98238800	1.21	4.97939e-05	0.00426435						OtherIntergenic	NA
chr14	98597761	98598720	960	16.74;21.55;22.45	43.33;40.40;31.73	20.25	38.49	1.74	4.99	Down	-0.93	3.23418e-05	0.00501496	98597841	98598640	-0.91	7.38685e-05	0.00528957						OtherIntergenic	NA
chr14	99109841	99111120	1280	34.67;17.51;18.49	39.93;45.35;43.63	23.56	42.97	2.91	4.02	Down	-0.87	3.29509e-05	0.00503298	99110161	99110960	-1.01	1.26441e-05	0.00204512	Pibf1	NM_029320	+	99099423	99254494	Genebody	11057.5
chr14	99112721	99113680	960	4.78;6.74;10.57	18.69;23.08;14.54	7.36	18.77	0.81	2.88	Down	-1.35	8.40274e-05	0.00669817	99112801	99113600	-1.44	3.59849e-05	0.00357535	Pibf1	NM_029320	+	99099423	99254494	Genebody	13777.5
chr14	99201521	99202320	800	8.37;4.04;5.28	14.44;14.84;19.83	5.9	16.37	0.72	2.67	Down	-1.47	8.80168e-05	0.00678724	99201521	99202320	-1.47	8.80168e-05	0.00578952	Pibf1	NM_029320	+	99099423	99254494	Genebody	102498
chr14	99441521	99442320	800	11.96;24.25;31.70	11.90;9.07;8.59	22.63	9.85	5.62	2.9	Up	1.2	8.24794e-05	0.00666275	99441521	99442320	1.2	8.24794e-05	0.00560924						OtherIntergenic	NA
chr14	99504321	99505440	1120	21.52;4.04;13.21	30.59;27.21;31.07	12.92	29.62	1.47	3.8	Down	-1.2	6.97809e-06	0.00270236	99504561	99505360	-1.17	2.52081e-05	0.00293808						OtherIntergenic	NA
chr14	99891601	99892400	800	45.43;14.82;19.81	51.83;42.05;44.95	26.69	46.28	3.14	7	Down	-0.79	6.43167e-05	0.00620628	99891601	99892400	-0.79	6.43167e-05	0.00489881	Klf12	NM_010636	-	99870639	100149796	Genebody	257796
chr14	101886081	101887120	1040	15.54;43.11;34.34	9.35;14.02;13.88	31	12.41	5.8	2.87	Up	1.32	6.87819e-07	0.000694995	101886321	101887120	1.33	5.35092e-06	0.00127449	Lmo7	NM_001347628	+	101840622	101934693	Genebody	45978.5
chr14	102164321	102165280	960	8.37;13.47;6.60	24.64;18.14;23.80	9.48	22.19	1.25	2.83	Down	-1.23	7.26071e-05	0.00639751	102164401	102165200	-1.3	4.77138e-05	0.00417569						Genedesert	NA
chr14	102586241	102587040	800	10.76;20.21;14.53	2.55;8.24;4.63	15.16	5.14	4.57	1.23	Up	1.56	8.17022e-05	0.00663871	102586241	102587040	1.56	8.17022e-05	0.00557968						Genedesert	NA
[truncated: 4,419 more rows]

## Sheet: hyper_genebody_low_pos
TName	GName	Feature	log2FC	padj
NM_008449	Kif5c	Genebody	2.17	0.000154431
[truncated: 988 more rows]

## Sheet: hyper_promoters_low_pos
TName	GName	Feature	log2FC	padj
[truncated: 116 more rows]

## Sheet: hypo_genebody_low_pos
TName	GName	Feature	log2FC	padj
[truncated: 1,522 more rows]

[truncated: 3 more sheets: hypo_promoters_low_pos, hypo_distalPromoters_low_pos, hypo_proxPromoters_low_pos]
