# Supplementary material for: Vertically transferred maternal immune cells promote neonatal immunity against early life infections
Source: Nat Commun. 2021 Aug 4;12:4706. doi: 10.1038/s41467-021-24719-z (PMC8338998; doi:10.1038/s41467-021-24719-z)
Supplement: Supplementary file 5 — Supplementary Data 3 [file 41467_2021_24719_MOESM5_ESM.xlsx]

## Sheet: Tabelle1
Data file 3, related to Figure 5 and supplementray Figure S7 . Genes and primer sequences used to detect MMc in human cord blood
Genes	Characteristics of probes and primers positions (FP = forward primer, RP = reverse primer)								Sequence	Reference
1a	FP								GGTACCGGGTCTCCACATGA	1
1b	FP								GTACCGGGTCTCCACCAGG
1ab	RP								GGGAAAGTCACTCACCCAAGG
1ab	Probe								CTGGGCCAGAATCTTGGTCCTCACA
3	FP								CTTTTGCTTTCTGTTTCTTAAGGGC	1
3	RP								TCAATCTTTGGGCAGGTTGAA
3	Probe								CATACGTGCACAGGGTCCCCGAGT
4ab	FP								CTGGTGCCCACAGTTACGCT	1
4a	RP								AAGGATGCGTGACTGCTATGG
4b	RP								AGGATGCGTGACTGCTCCTC
4ab	Probe								TCCTGGCAGTGTGGTCCCTTCAGAA
5a	FP								AAAGTAGACACGGCCAGACTTAGG	1
5b	FP								AGTTAAAGTAGACACGGCCTCCC
5ab	RP								CATCCCCACATACGGAAAAGA
5ab	Probe								CCCTGGACACTGAAAACAGGCAATCCT
6	FP								CAGTCACCCCGTGAAGTCCT	1
6	RP								TTTCCCCCATCTGCCTATTG
6	Probe								CCCATCCATCTTCCCTACCAGACCAGG
7a	FP								TGGTATTGGCTTTAAAATACTGGG	1
7b	FP								GGTATTGGCTTTAAAATACTCAACC
7a	RP								TGTACCCAAAACTCAGCTGCA
7b	RP								CAGCTGCAACAGTTATCAACGTT
7ab	Probe								TCCTCACTTCTCCACCCCTAGTTAAACAG
8a	FP								CTGGATGCCTCACTGATCCA	1
8b	FP								GCTGGATGCCTCACTGATGTT
8ab	RP								TGGGAAGGATGCATATGATCTG
8ab	Probe								CTCCCAACCCCCATTTCTGCCTG
9ab	FP								GGGCACCCGTGTGAGTTTT	1
9a	RP								TCAGCTTGTCTGCTTTCTGGAA
9b	RP								CAGCTTGTCTGCTTTCTGCTG
9ab	Probe								TGGAGGATTTCTCCCCTGCTTCAGACAG
10a	FP								GCCACAAGAGACTCAG	1
10b	FP								TTAGAGCCACAAGAGACAACCAG
10ab	RP								TGGCTTCCTTGAGGTGGAAT
10ab	Probe								CAGTGTCCCACTCAAGTACTCCTTTGGA
11a	FP								TAGGATTCAACCCTGGAAGC	1
11b	FP								CCCTGGATCGCCGTGAA
11ab	RP								CCAGCATGCACCTGACTAACA
11ab	Probe								CAAGGCTTCCTCAATTCTCCACCCTTCC
12a	FP								*	NA
12b	FP								*
12ab	RP								*
12ab	Probe								*
13a	FP								*	NA
13b	FP								*
13ab	RP								*
13ab	Probe								*
14a	RP								*	NA
14b	RP								*
14ab	FP								*
14ab	Probe								*
16a	FP								*	NA
16b	FP								*
16ab	RP								*
16ab	Probe								*
17a	RP								*	NA
17b	RP								*
17ab	FP								*
17ab	Probe								*
22a	FP								*	NA
22b	FP								*
22ab	RP								*
24a	FP								*	NA
24b	FP								*
24ab	RP								*
24ab	Probe								*
mbl	FP								*	NA
mbl	RP								*
mbl	Probe								*
GSTM	FP								*	NA
GSTM	RP								*
GSTM	Probe								*
GSTT	FP								*	NA
GSTT	RP								*
GSTT	Probe								*
Y	FP								AACTCACCTCCAACACATACTCCAC	2
Y	RP								TTCATGATGAAATCTGCTTTTTGTTT
Y	Probe								CAGCCACCAGAATTATCTCCAAGCTCTCTGCA
HCK	FP								*	NA
HCK	RP								*
HCK	Probe								*
*The Primer and probe sequences for genes 12, 13, 14, 16, 17, 22, 24, Mannose-binding lectin (mbl), Glutathione S-transferase Mu 1 (GSTM), Glutathione transferase theta-1 (GSTT), and Src family tyrosine kinase (HCK) were part of the Mentype® DIPscreen kit (BIOTYPE), further information can be provided upon request. NA: not available.
References cited in this data file
1	Alizadeh, M. et al. Quantitative assessment of hematopoietic chimerism after bone marrow transplantation by real-time quantitative polymerase chain reaction. Blood 99, 4618–4625 (2002)
2	Stahl, T., Böhme, M. U., Kröger, N. & Fehse, B. Digital PCR to assess hematopoietic chimerism after allogeneic stem cell transplantation. Experimental Hematology 43, 462-468.e1 (2015)
