# Supplementary material for: Vertically transferred maternal immune cells promote neonatal immunity against early life infections
Source: Nat Commun. 2021 Aug 4;12:4706. doi: 10.1038/s41467-021-24719-z (PMC8338998; doi:10.1038/s41467-021-24719-z)
Supplement: Supplementary file 7 — Source Data [file 41467_2021_24719_MOESM7_ESM.zip]

Archive with 2 entries (2 files):
- Source Data/Source data_main figures.xlsx
- Source Data/Source data_supplement figures.xlsx
