# Supplementary material for: Vertically transferred maternal immune cells promote neonatal immunity against early life infections
Source: Nat Commun. 2021 Aug 4;12:4706. doi: 10.1038/s41467-021-24719-z (PMC8338998; doi:10.1038/s41467-021-24719-z)
Supplement: Supplementary file 7 — Source Data [file 41467_2021_24719_MOESM7_ESM.zip › Source Data/Source data_main figures.xlsx]

## Sheet: Figure 1a
Figure 1a	Scenario, no source data

## Sheet: Figure 1b
Figure 1b	MMc in adult organs	BM	LIV	SPL	THY
		67.3846	4.1688	4.73646	0
		106.01	0	0	4.04513
		67.726	8.91715	29.2422	12.2487
		181.216	0	10.4314	3.96245
		129.186	0	14.9077	35.8337
		111.327	0	0	3.90061
		335.525	6.18009	48.6781	3.84026
		390.682	18.8338	11.1421	0
		109.162	0	15.7795	3.9293
		100.805	4.63869	5.27043	0
				25.2844	3.74707
					0

## Sheet: Figure 1c
Figure 1c	MMc in fetal organs	BM	Liver	Spleen	Thymus
		163.37	5.51	19.98	5.1
		168.81	5.61	8.32	15.82
		109.86	5.68	105.58	9.77
		131.55	4.89	86.07	5.04
		101.97	23.01	95.86	5.48
		51.21	0	8.69	2.35
		102.06	11.57	16.9	4.18
		86.88	11.76	0	5.1
		51.85	15.88	0	5.24
		237.35	5.47	0
		75.17	5.37	8.88
		76.13	5.46	0
		70.29	5.8	23.73
		66.43	23.05	11.61
		178.58	17.29	38.37
		94.2	5.79	0
		151.68	11	0
		133.48	35.44	0
		70.02	3.57	0
		59.87	0	51.13
		197.52	0	55.44
		167.75	5.41	37.26
		335.49	5.46	18.38
		89.44	49.31	36.73
		159.32	86.14	15
		2650.18	62.2	74.34
		1381.61	56.88	28.44
		519.84	39.53	77.75
		177.59	16.7	0
		210.6	33.21	28.9
		509.75	23.05

## Sheet: Figure 1d
Figure 1d	Phenotypes of MMc in fetal bone marrow	T cells	B cells	Myeloids	DC	Unclassified
		16.35	6.81	12.26	0	12.26
		31.67	8.53	3.65	0	10.96
		9.39	1.17	1.17	0	1.17
		25.73	0	2.24	0	7.83
		14.44	1.11	3.33	0	7.78
		25.44	0	9.78	0	11.74
		98.54	3.65	13.38	0	74.21
		62.87	0	10.68	0	46.26

## Sheet: Figure 1e
Figure 1e	See flow repository for FCS files

## Sheet: Figure 1f
Figure 1f	Phenotypes of leukocytes in maternal blood	T cells	B cells	Myeloid	DC
		43.33	30.6	20.2	3.43
		28.62	32.84	35.34	1.78
		26.06	29.95	37.94	3.58
		29.3	34.1	31.73	2.77
		40.23	24.8	31.91	1.47
		38.36	37.8	17.73	3.9
		32.74	40.61	20.24	2.4
		32.85	35.15	28.31	1.5
		37.81	25.17	13.68
		33.57	29.04	26.47

## Sheet: Figure 1g
Figure 1g	Scenario, no source data

## Sheet: Figure 1h
Figure 1h	Fold increase CD45+Lin+ cells over initial # HSPC	HSPC + MMc (fold increase)	HSPC (fold increase)	calculated from	HSPC + MMc (initially seeded HSPC, count)	HSPC + MMc (CD45+Lin+ cells culture day 5, count)	HSPC (initially seeded HSPC, count)	HSPC (CD45+Lin+ cells culture day 5, count)
		11.3314	14.5523		300	3399.43	300	4365.67
		41.8997	20.4134		250	10474.9	250	5103.35
		53.386	30.7315		310	16549.7	310	9526.78
		23.9042	14.4366		350	8366.45	350	5052.82
		81.1371	52.2314		220	17850.2	220	11490.9
		92.222	71.055		240	22133.3	240	17053.2

## Sheet: Figure 1i
Figure 1i	Representative photomicrographs of monocytes and granulocytes. Broader cytospin overview provided in Supplementary Figure 2e, f

## Sheet: Figure 1j
Figure 1j	Frequencies of populations among cells derived from HSPC	HSPC + MMc								fetal HSPC
	CMP	10	4.82759	1.93424	23.1788	17.3781	16.5236	5.08475	0	27.7027	12.2112	6.61765	9.7561	10.8197	12.5	5.86855	5.85586
	GMP	17.4286	18.6207	16.6344	25.8278	32.0122	17.382	20.7627	12.5	25.6757	14.5214	10.2941	60.9756	26.5574	25	22.3005	19.8198
	MP	32	33.7931	28.4333	21.3576	26.2195	23.176	22.0339	17.0454	27.7027	34.9835	34.9265	12.1951	35.082	47.2222	28.8732	28.8288
	Mono	34.5714	36.2069	37.5242	15.2318	15.2439	23.176	36.4407	52.2727	14.1892	20.132	32.3529	14.6341	19.3443	2.77778	28.169	22.5225
	Granu	0.571429	3.10345	8.31721	7.45033	6.09756	9.65665	3.81356	5.68182	0	8.91089	10.6618	2.43902	5.57377	12.5	9.15493	15.3153
	Ery	5.42857	3.44828	7.15667	6.95364	3.04878	10.0858	11.8644	12.5	4.72973	9.24092	5.14706	0	2.62295	0	5.6338	7.65766

[truncated: 31 more sheets: Figure 1k, Figure 1l, Figure 2a, Figure 2b, Figure 2c, Figure 2d, Figure 2e, Figure 2f, Figure 2g, Figure 2h, Figure 3a, Figure 3b, Figure 3c, Figure 3d, Figure 3e, Figure 3f, Figure 3g, Figure 4a, Figure 4b, Figure 4c …]
