# Supplementary material for: Vertically transferred maternal immune cells promote neonatal immunity against early life infections
Source: Nat Commun. 2021 Aug 4;12:4706. doi: 10.1038/s41467-021-24719-z (PMC8338998; doi:10.1038/s41467-021-24719-z)
Supplement: Supplementary file 7 — Source Data [file 41467_2021_24719_MOESM7_ESM.zip › Source Data/Source data_supplement figures.xlsx]

## Sheet: Figure S1a 
Figure S1a	Scenario, no source data

## Sheet: Figure S1b
Figure S1b	Frequency of MMc per fetal leukocytes	MMc enriched fraction	Ex-vivo fraction	Non-MMc fraction
		3.2772	0.10437	0.0022
		4.0946	0.163732	0.0013
		0.4606	0.108901	0.0013
		2.0189		0.0004
		3.2301		0.001
		3.653		0.0011
		11.6942		0.0058
		5.0779		0.0044

## Sheet: Figure S1c
Figure S1c	Frequency of i.v. labelled CD45+ cells	Maternal blood	Fetal blood	Fetal bone marrow
		42.6	0	0
		31.8	0	0.000655
		11.6	0	0.00147
		18.8	0	0.00302

## Sheet: Figure S1d
Figure S1d	Representative dot-plots for figure S1c, see flow repository for FCS files

## Sheet: Figure S1e
Figure S1e	Photographs of MMc+ and MMclow offspring
	Uncropped picture

## Sheet: Figure S2a
Figure S2a	Fold increase dead cells over initial # HSPC	HSPC + MMc	HSPC	calculated from	HSPC + MMc (initially seeded HSPC, count)	HSPC + MMc (dead cells culture day 5, count)	HSPC (initially seeded HSPC, count)	HSPC (dead cells culture day 5, count)
		5.96947	7.51577		300	1790.84	300	2254.73
		12.0002	6.45124		250	3000.05	250	1612.81
		9.86683	6.13195		310	3058.72	310	1900.9
		5.65444	3.98767		350	1979.05	350	1395.69
		7.28049	10.335		220	1601.71	220	2273.69
		7.38462	7.66556		240	1772.31	240	1839.73

## Sheet: Figure S2b
Figure S2b	% living CD45neg among acquired cells	HSPC + MMc	HSPC
		1.31364	1.81295
		1.56342	1.5313
		0.839894	1.33108
		0.85213	0.975461
		0.220965	0.409759
		0.314886	0.345175

## Sheet: Figure S2c
Figure S2c	Representative dot-plots, created from FCS-files provided under S2a, b. See flow repository

## Sheet: Figure S2d
Figure S2d	Scenario, no source data

## Sheet: Figure S2e
Figure S2e	Photomicroghraphs of cytospins from fHSPC culture alone.

[truncated: 42 more sheets: Figure S2f, Figure S3a, Figure S3b, Figure S3c, Figure S3d, Figure S3e, Figure S3f, Figure S3g, h, i, Figure S3j, Figure S3k, Figure S3l, Figure S3m, Figure S4a, Figure S4b, Figure S4c, Figure S4d, Figure S4e, Figure S4f, Figure S5a, Figure S5b …]
